# Supplementary material for: Ethidium hepta­fluoro­butyrate
Source: IUCrdata. 2022 Sep 8;7(Pt 9):x220884. doi: 10.1107/S2414314622008847 (PMC9635432; doi:10.1107/S2414314622008847)
Supplement: Supplementary file 1 [file x-07-x220884-sup1.cif]

##############################################################################
#                                                                            #
# This CIF contains the data for a data article accepted for                 #
# publication in IUCrData. It conforms to the requirements of                #
# Notes for Authors for IUCrData, and has been                               #
# peer reviewed under the auspices of IUCrData.                              #
#                                                                            #
# Full details of the Crystallographic Information File format               #
# are given in the paper "The Crystallographic Information File (CIF):       #
# a New Standard Archive File for Crystallography" by S. R. Hall, F. H.      #
# Allen and I. D. Brown [Acta Cryst. (1991), A47, 655-685].                  #
#                                                                            #
# The current version of the core CIF dictionary is obtainable from          #
# ftp://ftp.iucr.org/pub/cif_core.dic.                                       #
#                                                                            #
# Software is freely available for graphical display of the structure(s)     #
# in this CIF. For information consult the CIF software page                 #
# http://www.iucr.org/resources/cif/software.                                #
#                                                                            #
# This file may be used for bona fide research purposes within the           #
# scientific community so long as proper attribution is given to the data    # 
# article from which it was obtained.                                        #
#                                                                            #
##############################################################################
data_I
_audit_creation_method     'SHELXL-2018/3'
_journal_date_recd_electronic     2022-08-31
_journal_date_accepted     2022-09-04
_journal_name_full     'IUCrData'
_journal_year     2022
_journal_volume     7
_journal_issue      9
_journal_page_first     0
_journal_page_last     0
_journal_paper_category     HO
_journal_paper_doi     10.1107/S2414314622008847
_journal_coeditor_code     XU4048
_publ_contact_author_name     'Masaaki Sadakiyo'
_publ_contact_author_address
;
Department of Applied Chemistry, Faculty of Science Division I,
Tokyo University of Science
1-3 Kagurazaka, Shinjuku-ku,
Tokyo,
162-8601,
Japan
;
_publ_contact_author_email     sadakiyo@rs.tus.ac.jp
_publ_section_title
;
Crystal structure of ethidium heptafluorobutyrate
;
_publ_section_title_footnote     .
loop_
    _publ_author_name
    _publ_author_footnote
    _publ_author_address
    'Runa Shimazaki' .
;
Department of Applied Chemistry, Faculty of Science Division I,
Tokyo University of Science
1-3 Kagurazaka, Shinjuku-ku,
Tokyo,
162-8601,
Japan
;
    'Masaaki Sadakiyo' .
;
Department of Applied Chemistry, Faculty of Science Division I,
Tokyo University of Science
1-3 Kagurazaka, Shinjuku-ku,
Tokyo,
162-8601,
Japan
;
_publ_section_synopsis
;
The crystal structure of the title ethidium salt has been determined. The
ethidium cations construct a dimerized structure due to \p--\p interactions.
;
_chemical_name_systematic
;
3,8-Diamino-5-ethyl-6-phenylphenanthridin-5-ium
2,2,3,3,4,4,4-heptafluorobutyrate
;
_chemical_name_common
;
Ethidium heptafluorobutyrate
;
_chemical_formula_moiety     'C21 H20 N3, C4 F7 O2'
_chemical_formula_sum     'C25 H20 F7 N3 O2'
_chemical_formula_iupac     'C21 H20 N3 + , C4 F7 O2 -'
_chemical_formula_weight     527.44
_chemical_melting_point     ?
_space_group_crystal_system     monoclinic
_space_group_name_H-M_alt     'P 21/n'
_space_group_name_Hall     '-P 2yn'
loop_
    _space_group_symop_operation_xyz
    'x, y, z'
    '-x+1/2, y+1/2, -z+1/2'
    '-x, -y, -z'
    'x-1/2, -y-1/2, z-1/2'
_cell_length_a     12.1592(8)
_cell_length_b     18.9260(14)
_cell_length_c     20.3097(17)
_cell_angle_alpha     90
_cell_angle_beta     91.474(3)
_cell_angle_gamma     90
_cell_volume     4672.2(6)
_cell_formula_units_Z     8
_cell_measurement_reflns_used     7105
_cell_measurement_theta_min     2.21
_cell_measurement_theta_max     27.23
_cell_measurement_temperature     100(2)
_exptl_crystal_description     block
_exptl_crystal_colour     red
_exptl_crystal_size_max     0.250
_exptl_crystal_size_mid     0.200
_exptl_crystal_size_min     0.150
_exptl_crystal_density_diffrn     1.500
_exptl_crystal_density_meas     ?
_exptl_crystal_density_method     'not measured'
_exptl_crystal_F_000     2160
_exptl_absorpt_coefficient_mu     0.134
_exptl_absorpt_correction_type     multi-scan
_exptl_absorpt_process_details     '(SADABS; Krause et al., 2015)'
_exptl_absorpt_correction_T_min     0.6049
_exptl_absorpt_correction_T_max     0.7112
_diffrn_ambient_temperature     100(2)
_diffrn_source     'fine-focus sealed tube'
_diffrn_radiation_type     MoK\a
_diffrn_radiation_wavelength     0.71069
_diffrn_measurement_device_type     'Bruker PHOTON II CPAD'
_diffrn_measurement_method     '\f and \w scans'
_diffrn_detector_area_resol_mean     ?
_diffrn_reflns_number     58553
_diffrn_reflns_av_R_equivalents     0.1090
_diffrn_reflns_av_unetI/netI     0.0937
_diffrn_reflns_theta_min     1.930
_diffrn_reflns_theta_max     30.622
_diffrn_reflns_theta_full     25.240
_diffrn_measured_fraction_theta_max     0.860
_diffrn_measured_fraction_theta_full     1.000
_diffrn_reflns_limit_h_min     -16
_diffrn_reflns_limit_h_max     17
_diffrn_reflns_limit_k_min     -25
_diffrn_reflns_limit_k_max     25
_diffrn_reflns_limit_l_min     -27
_diffrn_reflns_limit_l_max     26
_refine_special_details
;
 Refinement of F^2^ against ALL reflections.  The weighted R-factor wR and
 goodness of fit S are based on F^2^, conventional R-factors R are based
 on F, with F set to zero for negative F^2^. The threshold expression of
 F^2^ > 2sigma(F^2^) is used only for calculating R-factors(gt) etc. and is
 not relevant to the choice of reflections for refinement.  R-factors based
 on F^2^ are statistically about twice as large as those based on F, and R-
 factors based on ALL data will be even larger.
 All of hydrogen atoms are geometrically fixed using a riding-model
approximation with C--H = 0.95 (for phenyl), 0.98 (for methyl), 0.99 (for
methylene), and N--H = 0.88 \%A.
;
_reflns_number_total     12404
_reflns_number_gt     9416
_reflns_threshold_expression     'I > 2\s(I)'
_refine_ls_structure_factor_coef     Fsqd
_refine_ls_matrix_type     full
_refine_ls_R_factor_all     0.1146
_refine_ls_R_factor_gt     0.0892
_refine_ls_wR_factor_gt     0.2023
_refine_ls_wR_factor_ref     0.2182
_refine_ls_goodness_of_fit_ref     1.107
_refine_ls_restrained_S_all     1.107
_refine_ls_number_reflns     12404
_refine_ls_number_parameters     669
_refine_ls_number_restraints     0
_refine_ls_hydrogen_treatment     constr
_refine_ls_weighting_scheme     calc
_refine_ls_weighting_details
              'w=1/[\s^2^(Fo^2^)+(0.0532P)^2^+9.0949P] where P=(Fo^2^+2Fc^2^)/3'
_atom_sites_solution_hydrogens     geom
_atom_sites_solution_primary     ?
_atom_sites_solution_secondary     ?
_refine_ls_shift/su_max     0.000
_refine_ls_shift/su_mean     0.000
_refine_diff_density_max     0.472
_refine_diff_density_min     -0.448
_refine_ls_extinction_method     none
_refine_ls_extinction_coef     .
loop_
    _atom_type_symbol
    _atom_type_description
    _atom_type_scat_dispersion_real
    _atom_type_scat_dispersion_imag
    _atom_type_scat_source
    'C' 'C' 0.0033 0.0016
                         'International Tables Vol C Tables 4.2.6.8 and 6.1.1.4'
    'H' 'H' 0.0000 0.0000
                         'International Tables Vol C Tables 4.2.6.8 and 6.1.1.4'
    'N' 'N' 0.0061 0.0033
                         'International Tables Vol C Tables 4.2.6.8 and 6.1.1.4'
    'O' 'O' 0.0106 0.0060
                         'International Tables Vol C Tables 4.2.6.8 and 6.1.1.4'
    'F' 'F' 0.0171 0.0103
                         'International Tables Vol C Tables 4.2.6.8 and 6.1.1.4'
_computing_data_collection     'APEX4 (Bruler, 2021)'
_computing_cell_refinement     'SAINT (Bruler, 2021)'
_computing_data_reduction     'SAINT (Bruler, 2021)'
_computing_structure_solution     '<i>SIR2019</i> (Burla 2015)'
_computing_structure_refinement     '<i>SHELXL2018/3</i> (Sheldrick, 2015)'
_computing_molecular_graphics     'DIAMOND (Brandenburg, 1999)'
_computing_publication_material     '<i>Yadokari-XG</i> (Kabuto, 2009)'
loop_
    _atom_site_type_symbol
    _atom_site_label
    _atom_site_fract_x
    _atom_site_fract_y
    _atom_site_fract_z
    _atom_site_U_iso_or_equiv
    _atom_site_adp_type
    _atom_site_calc_flag
    _atom_site_occupancy
    _atom_site_disorder_assembly
    _atom_site_disorder_group
    F F1 1.10423(16) 0.34876(11) 0.57616(10) 0.0348(5) Uani d 1 . .
    O O1 0.81718(17) -0.14092(12) 0.72561(11) 0.0272(5) Uani d 1 . .
    F F2 0.69849(17) 0.00943(11) 0.65047(11) 0.0416(5) Uani d 1 . .
    N N1 0.64572(19) 0.32175(13) 0.36249(12) 0.0194(5) Uani d 1 . .
    N N2 0.60689(19) 0.18575(12) 0.61439(12) 0.0190(5) Uani d 1 . .
    F F3 0.96344(17) -0.02675(11) 0.71179(12) 0.0432(6) Uani d 1 . .
    F F4 1.27314(17) 0.37587(12) 0.55497(10) 0.0396(5) Uani d 1 . .
    F F5 0.91654(18) -0.09184(11) 0.59264(11) 0.0419(5) Uani d 1 . .
    F F6 1.25336(18) 0.50412(11) 0.60348(12) 0.0447(6) Uani d 1 . .
    F F7 0.8910(2) 0.07025(11) 0.67357(12) 0.0483(6) Uani d 1 . .
    C C1 0.6334(2) 0.35297(14) 0.47691(14) 0.0179(5) Uani d 1 . .
    F F8 0.7581(2) -0.00011(11) 0.75221(11) 0.0463(6) Uani d 1 . .
    N N3 0.9615(2) 0.19489(14) 0.28830(13) 0.0263(5) Uani d 1 . .
    H H3 0.923744 0.181066 0.253059 0.032 Uiso calc 1 . .
    H H3A 1.029377 0.179993 0.295114 0.032 Uiso calc 1 . .
    O O2 1.15659(18) 0.33758(13) 0.70389(12) 0.0324(5) Uani d 1 . .
    F F9 1.12268(19) 0.47801(13) 0.53262(11) 0.0480(6) Uani d 1 . .
    O O3 0.66684(18) -0.12731(13) 0.66078(13) 0.0346(5) Uani d 1 . .
    C C2 0.5845(2) 0.34299(14) 0.41299(14) 0.0179(5) Uani d 1 . .
    F F10 0.8540(2) 0.00707(14) 0.55507(12) 0.0572(7) Uani d 1 . .
    F F11 0.98781(18) 0.45093(13) 0.64091(14) 0.0536(6) Uani d 1 . .
    C C3 0.7493(2) 0.34630(14) 0.48463(14) 0.0169(5) Uani d 1 . .
    C C4 0.8107(2) 0.31722(14) 0.43182(14) 0.0176(5) Uani d 1 . .
    C C5 0.7883(2) 0.13477(14) 0.44688(15) 0.0203(6) Uani d 1 . .
    H H5 0.866288 0.137570 0.447140 0.024 Uiso calc 1 . .
    N N4 0.9273(2) 0.28652(14) 0.72447(13) 0.0272(6) Uani d 1 . .
    H H4 0.887391 0.301183 0.757333 0.033 Uiso calc 1 . .
    H H4A 0.997967 0.296386 0.723928 0.033 Uiso calc 1 . .
    C C6 0.5683(2) 0.37085(14) 0.53133(14) 0.0183(5) Uani d 1 . .
    H H6 0.490632 0.374111 0.525647 0.022 Uiso calc 1 . .
    C C7 0.7207(2) 0.19843(14) 0.61789(14) 0.0185(5) Uani d 1 . .
    C C8 0.7560(2) 0.30125(14) 0.37144(14) 0.0179(5) Uani d 1 . .
    C C9 0.5560(2) 0.16008(14) 0.56038(14) 0.0189(5) Uani d 1 . .
    C C10 0.6156(2) 0.14439(14) 0.50267(14) 0.0188(5) Uani d 1 . .
    C C11 0.7837(2) 0.17952(14) 0.56289(14) 0.0181(5) Uani d 1 . .
    C C12 0.6164(2) 0.38361(14) 0.59262(14) 0.0192(5) Uani d 1 . .
    C C13 0.5596(2) 0.12177(15) 0.44471(14) 0.0208(6) Uani d 1 . .
    H H13 0.482034 0.115938 0.444544 0.025 Uiso calc 1 . .
    C C14 0.7315(2) 0.15223(14) 0.50495(14) 0.0178(5) Uani d 1 . .
    C C15 0.7690(2) 0.23179(15) 0.67315(14) 0.0207(6) Uani d 1 . .
    H H15 0.725365 0.242914 0.709883 0.025 Uiso calc 1 . .
    F F12 1.1169(2) 0.49419(13) 0.70211(12) 0.0530(6) Uani d 1 . .
    C C16 0.4646(2) 0.35300(15) 0.40168(14) 0.0194(5) Uani d 1 . .
    C C17 0.8079(2) 0.26311(15) 0.32207(14) 0.0207(6) Uani d 1 . .
    H H17 0.769895 0.253550 0.281587 0.025 Uiso calc 1 . .
    C C18 0.8990(2) 0.19243(15) 0.56844(15) 0.0208(6) Uani d 1 . .
    H H18 0.944662 0.177669 0.533780 0.025 Uiso calc 1 . .
    C C19 0.8796(2) 0.24854(15) 0.67443(15) 0.0215(6) Uani d 1 . .
    C C20 0.9232(2) 0.29873(15) 0.43770(14) 0.0200(5) Uani d 1 . .
    H H20 0.964477 0.312917 0.475781 0.024 Uiso calc 1 . .
    N N5 0.5568(2) 0.39977(14) 0.64670(12) 0.0252(5) Uani d 1 . .
    H H5A 0.484588 0.402420 0.643371 0.030 Uiso calc 1 . .
    H H5B 0.590542 0.407535 0.684857 0.030 Uiso calc 1 . .
    C C21 0.7971(2) 0.36382(15) 0.54669(14) 0.0192(5) Uani d 1 . .
    H H21 0.874886 0.363064 0.552401 0.023 Uiso calc 1 . .
    C C22 0.7334(2) 0.38185(15) 0.59871(14) 0.0202(6) Uani d 1 . .
    H H22 0.768009 0.393437 0.639774 0.024 Uiso calc 1 . .
    F F13 1.0447(2) 0.55673(12) 0.62469(15) 0.0620(8) Uani d 1 . .
    C C23 0.7332(2) 0.11406(15) 0.39074(15) 0.0226(6) Uani d 1 . .
    H H23 0.773730 0.103458 0.352614 0.027 Uiso calc 1 . .
    C C24 0.6170(2) 0.10799(15) 0.38796(14) 0.0212(6) Uani d 1 . .
    C C25 0.9149(2) 0.23925(15) 0.33223(14) 0.0205(6) Uani d 1 . .
    C C26 0.9456(2) 0.22516(15) 0.62169(15) 0.0223(6) Uani d 1 . .
    H H26 1.022906 0.232539 0.623817 0.027 Uiso calc 1 . .
    N N6 0.5651(2) 0.08560(15) 0.33075(13) 0.0296(6) Uani d 1 . .
    H H6A 0.493293 0.079612 0.329379 0.035 Uiso calc 1 . .
    H H6B 0.603644 0.077263 0.295503 0.035 Uiso calc 1 . .
    C C27 0.9738(2) 0.26090(16) 0.38982(15) 0.0218(6) Uani d 1 . .
    H H27 1.049400 0.248987 0.395220 0.026 Uiso calc 1 . .
    C C28 0.4343(2) 0.14853(15) 0.56064(14) 0.0205(6) Uani d 1 . .
    O O4 1.3299(2) 0.36498(19) 0.68042(15) 0.0545(9) Uani d 1 . .
    C C29 1.2309(2) 0.35991(17) 0.66902(16) 0.0260(6) Uani d 1 . .
    C C30 0.4161(2) 0.41967(16) 0.40651(15) 0.0239(6) Uani d 1 . .
    H H30 0.460104 0.460049 0.415984 0.029 Uiso calc 1 . .
    C C31 0.3991(2) 0.29412(16) 0.38733(15) 0.0230(6) Uani d 1 . .
    H H31 0.431873 0.248751 0.383922 0.028 Uiso calc 1 . .
    C C32 0.3920(3) 0.08359(16) 0.57879(18) 0.0290(7) Uani d 1 . .
    H H32 0.440069 0.046024 0.591124 0.035 Uiso calc 1 . .
    C C33 0.5421(2) 0.19980(16) 0.67456(14) 0.0223(6) Uani d 1 . .
    H H33 0.463424 0.205209 0.661902 0.027 Uiso calc 1 . .
    H H33A 0.567472 0.244567 0.695105 0.027 Uiso calc 1 . .
    C C34 0.2383(2) 0.36769(18) 0.38333(16) 0.0278(7) Uani d 1 . .
    H H34 0.160998 0.372794 0.377353 0.033 Uiso calc 1 . .
    C C35 0.7493(2) -0.10657(17) 0.69107(15) 0.0244(6) Uani d 1 . .
    C C36 0.2866(2) 0.30157(17) 0.37806(16) 0.0266(6) Uani d 1 . .
    H H36 0.242373 0.261402 0.368075 0.032 Uiso calc 1 . .
    C C37 0.6013(2) 0.32601(18) 0.29317(15) 0.0259(6) Uani d 1 . .
    H H37 0.520477 0.332442 0.293546 0.031 Uiso calc 1 . .
    H H37A 0.616777 0.281270 0.269924 0.031 Uiso calc 1 . .
    C C38 0.8860(3) -0.00120(17) 0.66979(17) 0.0303(7) Uani d 1 . .
    C C39 0.3034(3) 0.42642(17) 0.39738(16) 0.0284(7) Uani d 1 . .
    H H39 0.270132 0.471666 0.400746 0.034 Uiso calc 1 . .
    C C40 0.2508(3) 0.19222(18) 0.54011(17) 0.0299(7) Uani d 1 . .
    H H40 0.202339 0.229124 0.526610 0.036 Uiso calc 1 . .
    C C41 1.1930(2) 0.38599(17) 0.59907(16) 0.0262(6) Uani d 1 . .
    C C42 0.5551(3) 0.14010(18) 0.72407(16) 0.0303(7) Uani d 1 . .
    H H42 0.525777 0.096331 0.704727 0.046 Uiso calc 1 . .
    H H42A 0.514629 0.151654 0.763772 0.046 Uiso calc 1 . .
    H H42B 0.633197 0.133786 0.735664 0.046 Uiso calc 1 . .
    C C43 1.1618(3) 0.46488(18) 0.59370(17) 0.0303(7) Uani d 1 . .
    C C44 0.3635(2) 0.20300(16) 0.54076(16) 0.0254(6) Uani d 1 . .
    H H44 0.392532 0.247307 0.527726 0.030 Uiso calc 1 . .
    C C45 0.7712(3) -0.02542(17) 0.69042(16) 0.0270(6) Uani d 1 . .
    F F14 1.0221(2) -0.00067(16) 0.59017(17) 0.0744(9) Uani d 1 . .
    C C46 0.2090(3) 0.12757(19) 0.55915(19) 0.0349(8) Uani d 1 . .
    H H46 0.131748 0.120142 0.558691 0.042 Uiso calc 1 . .
    C C47 0.2793(3) 0.07386(18) 0.5788(2) 0.0378(8) Uani d 1 . .
    H H47 0.249992 0.029861 0.592485 0.045 Uiso calc 1 . .
    C C48 0.6529(3) 0.3871(2) 0.25683(17) 0.0380(8) Uani d 1 . .
    H H48 0.636602 0.431470 0.279466 0.057 Uiso calc 1 . .
    H H48A 0.622816 0.388958 0.211641 0.057 Uiso calc 1 . .
    H H48B 0.732801 0.380377 0.255904 0.057 Uiso calc 1 . .
    C C49 1.0752(3) 0.49156(19) 0.6410(2) 0.0380(8) Uani d 1 . .
    C C50 0.9189(3) -0.0216(2) 0.6003(2) 0.0398(9) Uani d 1 . .
loop_
    _atom_site_aniso_label
    _atom_site_aniso_U_11
    _atom_site_aniso_U_22
    _atom_site_aniso_U_33
    _atom_site_aniso_U_12
    _atom_site_aniso_U_13
    _atom_site_aniso_U_23
    F1 0.0375(11) 0.0321(10) 0.0343(11) -0.0072(8) -0.0076(8) -0.0019(8)
    O1 0.0229(10) 0.0265(11) 0.0321(12) -0.0015(8) 0.0014(9) 0.0064(9)
    F2 0.0363(11) 0.0372(12) 0.0511(13) 0.0142(9) -0.0055(9) 0.0075(10)
    N1 0.0186(11) 0.0224(12) 0.0172(12) -0.0015(9) 0.0004(9) -0.0017(9)
    N2 0.0182(11) 0.0184(11) 0.0208(12) 0.0014(9) 0.0052(9) -0.0012(9)
    F3 0.0340(11) 0.0366(12) 0.0578(14) -0.0118(9) -0.0205(10) 0.0162(10)
    F4 0.0418(11) 0.0466(12) 0.0312(11) 0.0077(9) 0.0151(9) 0.0037(9)
    F5 0.0514(13) 0.0348(11) 0.0401(12) 0.0074(9) 0.0159(10) 0.0062(9)
    F6 0.0427(12) 0.0328(11) 0.0590(15) -0.0151(9) 0.0084(10) 0.0105(10)
    F7 0.0676(15) 0.0212(10) 0.0555(15) -0.0098(10) -0.0093(12) 0.0071(9)
    C1 0.0197(13) 0.0133(12) 0.0207(14) -0.0029(9) 0.0005(10) 0.0000(10)
    F8 0.0762(16) 0.0325(11) 0.0308(11) 0.0037(10) 0.0115(10) -0.0092(9)
    N3 0.0231(12) 0.0319(14) 0.0239(13) 0.0063(10) 0.0040(10) -0.0028(11)
    O2 0.0248(11) 0.0415(14) 0.0310(12) -0.0027(10) 0.0021(9) 0.0082(10)
    F9 0.0575(14) 0.0498(14) 0.0365(12) 0.0109(11) -0.0017(10) 0.0192(10)
    O3 0.0241(11) 0.0366(13) 0.0427(14) -0.0017(9) -0.0050(10) -0.0055(11)
    C2 0.0181(12) 0.0151(12) 0.0204(14) -0.0012(10) 0.0007(10) 0.0008(10)
    F10 0.0867(19) 0.0517(15) 0.0334(12) 0.0229(13) 0.0070(12) 0.0139(11)
    F11 0.0338(11) 0.0446(14) 0.0832(19) -0.0017(10) 0.0185(11) 0.0006(12)
    C3 0.0190(12) 0.0128(12) 0.0189(13) -0.0022(9) 0.0002(10) 0.0020(10)
    C4 0.0179(12) 0.0145(12) 0.0205(14) -0.0038(9) -0.0004(10) 0.0021(10)
    C5 0.0194(13) 0.0152(13) 0.0265(15) -0.0003(10) 0.0046(11) 0.0019(11)
    N4 0.0213(12) 0.0302(14) 0.0297(14) 0.0004(10) -0.0042(10) -0.0048(11)
    C6 0.0169(12) 0.0176(13) 0.0203(14) -0.0014(10) 0.0001(10) 0.0003(10)
    C7 0.0170(12) 0.0172(13) 0.0212(14) 0.0006(10) 0.0018(10) 0.0036(10)
    C8 0.0173(12) 0.0178(13) 0.0185(13) -0.0012(10) 0.0014(10) 0.0012(10)
    C9 0.0190(13) 0.0160(13) 0.0218(14) 0.0017(10) 0.0020(10) 0.0026(10)
    C10 0.0218(13) 0.0150(12) 0.0196(14) 0.0014(10) 0.0033(10) 0.0028(10)
    C11 0.0204(13) 0.0150(12) 0.0192(13) 0.0021(10) 0.0040(10) 0.0039(10)
    C12 0.0217(13) 0.0150(12) 0.0211(14) -0.0017(10) 0.0025(11) 0.0013(10)
    C13 0.0190(13) 0.0205(14) 0.0229(14) 0.0020(10) 0.0010(11) 0.0026(11)
    C14 0.0189(12) 0.0145(12) 0.0202(14) 0.0016(9) 0.0046(10) 0.0041(10)
    C15 0.0215(13) 0.0199(13) 0.0208(14) 0.0033(10) 0.0029(11) 0.0016(11)
    F12 0.0798(18) 0.0401(13) 0.0397(13) -0.0022(12) 0.0134(12) -0.0063(10)
    C16 0.0185(13) 0.0216(14) 0.0180(13) -0.0005(10) 0.0001(10) 0.0002(10)
    C17 0.0202(13) 0.0231(14) 0.0188(14) -0.0022(11) 0.0016(10) 0.0000(11)
    C18 0.0177(13) 0.0196(13) 0.0254(15) 0.0031(10) 0.0051(11) 0.0037(11)
    C19 0.0243(14) 0.0172(13) 0.0230(14) 0.0008(10) -0.0021(11) 0.0023(11)
    C20 0.0167(12) 0.0210(13) 0.0223(14) -0.0028(10) 0.0008(10) 0.0022(11)
    N5 0.0215(12) 0.0357(15) 0.0184(12) -0.0032(10) 0.0023(9) -0.0032(10)
    C21 0.0189(13) 0.0186(13) 0.0199(14) 0.0004(10) -0.0029(10) 0.0020(10)
    C22 0.0227(13) 0.0172(13) 0.0204(14) -0.0020(10) -0.0022(11) -0.0003(10)
    F13 0.0771(18) 0.0307(12) 0.0795(19) 0.0179(11) 0.0275(15) 0.0170(12)
    C23 0.0274(14) 0.0182(13) 0.0225(15) 0.0031(11) 0.0100(11) 0.0024(11)
    C24 0.0254(14) 0.0169(13) 0.0211(14) 0.0037(10) 0.0008(11) 0.0021(11)
    C25 0.0202(13) 0.0204(13) 0.0212(14) -0.0032(10) 0.0060(11) 0.0017(11)
    C26 0.0184(13) 0.0193(14) 0.0293(16) -0.0004(10) 0.0024(11) 0.0052(11)
    N6 0.0261(13) 0.0400(16) 0.0225(13) 0.0026(11) 0.0012(10) -0.0031(11)
    C27 0.0162(12) 0.0235(14) 0.0259(15) -0.0008(10) 0.0021(11) 0.0051(11)
    C28 0.0218(13) 0.0202(13) 0.0199(14) -0.0012(10) 0.0047(11) -0.0007(11)
    O4 0.0221(12) 0.093(2) 0.0479(17) -0.0125(13) -0.0055(11) 0.0342(16)
    C29 0.0220(14) 0.0268(15) 0.0293(16) -0.0008(11) -0.0006(12) 0.0077(12)
    C30 0.0271(15) 0.0204(14) 0.0240(15) 0.0000(11) -0.0030(12) 0.0018(11)
    C31 0.0214(13) 0.0216(14) 0.0259(15) -0.0011(11) 0.0003(11) -0.0020(11)
    C32 0.0234(15) 0.0194(14) 0.045(2) 0.0017(11) 0.0037(13) 0.0027(13)
    C33 0.0196(13) 0.0270(15) 0.0207(14) 0.0022(11) 0.0077(11) -0.0030(11)
    C34 0.0168(13) 0.0363(17) 0.0302(17) 0.0034(12) -0.0005(12) 0.0008(13)
    C35 0.0202(14) 0.0287(16) 0.0244(15) 0.0024(11) 0.0045(11) 0.0002(12)
    C36 0.0193(14) 0.0304(16) 0.0300(16) -0.0032(12) 0.0007(12) -0.0028(13)
    C37 0.0199(13) 0.0395(18) 0.0182(14) 0.0009(12) -0.0030(11) -0.0041(12)
    C38 0.0333(17) 0.0211(15) 0.0361(18) -0.0038(12) -0.0069(14) 0.0067(13)
    C39 0.0305(16) 0.0220(15) 0.0324(17) 0.0082(12) -0.0027(13) 0.0024(12)
    C40 0.0223(14) 0.0293(16) 0.0381(18) 0.0070(12) 0.0024(13) 0.0008(14)
    C41 0.0236(14) 0.0300(16) 0.0252(16) -0.0015(12) 0.0030(12) 0.0020(12)
    C42 0.0347(17) 0.0319(17) 0.0249(16) 0.0002(13) 0.0108(13) -0.0008(13)
    C43 0.0310(16) 0.0307(17) 0.0292(17) -0.0023(13) 0.0011(13) 0.0073(13)
    C44 0.0230(14) 0.0221(14) 0.0312(16) 0.0007(11) 0.0031(12) 0.0042(12)
    C45 0.0307(16) 0.0248(15) 0.0254(16) 0.0078(12) -0.0009(12) -0.0005(12)
    F14 0.0552(16) 0.0700(19) 0.100(2) -0.0157(14) 0.0377(16) 0.0174(17)
    C46 0.0200(14) 0.0347(18) 0.050(2) -0.0007(13) 0.0045(14) -0.0023(16)
    C47 0.0261(16) 0.0257(17) 0.062(2) -0.0063(13) 0.0062(16) 0.0044(16)
    C48 0.0379(19) 0.051(2) 0.0247(17) 0.0022(16) -0.0039(14) 0.0114(15)
    C49 0.043(2) 0.0252(17) 0.047(2) 0.0019(14) 0.0104(16) 0.0055(15)
    C50 0.0394(19) 0.036(2) 0.045(2) 0.0013(15) 0.0103(16) 0.0153(16)
_geom_special_details
;
 All esds (except the esd in the dihedral angle between two l.s. planes)
 are estimated using the full covariance matrix.  The cell esds are taken
 into account individually in the estimation of esds in distances, angles
 and torsion angles; correlations between esds in cell parameters are only
 used when they are defined by crystal symmetry.  An approximate (isotropic)
 treatment of cell esds is used for estimating esds involving l.s. planes.
;
loop_
    _geom_bond_atom_site_label_1
    _geom_bond_atom_site_label_2
    _geom_bond_site_symmetry_2
    _geom_bond_distance
    _geom_bond_publ_flag
    F1 C41 . 1.361(4) ?
    O1 C35 . 1.252(4) ?
    F2 C45 . 1.356(4) ?
    N1 C2 . 1.344(4) ?
    N1 C8 . 1.403(3) ?
    N1 C37 . 1.497(4) ?
    N2 C9 . 1.337(4) ?
    N2 C7 . 1.405(3) ?
    N2 C33 . 1.494(3) ?
    F3 C38 . 1.344(4) ?
    F4 C41 . 1.354(4) ?
    F5 C50 . 1.338(4) ?
    F6 C43 . 1.349(4) ?
    F7 C38 . 1.356(4) ?
    C1 C6 . 1.417(4) ?
    C1 C3 . 1.419(4) ?
    C1 C2 . 1.427(4) ?
    F8 C45 . 1.356(4) ?
    N3 C25 . 1.359(4) ?
    N3 H3 . 0.8800 ?
    N3 H3A . 0.8800 ?
    O2 C29 . 1.237(4) ?
    F9 C43 . 1.340(4) ?
    O3 C35 . 1.227(4) ?
    C2 C16 . 1.482(4) ?
    F10 C50 . 1.313(4) ?
    F11 C49 . 1.312(4) ?
    C3 C21 . 1.414(4) ?
    C3 C4 . 1.432(4) ?
    C4 C8 . 1.413(4) ?
    C4 C20 . 1.414(4) ?
    C5 C23 . 1.365(4) ?
    C5 C14 . 1.421(4) ?
    C5 H5 . 0.9500 ?
    N4 C19 . 1.362(4) ?
    N4 H4 . 0.8800 ?
    N4 H4A . 0.8800 ?
    C6 C12 . 1.383(4) ?
    C6 H6 . 0.9500 ?
    C7 C15 . 1.403(4) ?
    C7 C11 . 1.416(4) ?
    C8 C17 . 1.399(4) ?
    C9 C10 . 1.425(4) ?
    C9 C28 . 1.496(4) ?
    C10 C13 . 1.411(4) ?
    C10 C14 . 1.416(4) ?
    C11 C14 . 1.420(4) ?
    C11 C18 . 1.424(4) ?
    C12 N5 . 1.366(4) ?
    C12 C22 . 1.425(4) ?
    C13 C24 . 1.387(4) ?
    C13 H13 . 0.9500 ?
    C15 C19 . 1.381(4) ?
    C15 H15 . 0.9500 ?
    F12 C49 . 1.330(5) ?
    C16 C31 . 1.397(4) ?
    C16 C30 . 1.397(4) ?
    C17 C25 . 1.387(4) ?
    C17 H17 . 0.9500 ?
    C18 C26 . 1.358(4) ?
    C18 H18 . 0.9500 ?
    C19 C26 . 1.426(4) ?
    C20 C27 . 1.367(4) ?
    C20 H20 . 0.9500 ?
    N5 H5A . 0.8800 ?
    N5 H5B . 0.8800 ?
    C21 C22 . 1.369(4) ?
    C21 H21 . 0.9500 ?
    C22 H22 . 0.9500 ?
    F13 C49 . 1.328(4) ?
    C23 C24 . 1.417(4) ?
    C23 H23 . 0.9500 ?
    C24 N6 . 1.375(4) ?
    C25 C27 . 1.416(4) ?
    C26 H26 . 0.9500 ?
    N6 H6A . 0.8800 ?
    N6 H6B . 0.8800 ?
    C27 H27 . 0.9500 ?
    C28 C32 . 1.386(4) ?
    C28 C44 . 1.396(4) ?
    O4 C29 . 1.223(4) ?
    C29 C41 . 1.562(4) ?
    C30 C39 . 1.384(4) ?
    C30 H30 . 0.9500 ?
    C31 C36 . 1.383(4) ?
    C31 H31 . 0.9500 ?
    C32 C47 . 1.382(4) ?
    C32 H32 . 0.9500 ?
    C33 C42 . 1.518(4) ?
    C33 H33 . 0.9900 ?
    C33 H33A . 0.9900 ?
    C34 C36 . 1.388(5) ?
    C34 C39 . 1.389(5) ?
    C34 H34 . 0.9500 ?
    C35 C45 . 1.559(4) ?
    C36 H36 . 0.9500 ?
    C37 C48 . 1.517(5) ?
    C37 H37 . 0.9900 ?
    C37 H37A . 0.9900 ?
    C38 C50 . 1.526(5) ?
    C38 C45 . 1.538(5) ?
    C39 H39 . 0.9500 ?
    C40 C46 . 1.384(5) ?
    C40 C44 . 1.385(4) ?
    C40 H40 . 0.9500 ?
    C41 C43 . 1.544(5) ?
    C42 H42 . 0.9800 ?
    C42 H42A . 0.9800 ?
    C42 H42B . 0.9800 ?
    C43 C49 . 1.529(5) ?
    C44 H44 . 0.9500 ?
    F14 C50 . 1.337(4) ?
    C46 C47 . 1.380(5) ?
    C46 H46 . 0.9500 ?
    C47 H47 . 0.9500 ?
    C48 H48 . 0.9800 ?
    C48 H48A . 0.9800 ?
    C48 H48B . 0.9800 ?
loop_
    _geom_angle_atom_site_label_1
    _geom_angle_atom_site_label_2
    _geom_angle_atom_site_label_3
    _geom_angle_site_symmetry_1
    _geom_angle_site_symmetry_3
    _geom_angle
    _geom_angle_publ_flag
    C2 N1 C8 . . 122.0(2) ?
    C2 N1 C37 . . 120.5(2) ?
    C8 N1 C37 . . 117.2(2) ?
    C9 N2 C7 . . 122.5(2) ?
    C9 N2 C33 . . 119.6(2) ?
    C7 N2 C33 . . 117.9(2) ?
    C6 C1 C3 . . 120.5(3) ?
    C6 C1 C2 . . 120.9(2) ?
    C3 C1 C2 . . 118.6(2) ?
    C25 N3 H3 . . 120.0 ?
    C25 N3 H3A . . 120.0 ?
    H3 N3 H3A . . 120.0 ?
    N1 C2 C1 . . 120.5(2) ?
    N1 C2 C16 . . 118.8(2) ?
    C1 C2 C16 . . 120.6(2) ?
    C21 C3 C1 . . 117.5(2) ?
    C21 C3 C4 . . 123.2(2) ?
    C1 C3 C4 . . 119.1(2) ?
    C8 C4 C20 . . 117.0(3) ?
    C8 C4 C3 . . 119.3(2) ?
    C20 C4 C3 . . 123.6(3) ?
    C23 C5 C14 . . 121.4(3) ?
    C23 C5 H5 . . 119.3 ?
    C14 C5 H5 . . 119.3 ?
    C19 N4 H4 . . 120.0 ?
    C19 N4 H4A . . 120.0 ?
    H4 N4 H4A . . 120.0 ?
    C12 C6 C1 . . 120.8(2) ?
    C12 C6 H6 . . 119.6 ?
    C1 C6 H6 . . 119.6 ?
    C15 C7 N2 . . 120.6(2) ?
    C15 C7 C11 . . 121.4(2) ?
    N2 C7 C11 . . 118.0(3) ?
    C17 C8 N1 . . 119.8(2) ?
    C17 C8 C4 . . 121.4(2) ?
    N1 C8 C4 . . 118.7(2) ?
    N2 C9 C10 . . 121.1(2) ?
    N2 C9 C28 . . 119.1(2) ?
    C10 C9 C28 . . 119.7(3) ?
    C13 C10 C14 . . 121.1(2) ?
    C13 C10 C9 . . 120.3(2) ?
    C14 C10 C9 . . 118.5(3) ?
    C7 C11 C14 . . 120.4(2) ?
    C7 C11 C18 . . 116.4(3) ?
    C14 C11 C18 . . 123.1(3) ?
    N5 C12 C6 . . 122.8(3) ?
    N5 C12 C22 . . 119.0(3) ?
    C6 C12 C22 . . 118.2(3) ?
    C24 C13 C10 . . 120.5(3) ?
    C24 C13 H13 . . 119.7 ?
    C10 C13 H13 . . 119.7 ?
    C10 C14 C11 . . 119.2(2) ?
    C10 C14 C5 . . 116.9(3) ?
    C11 C14 C5 . . 123.8(2) ?
    C19 C15 C7 . . 120.3(3) ?
    C19 C15 H15 . . 119.8 ?
    C7 C15 H15 . . 119.8 ?
    C31 C16 C30 . . 119.7(3) ?
    C31 C16 C2 . . 119.0(3) ?
    C30 C16 C2 . . 121.3(3) ?
    C25 C17 C8 . . 120.0(3) ?
    C25 C17 H17 . . 120.0 ?
    C8 C17 H17 . . 120.0 ?
    C26 C18 C11 . . 122.1(3) ?
    C26 C18 H18 . . 118.9 ?
    C11 C18 H18 . . 118.9 ?
    N4 C19 C15 . . 122.1(3) ?
    N4 C19 C26 . . 119.2(3) ?
    C15 C19 C26 . . 118.8(3) ?
    C27 C20 C4 . . 121.5(3) ?
    C27 C20 H20 . . 119.3 ?
    C4 C20 H20 . . 119.3 ?
    C12 N5 H5A . . 120.0 ?
    C12 N5 H5B . . 120.0 ?
    H5A N5 H5B . . 120.0 ?
    C22 C21 C3 . . 121.2(3) ?
    C22 C21 H21 . . 119.4 ?
    C3 C21 H21 . . 119.4 ?
    C21 C22 C12 . . 121.5(3) ?
    C21 C22 H22 . . 119.3 ?
    C12 C22 H22 . . 119.3 ?
    C5 C23 C24 . . 121.6(3) ?
    C5 C23 H23 . . 119.2 ?
    C24 C23 H23 . . 119.2 ?
    N6 C24 C13 . . 122.0(3) ?
    N6 C24 C23 . . 119.6(3) ?
    C13 C24 C23 . . 118.3(3) ?
    N3 C25 C17 . . 120.6(3) ?
    N3 C25 C27 . . 120.7(3) ?
    C17 C25 C27 . . 118.8(3) ?
    C18 C26 C19 . . 120.5(3) ?
    C18 C26 H26 . . 119.7 ?
    C19 C26 H26 . . 119.7 ?
    C24 N6 H6A . . 120.0 ?
    C24 N6 H6B . . 120.0 ?
    H6A N6 H6B . . 120.0 ?
    C20 C27 C25 . . 120.8(3) ?
    C20 C27 H27 . . 119.6 ?
    C25 C27 H27 . . 119.6 ?
    C32 C28 C44 . . 120.1(3) ?
    C32 C28 C9 . . 120.3(3) ?
    C44 C28 C9 . . 119.6(3) ?
    O4 C29 O2 . . 130.4(3) ?
    O4 C29 C41 . . 114.4(3) ?
    O2 C29 C41 . . 115.2(3) ?
    C39 C30 C16 . . 119.5(3) ?
    C39 C30 H30 . . 120.2 ?
    C16 C30 H30 . . 120.2 ?
    C36 C31 C16 . . 120.3(3) ?
    C36 C31 H31 . . 119.9 ?
    C16 C31 H31 . . 119.9 ?
    C47 C32 C28 . . 119.5(3) ?
    C47 C32 H32 . . 120.2 ?
    C28 C32 H32 . . 120.2 ?
    N2 C33 C42 . . 111.2(2) ?
    N2 C33 H33 . . 109.4 ?
    C42 C33 H33 . . 109.4 ?
    N2 C33 H33A . . 109.4 ?
    C42 C33 H33A . . 109.4 ?
    H33 C33 H33A . . 108.0 ?
    C36 C34 C39 . . 119.9(3) ?
    C36 C34 H34 . . 120.1 ?
    C39 C34 H34 . . 120.1 ?
    O3 C35 O1 . . 129.3(3) ?
    O3 C35 C45 . . 116.7(3) ?
    O1 C35 C45 . . 113.9(3) ?
    C31 C36 C34 . . 120.0(3) ?
    C31 C36 H36 . . 120.0 ?
    C34 C36 H36 . . 120.0 ?
    N1 C37 C48 . . 110.8(3) ?
    N1 C37 H37 . . 109.5 ?
    C48 C37 H37 . . 109.5 ?
    N1 C37 H37A . . 109.5 ?
    C48 C37 H37A . . 109.5 ?
    H37 C37 H37A . . 108.1 ?
    F3 C38 F7 . . 107.0(3) ?
    F3 C38 C50 . . 107.4(3) ?
    F7 C38 C50 . . 107.0(3) ?
    F3 C38 C45 . . 110.2(3) ?
    F7 C38 C45 . . 108.8(3) ?
    C50 C38 C45 . . 116.0(3) ?
    C30 C39 C34 . . 120.7(3) ?
    C30 C39 H39 . . 119.7 ?
    C34 C39 H39 . . 119.7 ?
    C46 C40 C44 . . 119.9(3) ?
    C46 C40 H40 . . 120.1 ?
    C44 C40 H40 . . 120.1 ?
    F4 C41 F1 . . 106.2(3) ?
    F4 C41 C43 . . 105.7(3) ?
    F1 C41 C43 . . 106.5(2) ?
    F4 C41 C29 . . 110.9(2) ?
    F1 C41 C29 . . 111.1(2) ?
    C43 C41 C29 . . 115.9(3) ?
    C33 C42 H42 . . 109.5 ?
    C33 C42 H42A . . 109.5 ?
    H42 C42 H42A . . 109.5 ?
    C33 C42 H42B . . 109.5 ?
    H42 C42 H42B . . 109.5 ?
    H42A C42 H42B . . 109.5 ?
    F9 C43 F6 . . 107.8(3) ?
    F9 C43 C49 . . 106.7(3) ?
    F6 C43 C49 . . 107.7(3) ?
    F9 C43 C41 . . 109.0(3) ?
    F6 C43 C41 . . 108.7(3) ?
    C49 C43 C41 . . 116.6(3) ?
    C40 C44 C28 . . 119.8(3) ?
    C40 C44 H44 . . 120.1 ?
    C28 C44 H44 . . 120.1 ?
    F2 C45 F8 . . 107.0(3) ?
    F2 C45 C38 . . 105.9(3) ?
    F8 C45 C38 . . 106.0(3) ?
    F2 C45 C35 . . 112.1(3) ?
    F8 C45 C35 . . 108.4(3) ?
    C38 C45 C35 . . 116.9(2) ?
    C47 C46 C40 . . 120.2(3) ?
    C47 C46 H46 . . 119.9 ?
    C40 C46 H46 . . 119.9 ?
    C46 C47 C32 . . 120.5(3) ?
    C46 C47 H47 . . 119.7 ?
    C32 C47 H47 . . 119.7 ?
    C37 C48 H48 . . 109.5 ?
    C37 C48 H48A . . 109.5 ?
    H48 C48 H48A . . 109.5 ?
    C37 C48 H48B . . 109.5 ?
    H48 C48 H48B . . 109.5 ?
    H48A C48 H48B . . 109.5 ?
    F11 C49 F13 . . 108.8(3) ?
    F11 C49 F12 . . 108.2(3) ?
    F13 C49 F12 . . 107.2(3) ?
    F11 C49 C43 . . 112.1(3) ?
    F13 C49 C43 . . 110.1(3) ?
    F12 C49 C43 . . 110.3(3) ?
    F10 C50 F14 . . 108.6(3) ?
    F10 C50 F5 . . 108.6(3) ?
    F14 C50 F5 . . 107.1(3) ?
    F10 C50 C38 . . 112.0(3) ?
    F14 C50 C38 . . 109.7(3) ?
    F5 C50 C38 . . 110.7(3) ?
loop_
    _geom_torsion_atom_site_label_1
    _geom_torsion_atom_site_label_2
    _geom_torsion_atom_site_label_3
    _geom_torsion_atom_site_label_4
    _geom_torsion_site_symmetry_1
    _geom_torsion_site_symmetry_2
    _geom_torsion_site_symmetry_3
    _geom_torsion_site_symmetry_4
    _geom_torsion
    _geom_torsion_publ_flag
    C8 N1 C2 C1 . . . . 7.0(4) ?
    C37 N1 C2 C1 . . . . -166.9(3) ?
    C8 N1 C2 C16 . . . . -170.5(2) ?
    C37 N1 C2 C16 . . . . 15.6(4) ?
    C6 C1 C2 N1 . . . . -175.8(3) ?
    C3 C1 C2 N1 . . . . 5.7(4) ?
    C6 C1 C2 C16 . . . . 1.7(4) ?
    C3 C1 C2 C16 . . . . -176.8(2) ?
    C6 C1 C3 C21 . . . . -5.1(4) ?
    C2 C1 C3 C21 . . . . 173.4(2) ?
    C6 C1 C3 C4 . . . . 170.0(2) ?
    C2 C1 C3 C4 . . . . -11.5(4) ?
    C21 C3 C4 C8 . . . . 180.0(3) ?
    C1 C3 C4 C8 . . . . 5.1(4) ?
    C21 C3 C4 C20 . . . . 4.4(4) ?
    C1 C3 C4 C20 . . . . -170.4(3) ?
    C3 C1 C6 C12 . . . . 1.4(4) ?
    C2 C1 C6 C12 . . . . -177.1(3) ?
    C9 N2 C7 C15 . . . . 173.7(3) ?
    C33 N2 C7 C15 . . . . -8.1(4) ?
    C9 N2 C7 C11 . . . . -3.4(4) ?
    C33 N2 C7 C11 . . . . 174.7(2) ?
    C2 N1 C8 C17 . . . . 163.8(3) ?
    C37 N1 C8 C17 . . . . -22.1(4) ?
    C2 N1 C8 C4 . . . . -13.5(4) ?
    C37 N1 C8 C4 . . . . 160.6(3) ?
    C20 C4 C8 C17 . . . . 5.7(4) ?
    C3 C4 C8 C17 . . . . -170.1(3) ?
    C20 C4 C8 N1 . . . . -177.0(2) ?
    C3 C4 C8 N1 . . . . 7.1(4) ?
    C7 N2 C9 C10 . . . . -0.3(4) ?
    C33 N2 C9 C10 . . . . -178.4(2) ?
    C7 N2 C9 C28 . . . . -179.6(2) ?
    C33 N2 C9 C28 . . . . 2.3(4) ?
    N2 C9 C10 C13 . . . . -175.8(3) ?
    C28 C9 C10 C13 . . . . 3.5(4) ?
    N2 C9 C10 C14 . . . . 4.0(4) ?
    C28 C9 C10 C14 . . . . -176.7(2) ?
    C15 C7 C11 C14 . . . . -173.7(3) ?
    N2 C7 C11 C14 . . . . 3.4(4) ?
    C15 C7 C11 C18 . . . . 3.5(4) ?
    N2 C7 C11 C18 . . . . -179.4(2) ?
    C1 C6 C12 N5 . . . . -178.8(3) ?
    C1 C6 C12 C22 . . . . 3.2(4) ?
    C14 C10 C13 C24 . . . . -1.3(4) ?
    C9 C10 C13 C24 . . . . 178.5(3) ?
    C13 C10 C14 C11 . . . . 175.9(3) ?
    C9 C10 C14 C11 . . . . -3.9(4) ?
    C13 C10 C14 C5 . . . . -1.4(4) ?
    C9 C10 C14 C5 . . . . 178.8(2) ?
    C7 C11 C14 C10 . . . . 0.3(4) ?
    C18 C11 C14 C10 . . . . -176.8(2) ?
    C7 C11 C14 C5 . . . . 177.4(3) ?
    C18 C11 C14 C5 . . . . 0.3(4) ?
    C23 C5 C14 C10 . . . . 2.5(4) ?
    C23 C5 C14 C11 . . . . -174.7(3) ?
    N2 C7 C15 C19 . . . . -175.5(3) ?
    C11 C7 C15 C19 . . . . 1.5(4) ?
    N1 C2 C16 C31 . . . . 66.4(4) ?
    C1 C2 C16 C31 . . . . -111.1(3) ?
    N1 C2 C16 C30 . . . . -115.0(3) ?
    C1 C2 C16 C30 . . . . 67.5(4) ?
    N1 C8 C17 C25 . . . . -176.3(3) ?
    C4 C8 C17 C25 . . . . 0.9(4) ?
    C7 C11 C18 C26 . . . . -4.1(4) ?
    C14 C11 C18 C26 . . . . 173.2(3) ?
    C7 C15 C19 N4 . . . . 174.0(3) ?
    C7 C15 C19 C26 . . . . -6.1(4) ?
    C8 C4 C20 C27 . . . . -6.3(4) ?
    C3 C4 C20 C27 . . . . 169.3(3) ?
    C1 C3 C21 C22 . . . . 4.4(4) ?
    C4 C3 C21 C22 . . . . -170.5(3) ?
    C3 C21 C22 C12 . . . . 0.1(4) ?
    N5 C12 C22 C21 . . . . 177.9(3) ?
    C6 C12 C22 C21 . . . . -4.0(4) ?
    C14 C5 C23 C24 . . . . -0.9(4) ?
    C10 C13 C24 N6 . . . . 179.7(3) ?
    C10 C13 C24 C23 . . . . 2.9(4) ?
    C5 C23 C24 N6 . . . . -178.7(3) ?
    C5 C23 C24 C13 . . . . -1.8(4) ?
    C8 C17 C25 N3 . . . . 171.8(3) ?
    C8 C17 C25 C27 . . . . -7.0(4) ?
    C11 C18 C26 C19 . . . . -0.5(4) ?
    N4 C19 C26 C18 . . . . -174.4(3) ?
    C15 C19 C26 C18 . . . . 5.7(4) ?
    C4 C20 C27 C25 . . . . 0.4(4) ?
    N3 C25 C27 C20 . . . . -172.4(3) ?
    C17 C25 C27 C20 . . . . 6.4(4) ?
    N2 C9 C28 C32 . . . . -91.9(4) ?
    C10 C9 C28 C32 . . . . 88.8(4) ?
    N2 C9 C28 C44 . . . . 89.8(3) ?
    C10 C9 C28 C44 . . . . -89.5(3) ?
    C31 C16 C30 C39 . . . . 0.4(4) ?
    C2 C16 C30 C39 . . . . -178.2(3) ?
    C30 C16 C31 C36 . . . . -0.1(4) ?
    C2 C16 C31 C36 . . . . 178.5(3) ?
    C44 C28 C32 C47 . . . . -1.8(5) ?
    C9 C28 C32 C47 . . . . 179.9(3) ?
    C9 N2 C33 C42 . . . . 99.4(3) ?
    C7 N2 C33 C42 . . . . -78.8(3) ?
    C16 C31 C36 C34 . . . . -0.3(5) ?
    C39 C34 C36 C31 . . . . 0.6(5) ?
    C2 N1 C37 C48 . . . . 105.0(3) ?
    C8 N1 C37 C48 . . . . -69.2(3) ?
    C16 C30 C39 C34 . . . . -0.2(5) ?
    C36 C34 C39 C30 . . . . -0.3(5) ?
    O4 C29 C41 F4 . . . . 30.7(4) ?
    O2 C29 C41 F4 . . . . -149.4(3) ?
    O4 C29 C41 F1 . . . . 148.5(3) ?
    O2 C29 C41 F1 . . . . -31.6(4) ?
    O4 C29 C41 C43 . . . . -89.8(4) ?
    O2 C29 C41 C43 . . . . 90.2(4) ?
    F4 C41 C43 F9 . . . . 61.8(3) ?
    F1 C41 C43 F9 . . . . -50.9(3) ?
    C29 C41 C43 F9 . . . . -175.0(2) ?
    F4 C41 C43 F6 . . . . -55.5(3) ?
    F1 C41 C43 F6 . . . . -168.1(2) ?
    C29 C41 C43 F6 . . . . 67.7(3) ?
    F4 C41 C43 C49 . . . . -177.4(3) ?
    F1 C41 C43 C49 . . . . 69.9(4) ?
    C29 C41 C43 C49 . . . . -54.2(4) ?
    C46 C40 C44 C28 . . . . 0.0(5) ?
    C32 C28 C44 C40 . . . . 0.9(5) ?
    C9 C28 C44 C40 . . . . 179.2(3) ?
    F3 C38 C45 F2 . . . . 172.9(3) ?
    F7 C38 C45 F2 . . . . 55.8(3) ?
    C50 C38 C45 F2 . . . . -64.8(3) ?
    F3 C38 C45 F8 . . . . 59.4(3) ?
    F7 C38 C45 F8 . . . . -57.6(3) ?
    C50 C38 C45 F8 . . . . -178.2(3) ?
    F3 C38 C45 C35 . . . . -61.5(4) ?
    F7 C38 C45 C35 . . . . -178.6(3) ?
    C50 C38 C45 C35 . . . . 60.8(4) ?
    O3 C35 C45 F2 . . . . -5.6(4) ?
    O1 C35 C45 F2 . . . . 177.6(3) ?
    O3 C35 C45 F8 . . . . 112.3(3) ?
    O1 C35 C45 F8 . . . . -64.6(3) ?
    O3 C35 C45 C38 . . . . -128.1(3) ?
    O1 C35 C45 C38 . . . . 55.1(4) ?
    C44 C40 C46 C47 . . . . 0.0(6) ?
    C40 C46 C47 C32 . . . . -1.0(6) ?
    C28 C32 C47 C46 . . . . 1.9(6) ?
    F9 C43 C49 F11 . . . . 72.4(4) ?
    F6 C43 C49 F11 . . . . -172.1(3) ?
    C41 C43 C49 F11 . . . . -49.6(4) ?
    F9 C43 C49 F13 . . . . -48.9(4) ?
    F6 C43 C49 F13 . . . . 66.7(4) ?
    C41 C43 C49 F13 . . . . -170.9(3) ?
    F9 C43 C49 F12 . . . . -166.9(3) ?
    F6 C43 C49 F12 . . . . -51.4(4) ?
    C41 C43 C49 F12 . . . . 71.1(4) ?
    F3 C38 C50 F10 . . . . -173.6(3) ?
    F7 C38 C50 F10 . . . . -59.0(4) ?
    C45 C38 C50 F10 . . . . 62.6(4) ?
    F3 C38 C50 F14 . . . . -52.9(4) ?
    F7 C38 C50 F14 . . . . 61.7(4) ?
    C45 C38 C50 F14 . . . . -176.7(3) ?
    F3 C38 C50 F5 . . . . 65.1(4) ?
    F7 C38 C50 F5 . . . . 179.7(3) ?
    C45 C38 C50 F5 . . . . -58.8(4) ?
loop_
    _geom_hbond_atom_site_label_D
    _geom_hbond_atom_site_label_H
    _geom_hbond_atom_site_label_A
    _geom_hbond_site_symmetry_A
    _geom_hbond_distance_DH
    _geom_hbond_distance_HA
    _geom_hbond_distance_DA
    _geom_hbond_angle_DHA
    _geom_hbond_publ_flag
    N3 H3 O4 4_565 0.88 2.04 2.909(4) 170.6 yes
    N3 H3A O1 3_756 0.88 2.06 2.899(3) 159.0 yes
    N4 H4 O3 2_656 0.88 2.26 3.088(4) 157.8 yes
    N4 H4A O2 . 0.88 2.13 2.991(3) 165.9 yes
    C15 H15 O1 2_656 0.95 2.62 3.353(4) 134.5 yes
    N5 H5A O4 1_455 0.88 2.16 2.934(3) 146.0 yes
    N5 H5B O1 2_656 0.88 2.30 3.076(3) 146.7 yes
    N5 H5B F3 2_656 0.88 2.54 3.208(3) 133.2 yes
    C26 H26 F1 . 0.95 2.61 3.184(3) 119.4 yes
    N6 H6A O3 3_656 0.88 2.16 2.938(3) 147.0 yes
    N6 H6B O2 4_565 0.88 2.56 3.184(4) 128.9 yes
    N6 H6B F12 4_565 0.88 2.34 3.097(4) 144.4 yes
    C33 H33A N3 4_566 0.99 2.59 3.223(4) 122.2 yes
_shelx_space_group_comment
;
The symmetry employed for this shelxl refinement is uniquely defined
by the following loop, which should always be used as a source of
symmetry information in preference to the above space-group names.
They are only intended as comments.
;
_shelx_estimated_absorpt_T_min     0.967
_shelx_estimated_absorpt_T_max     0.980
_shelx_hkl_file
;
  -1   0   0    0.02    0.03
  -2   0   0  156.66   20.71
   2   0   0  147.32   20.60
  -3   0   0    0.01    0.13
   3   0   0    0.07    0.10
   3   0   0    0.01    0.05
  -3   0   0    0.02    0.06
   4   0   0    4.84    0.76
   4   0   0    5.13    0.62
  -4   0   0    4.53    0.62
   4   0   0    3.43    0.62
  -4   0   0    4.05    0.73
   5   0   0    0.24    0.12
  -5   0   0    0.09    0.09
  -5   0   0    0.10    0.20
   5   0   0    0.18    0.15
   5   0   0    0.04    0.08
   6   0   0  375.86   48.34
  -6   0   0  323.28   48.24
  -7   0   0   -0.01    0.19
  -7   0   0    0.12    0.11
   7   0   0    0.06    0.10
   7   0   0    0.05    0.11
   7   0   0    0.01    0.17
   8   0   0    7.80    1.00
   8   0   0    7.21    1.23
  -8   0   0    8.31    1.36
  -8   0   0    5.79    1.00
  -9   0   0    0.33    0.29
   9   0   0    0.46    0.18
   9   0   0   -0.01    0.12
  -9   0   0    0.15    0.17
   9   0   0    0.09    0.23
 -10   0   0    2.96    0.58
  10   0   0    3.39    0.77
  10   0   0    2.83    0.61
 -10   0   0    2.46    0.75
  11   0   0    0.05    0.23
 -11   0   0    0.15    0.15
 -11   0   0    0.46    0.37
  11   0   0    0.43    0.25
 -12   0   0    0.06    0.25
  12   0   0    0.38    0.25
  12   0   0    0.53    0.37
 -12   0   0    0.24    0.18
 -13   0   0    0.06    0.14
  13   0   0   -0.03    0.16
 -13   0   0   -0.27    0.18
 -14   0   0    5.02    0.78
 -14   0   0    4.08    1.12
  14   0   0    2.46    0.66
  15   0   0   -0.02    0.14
  15   0   0    0.00    0.18
  16   0   0    0.29    0.27
  -1  -1   0    0.40    0.11
  -1  -1   0    0.41    0.09
   1   1   0    0.75    0.10
  -1   1   0    0.46    0.10
   2  -1   0    2.69    0.44
  -2  -1   0    3.10    0.43
   2  -1   0    3.60    0.41
  -2  -1   0    2.05    0.46
   2   1   0    3.49    0.53
  -2   1   0    2.76    0.41
   2   1   0    3.47    0.42
  -2   1   0    3.67    0.45
   2   1   0    2.37    0.42
   3  -1   0    0.05    0.05
   3  -1   0   -0.06    0.08
  -3  -1   0   -0.01    0.13
  -3  -1   0    0.05    0.08
  -3   1   0   -0.03    0.05
   3   1   0    0.02    0.05
   3   1   0    0.06    0.07
   3   1   0   -0.05    0.09
  -3   1   0    0.22    0.12
   4  -1   0    2.23    0.36
  -4  -1   0    2.07    0.47
  -4  -1   0    3.02    0.44
   4  -1   0    1.80    0.43
  -4   1   0    3.68    0.62
   4   1   0    2.85    0.39
   4   1   0    2.78    0.42
   4   1   0    2.78    0.51
  -5  -1   0    0.14    0.18
  -5  -1   0    0.05    0.10
   5  -1   0    0.19    0.09
   5  -1   0    0.06    0.13
   5   1   0    0.15    0.11
   5   1   0    0.17    0.11
  -5   1   0    0.33    0.20
   5   1   0    0.00    0.14
  -5   1   0    0.13    0.09
   6  -1   0   43.67    6.35
  -6  -1   0   52.80    6.30
   6   1   0   54.30    6.39
   6   1   0   49.22    6.30
  -6   1   0   40.62    6.37
  -7  -1   0    1.15    0.38
   7  -1   0    0.88    0.21
   7  -1   0    1.37    0.40
   7  -1   0    1.62    0.36
  -7   1   0    0.83    0.23
  -7   1   0    0.65    0.32
   7   1   0    0.87    0.24
   7   1   0    0.85    0.25
   7   1   0    0.97    0.35
  -8  -1   0    0.02    0.13
   8  -1   0    0.07    0.15
  -8  -1   0    0.32    0.28
   8  -1   0    0.28    0.13
   8  -1   0   -0.18    0.13
  -8   1   0    0.14    0.14
   8   1   0    0.06    0.13
   8   1   0    0.08    0.23
   8   1   0    0.22    0.15
  -8   1   0   -0.04    0.19
  -9  -1   0    0.45    0.32
   9  -1   0    0.67    0.31
   9  -1   0    0.20    0.14
   9  -1   0    0.54    0.23
  -9  -1   0    0.33    0.19
   9   1   0    0.26    0.17
   9   1   0    0.26    0.18
   9   1   0    0.02    0.20
  -9   1   0    0.09    0.23
  -9   1   0    0.43    0.18
  10  -1   0    0.03    0.15
 -10  -1   0   -0.02    0.31
 -10  -1   0    0.24    0.20
  10  -1   0    0.10    0.24
  10   1   0   -0.11    0.13
 -10   1   0   -0.03    0.12
  10   1   0    0.16    0.16
  10   1   0    0.48    0.35
 -10   1   0   -0.19    0.22
 -11  -1   0    0.48    0.40
  11  -1   0    0.97    0.42
  11  -1   0    0.37    0.26
 -11  -1   0    0.51    0.24
 -11   1   0    0.53    0.22
 -11   1   0    0.34    0.37
  11   1   0    0.38    0.22
  12  -1   0    2.93    0.76
 -12  -1   0    4.06    0.78
 -12  -1   0    4.18    1.12
  12  -1   0    4.04    0.95
 -12   1   0    6.51    0.84
 -12   1   0    5.52    1.23
  12   1   0    3.15    0.91
 -13  -1   0    0.05    0.15
  13  -1   0    0.15    0.20
 -13  -1   0    0.01    0.27
 -13   1   0    0.16    0.12
 -13   1   0    0.20    0.34
  13   1   0    0.24    0.20
 -14  -1   0    0.42    0.50
 -14  -1   0    0.22    0.17
  14  -1   0    0.78    0.33
 -14   1   0    1.17    0.59
  15  -1   0    0.64    0.30
  15  -1   0    0.76    0.32
 -15  -1   0    1.27    0.31
  15   1   0    0.81    0.32
  15   1   0    0.42    0.22
  16  -1   0    3.85    0.80
   0  -2   0    0.11    0.05
  -1  -2   0    8.59    1.21
   1  -2   0    9.86    1.21
  -1  -2   0    8.08    1.22
  -1  -2   0    9.14    1.22
   1   2   0    8.92    1.22
  -1   2   0    9.09    1.20
   1   2   0    9.17    1.21
   1   2   0   10.72    1.23
  -2  -2   0    0.84    0.17
  -2  -2   0    0.45    0.13
   2  -2   0    1.18    0.19
  -2  -2   0    0.73    0.20
   2   2   0    0.56    0.14
  -2   2   0    1.16    0.19
   2   2   0    0.66    0.16
   2   2   0    0.92    0.21
   3  -2   0    0.00    0.10
  -3  -2   0    0.06    0.12
   3  -2   0    0.25    0.07
  -3  -2   0    0.17    0.11
  -3  -2   0    0.17    0.08
   3   2   0    0.12    0.12
  -3   2   0    0.14    0.12
   3   2   0    0.30    0.12
   3   2   0    0.14    0.07
  -4  -2   0    3.07    0.51
  -4  -2   0    3.48    0.59
  -4  -2   0    3.41    0.45
   4  -2   0    4.51    0.60
   4  -2   0    2.90    0.42
  -4   2   0    3.20    0.60
   4   2   0    2.65    0.47
  -4   2   0    2.55    0.42
   4   2   0    3.90    0.62
  -5  -2   0    4.02    0.68
   5  -2   0    3.73    0.58
   5  -2   0    3.97    0.73
  -5  -2   0    4.14    0.79
  -5   2   0    4.66    0.79
  -5   2   0    5.08    0.61
   5   2   0    5.45    0.65
   5   2   0    3.81    0.66
   5   2   0    3.47    0.73
   6  -2   0    8.50    1.56
  -6  -2   0   10.27    1.62
  -6  -2   0   11.35    1.58
   6  -2   0   10.93    1.46
  -6   2   0   11.18    1.62
   6   2   0   13.04    1.53
   6   2   0   10.53    1.60
   6   2   0   11.72    1.52
  -7  -2   0    2.63    0.60
   7  -2   0    2.41    0.53
  -7  -2   0    2.43    0.46
   7  -2   0    2.05    0.33
  -7   2   0    1.88    0.52
   7   2   0    1.81    0.48
   7   2   0    1.91    0.41
  -7   2   0    1.28    0.33
   7   2   0    3.22    0.47
  -8  -2   0   10.71    1.34
  -8  -2   0   10.27    1.62
   8  -2   0   10.10    1.42
   8   2   0    7.83    1.48
  -8   2   0    8.17    1.24
  -8   2   0    8.31    1.54
   8   2   0    9.29    1.29
   9  -2   0    0.27    0.20
   9  -2   0    0.12    0.10
  -9  -2   0    0.10    0.18
   9  -2   0   -0.11    0.17
  -9   2   0   -0.19    0.17
  -9   2   0    0.14    0.12
   9   2   0    0.42    0.20
   9   2   0   -0.01    0.22
   9   2   0    0.41    0.18
  10  -2   0    0.20    0.17
 -10  -2   0   -0.36    0.17
 -10  -2   0    0.11    0.17
  10  -2   0    0.19    0.23
 -10   2   0   -0.07    0.21
  10   2   0   -0.17    0.09
  10   2   0   -0.30    0.18
  10   2   0    0.29    0.17
 -10   2   0   -0.03    0.09
 -11  -2   0    8.52    1.70
 -11  -2   0    8.11    1.43
  11  -2   0    5.69    1.47
  11  -2   0    8.05    1.48
  11   2   0   10.13    1.89
  11   2   0   10.32    1.36
 -11   2   0   10.25    1.27
 -11   2   0   11.29    1.81
  12  -2   0    0.73    0.33
  12  -2   0    0.33    0.40
 -12  -2   0    1.25    0.57
 -12  -2   0    0.73    0.33
  12   2   0    0.86    0.30
  12   2   0    1.67    0.57
 -12   2   0    2.15    0.68
  13  -2   0    0.88    0.39
 -13  -2   0    1.37    0.39
  13   2   0    1.90    0.44
 -13   2   0    1.94    0.71
  14  -2   0    0.17    0.15
 -14  -2   0   -0.01    0.30
 -14  -2   0    0.02    0.14
 -14   2   0    0.39    0.42
  14   2   0    0.14    0.16
 -15  -2   0    0.17    0.17
  15  -2   0    0.26    0.26
  15   2   0    0.22    0.17
  15   2   0    0.05    0.17
  16  -2   0    0.66    0.32
   0  -3   0    0.03    0.06
   0  -3   0    0.12    0.07
   0   3   0   -0.02    0.06
  -1  -3   0    6.25    0.84
   1  -3   0    5.27    0.81
  -1  -3   0    5.95    0.83
   1  -3   0    7.30    0.82
  -1  -3   0    5.35    0.83
   1   3   0    5.63    0.83
   1   3   0    5.71    0.83
  -1   3   0    6.86    0.81
  -2  -3   0  342.34   46.35
   2  -3   0  304.34   45.26
   2   3   0  349.40   46.21
  -2   3   0  381.82   45.41
   3  -3   0   17.84    2.46
   3  -3   0   16.76    2.42
  -3  -3   0   18.26    2.47
  -3  -3   0   21.79    2.45
  -3  -3   0   19.19    2.51
   3   3   0   18.62    2.51
   3   3   0   16.19    2.44
   3   3   0   19.84    2.47
  -3   3   0   21.17    2.48
  -4  -3   0   65.61    9.46
   4  -3   0   75.60    9.42
   4   3   0   76.46    9.46
  -5  -3   0    0.98    0.32
   5  -3   0    0.66    0.14
  -5  -3   0    0.79    0.23
   5  -3   0    0.18    0.19
   5   3   0    0.97    0.32
   5   3   0    0.63    0.21
   5   3   0    0.82    0.19
  -5   3   0    0.53    0.24
  -6  -3   0    1.31    0.44
  -6  -3   0    1.88    0.40
   6  -3   0    1.92    0.27
   6  -3   0    1.51    0.41
   6   3   0    2.43    0.43
   6   3   0    1.41    0.32
  -6   3   0    1.12    0.42
   6   3   0    2.73    0.57
  -7  -3   0    1.01    0.40
  -7  -3   0    0.94    0.30
   7  -3   0    0.91    0.35
   7  -3   0    1.34    0.21
  -7   3   0    0.63    0.32
   7   3   0    0.92    0.29
   7   3   0    1.47    0.30
   7   3   0    1.15    0.61
   8  -3   0    9.04    1.28
  -8  -3   0    9.37    1.65
  -8  -3   0   10.98    1.43
   8  -3   0    9.26    1.45
  -8   3   0    8.93    1.60
   8   3   0    9.51    1.59
   8   3   0    8.89    1.37
   8   3   0   11.94    1.38
   9  -3   0    0.40    0.32
  -9  -3   0    1.31    0.37
  -9  -3   0    0.82    0.45
   9   3   0    0.91    0.39
  -9   3   0    0.89    0.44
   9   3   0    1.11    0.29
   9   3   0    1.02    0.30
 -10  -3   0    1.01    0.46
 -10  -3   0    1.02    0.35
  10  -3   0    0.51    0.27
  10  -3   0    0.73    0.37
  10   3   0    1.11    0.29
  10   3   0    0.46    0.23
 -10   3   0    0.76    0.44
  10   3   0    0.47    0.36
 -11  -3   0    1.43    0.61
  11  -3   0    2.00    0.63
  11  -3   0    1.79    0.51
 -11  -3   0    2.77    0.57
  11   3   0    2.10    0.66
 -11   3   0    3.34    0.81
  11   3   0    1.72    0.42
  12  -3   0    6.80    1.08
  12  -3   0    4.57    1.09
 -12  -3   0    3.56    1.05
 -12  -3   0    3.52    0.87
  12   3   0    6.27    0.89
  12   3   0    3.71    1.38
 -12   3   0    6.34    1.29
 -13  -3   0    0.41    0.27
  13  -3   0    0.41    0.29
 -13  -3   0    0.56    0.51
 -13   3   0    0.93    0.52
  13   3   0    0.61    0.25
  14  -3   0    0.48    0.31
 -14  -3   0    0.86    0.53
 -14  -3   0    0.82    0.31
  14   3   0    0.64    0.26
 -14   3   0    0.56    0.43
  15  -3   0    0.15    0.20
 -15  -3   0    0.73    0.30
  15  -3   0    0.06    0.20
  15   3   0    0.36    0.20
  15   3   0    0.34    0.20
  16  -3   0    0.42    0.31
   0  -4   0  263.74   36.23
   0   4   0  274.30   36.38
   1  -4   0    1.29    0.25
  -1  -4   0    1.64    0.28
  -1  -4   0    1.61    0.32
  -1  -4   0    1.41    0.29
   1   4   0    1.00    0.26
   1   4   0    1.85    0.31
   1   4   0    1.38    0.27
  -2  -4   0  117.47   17.31
   2  -4   0  108.09   16.21
  -2   4   0  117.22   16.20
   2   4   0  120.25   17.26
   3  -4   0    5.11    0.67
  -3  -4   0    4.55    0.81
  -3  -4   0    5.47    0.73
   3   4   0    4.52    0.64
   3   4   0    4.06    0.66
  -3   4   0    3.67    0.64
   3   4   0    5.46    0.79
  -4  -4   0    7.95    1.08
   4  -4   0    7.98    1.07
  -4  -4   0    7.00    1.11
  -4  -4   0    7.75    1.04
  -4   4   0    7.00    1.07
   4   4   0    6.92    1.03
   4   4   0    7.81    1.07
   4   4   0    8.17    1.13
  -5  -4   0   90.66   12.07
   5   4   0   90.09   11.99
   5   4   0   97.62   12.07
  -6  -4   0    6.64    1.14
  -6  -4   0    6.81    0.94
   6  -4   0    6.22    1.02
  -6  -4   0    5.31    0.86
   6   4   0    5.58    0.97
   6   4   0    7.00    0.88
   6   4   0    4.94    1.02
  -6   4   0    6.70    1.06
   7  -4   0    2.49    0.55
  -7  -4   0    3.14    0.54
  -7  -4   0    2.46    0.63
   7   4   0    1.40    0.37
   7   4   0    3.09    0.64
   7   4   0    2.21    0.47
  -7   4   0    2.52    0.58
   8  -4   0   13.71    1.75
  -8  -4   0   13.39    1.76
  -8  -4   0   10.49    1.57
   8   4   0   11.99    1.68
   8   4   0    9.70    1.53
  -8   4   0   13.56    1.72
   8   4   0    9.31    1.49
   9  -4   0    4.57    0.96
  -9  -4   0    3.55    0.99
  -9  -4   0    6.51    0.98
  -9   4   0    5.15    1.06
   9   4   0    4.78    1.00
   9   4   0    4.75    0.84
  10  -4   0    0.66    0.39
 -10  -4   0    1.30    0.41
 -10  -4   0    0.96    0.49
  10   4   0    0.98    0.48
  10   4   0    1.18    0.35
 -10   4   0    0.44    0.40
  10   4   0    1.41    0.32
  11  -4   0    7.26    1.24
  11  -4   0    8.90    1.39
 -11  -4   0    7.40    1.22
 -11  -4   0    8.48    1.55
  11   4   0    7.84    1.39
  11   4   0    5.62    0.98
 -11   4   0    6.18    1.31
 -12  -4   0    0.73    0.33
  12  -4   0    0.68    0.34
  12  -4   0    0.80    0.45
 -12  -4   0    0.87    0.52
  12   4   0    1.40    0.33
 -12   4   0    0.56    0.43
  13  -4   0    0.15    0.20
 -13  -4   0    0.87    0.50
 -13  -4   0    0.81    0.32
 -13   4   0    1.00    0.54
  14  -4   0    0.46    0.29
 -14  -4   0    0.41    0.26
 -14  -4   0    1.42    0.65
  14   4   0    0.41    0.19
 -14   4   0    0.34    0.40
  15  -4   0    0.35    0.28
 -15  -4   0    0.79    0.31
  15  -4   0    1.13    0.42
  16  -4   0    0.87    0.39
 -16  -4   0    0.90    0.36
   0  -5   0   -0.03    0.08
   0  -5   0    0.01    0.09
   0   5   0   -0.02    0.08
   0   5   0    0.08    0.06
   1  -5   0    2.03    0.46
  -1  -5   0    2.64    0.46
   1  -5   0    2.64    0.43
  -1  -5   0    2.25    0.41
  -1  -5   0    2.41    0.45
   1   5   0    2.58    0.44
   1   5   0    2.50    0.44
  -1   5   0    2.91    0.38
   1   5   0    2.69    0.45
   2  -5   0  344.74   48.36
  -2  -5   0  388.11   49.82
  -3  -5   0   39.04    5.79
   3  -5   0   44.67    5.79
  -3  -5   0   45.01    5.82
  -3  -5   0   47.61    5.86
   3   5   0   42.45    5.84
   3   5   0   47.12    5.80
   3   5   0   46.94    5.83
   4  -5   0   39.73    5.69
  -4  -5   0   46.95    5.78
   4   5   0   43.48    5.76
   4   5   0   39.35    5.71
   4   5   0   49.25    5.68
  -5  -5   0    6.92    0.82
  -5  -5   0    6.11    0.94
   5  -5   0    5.12    0.89
  -5  -5   0    5.76    1.02
   5  -5   0    4.46    0.76
   5   5   0    6.60    0.95
   5   5   0    7.22    0.82
   5   5   0    5.77    1.00
  -5   5   0    3.78    0.86
   6  -5   0    3.82    0.61
   6  -5   0    6.13    0.85
  -6  -5   0    5.31    0.84
  -6  -5   0    6.11    0.97
  -6  -5   0    5.12    0.68
  -6   5   0    5.90    0.88
   6   5   0    4.84    0.79
   6   5   0    3.67    0.65
   6   5   0    5.65    0.90
  -7  -5   0    2.65    0.57
  -7  -5   0    3.10    0.74
  -7  -5   0    3.36    0.53
   7  -5   0    3.17    0.64
   7   5   0    3.00    0.59
   7   5   0    2.84    0.67
  -7   5   0    4.27    0.75
   7   5   0    2.09    0.47
  -8  -5   0    9.37    1.70
  -8  -5   0   11.00    1.47
   8   5   0   10.08    1.64
  -8   5   0    9.25    1.62
   8   5   0    9.57    1.37
  -9  -5   0    1.32    0.53
  -9  -5   0    2.18    0.52
   9  -5   0    1.11    0.43
   9   5   0    1.28    0.31
  -9   5   0    2.04    0.58
   9   5   0    1.08    0.45
   9   5   0    1.20    0.37
 -10  -5   0    4.13    1.17
 -10  -5   0    6.48    1.12
  10  -5   0    5.83    1.16
 -10   5   0    6.35    1.23
  10   5   0    4.59    1.09
  10   5   0    8.11    1.11
  11  -5   0    3.03    0.74
 -11  -5   0    2.65    0.65
 -11  -5   0    1.79    0.74
  11   5   0    3.53    0.84
 -11   5   0    2.80    0.78
  11   5   0    2.41    0.49
 -12  -5   0   -0.21    0.18
  12  -5   0    0.49    0.39
  12  -5   0    0.20    0.31
 -12  -5   0   -0.16    0.22
 -12   5   0    0.77    0.42
  12   5   0   -0.04    0.10
 -13  -5   0    0.63    0.44
 -13  -5   0    0.39    0.28
  13  -5   0    0.39    0.30
  13   5   0    0.17    0.21
 -13   5   0    0.00    0.34
  14  -5   0    0.11    0.25
  14  -5   0    0.52    0.34
 -14   5   0    0.47    0.37
  15  -5   0    3.80    0.83
  15  -5   0    1.05    0.64
 -15  -5   0    3.28    0.74
 -16  -5   0    1.29    0.43
  16  -5   0    0.89    0.42
   0  -6   0  587.97   78.66
   0   6   0  598.26   78.92
   1  -6   0    1.44    0.37
  -1  -6   0    1.06    0.31
   1  -6   0    0.98    0.28
  -1  -6   0    1.81    0.36
   1   6   0    1.48    0.33
  -1   6   0    2.10    0.26
   1   6   0    1.79    0.36
   1   6   0    2.04    0.37
   2   6   0   86.08   11.14
   3  -6   0   17.21    2.17
  -3  -6   0   15.52    2.24
   3  -6   0   18.14    2.20
  -3  -6   0   14.43    2.22
   3   6   0   16.84    2.20
  -3   6   0   16.73    2.18
   3   6   0   15.53    2.24
   3   6   0   15.96    2.23
  -4  -6   0    0.00    0.12
   4  -6   0    0.12    0.09
  -4  -6   0    0.10    0.11
   4  -6   0    0.01    0.12
  -4  -6   0    0.04    0.14
   4   6   0   -0.07    0.11
   4   6   0   -0.12    0.09
  -4   6   0    0.09    0.11
   4   6   0    0.08    0.09
  -5  -6   0   45.36    6.10
   5  -6   0   45.96    5.94
  -5  -6   0   42.07    5.98
   5   6   0   49.01    6.09
   5   6   0   41.56    5.97
   5   6   0   49.50    6.04
  -5   6   0   50.45    6.03
   6  -6   0   -0.07    0.15
  -6  -6   0    0.31    0.15
  -6  -6   0    0.49    0.31
   6  -6   0    0.08    0.09
  -6  -6   0    0.07    0.18
   6  -6   0    0.16    0.08
  -6   6   0    0.10    0.17
   6   6   0    0.06    0.10
   6   6   0   -0.02    0.20
   6   6   0    0.04    0.17
  -7  -6   0    0.34    0.24
  -7  -6   0    0.36    0.17
   7  -6   0    0.76    0.32
  -7  -6   0    0.59    0.39
  -7   6   0    0.43    0.28
   7   6   0    0.36    0.27
   7   6   0    1.32    0.36
   7   6   0    0.80    0.21
   8  -6   0   14.27    1.85
  -8  -6   0   14.94    1.98
  -8  -6   0    9.95    1.68
   8   6   0   15.27    1.80
   8   6   0   12.22    1.70
  -8   6   0   13.69    1.88
   8   6   0   10.94    1.84
  -9  -6   0    9.58    1.95
  -9  -6   0   11.34    1.73
   9  -6   0   13.15    1.78
  -9   6   0   10.24    1.90
   9   6   0   12.07    1.70
   9   6   0   12.79    1.83
 -10  -6   0    4.23    0.95
 -10  -6   0    7.66    1.34
  10  -6   0    6.56    1.10
  10   6   0    4.42    0.88
  10   6   0    4.15    1.02
 -10   6   0    6.80    1.28
  11  -6   0    1.46    0.50
 -11  -6   0    0.69    0.37
 -11  -6   0    0.97    0.56
 -11   6   0    1.53    0.56
  11   6   0    1.03    0.45
  12  -6   0    0.81    0.42
  12  -6   0    0.38    0.27
 -12  -6   0   -0.01    0.21
 -12  -6   0    0.24    0.36
 -13  -6   0    0.98    0.57
 -13  -6   0    2.00    0.57
  13  -6   0    0.97    0.44
 -13   6   0    2.14    0.72
  13   6   0    1.31    0.30
 -14  -6   0    2.28    0.60
  14  -6   0    1.30    0.49
 -14   6   0    1.26    0.52
  15  -6   0    0.47    0.31
  15  -6   0    0.64    0.34
 -15  -6   0    0.07    0.17
  16  -6   0    0.70    0.35
 -16  -6   0    0.69    0.38
   0  -7   0    0.14    0.14
   0  -7   0    0.10    0.11
   0   7   0    0.05    0.07
  -1  -7   0    2.33    0.49
   1  -7   0    2.29    0.47
   1  -7   0    3.08    0.57
  -1  -7   0    2.75    0.51
   1   7   0    2.27    0.46
   1   7   0    2.63    0.51
  -1   7   0    3.03    0.40
   2  -7   0   11.34    1.84
  -2  -7   0   14.04    1.89
  -2  -7   0   13.91    1.87
   2  -7   0   15.51    1.94
  -2  -7   0   14.73    1.89
   2   7   0   14.58    1.88
   2   7   0   13.45    1.88
  -2   7   0   13.77    1.81
   3  -7   0   17.52    2.39
   3  -7   0   16.43    2.39
  -3  -7   0   18.04    2.45
  -3  -7   0   19.19    2.47
   3   7   0   17.82    2.46
   3   7   0   18.15    2.43
  -3   7   0   19.54    2.39
  -4  -7   0   10.78    1.51
   4  -7   0    9.54    1.41
   4  -7   0   12.12    1.47
  -4  -7   0   10.98    1.54
   4   7   0   11.70    1.47
   4   7   0    7.68    1.46
   4   7   0   10.09    1.52
  -4   7   0   11.85    1.45
  -5  -7   0   48.18    6.75
  -5  -7   0   52.38    6.65
  -5  -7   0   50.83    6.70
  -5   7   0   52.98    6.67
   5   7   0   49.49    6.73
  -6  -7   0   12.14    2.10
   6  -7   0   17.99    2.01
  -6  -7   0   14.59    2.06
  -6  -7   0   13.73    1.99
   6  -7   0   13.20    1.93
   6  -7   0   16.40    2.06
  -6   7   0   17.88    2.08
   6   7   0   13.69    2.11
   6   7   0   14.18    1.99
   7  -7   0    4.64    0.89
   7  -7   0    4.86    0.67
   7  -7   0    4.60    0.68
  -7  -7   0    4.09    0.78
  -7  -7   0    5.01    0.91
  -7  -7   0    6.51    1.11
   7   7   0    6.06    0.77
   7   7   0    4.52    0.94
   7   7   0    5.47    0.97
  -7   7   0    6.23    1.00
  -8  -7   0    1.22    0.28
   8  -7   0    0.39    0.29
  -8  -7   0    0.36    0.28
   8   7   0    1.40    0.28
   8   7   0    0.37    0.30
  -8   7   0    0.46    0.33
   8   7   0    0.65    0.32
   9  -7   0    0.10    0.25
  -9  -7   0    0.52    0.30
  -9  -7   0    1.26    0.53
   9   7   0    0.47    0.19
   9   7   0    0.47    0.28
  -9   7   0    0.26    0.31
   9   7   0    0.31    0.35
 -10  -7   0    1.12    0.53
  10  -7   0    0.54    0.33
 -10  -7   0    0.29    0.25
  10   7   0    0.16    0.15
 -11  -7   0    1.72    0.78
  11  -7   0    3.13    0.76
  11   7   0    2.73    0.50
  11   7   0    2.69    0.76
 -11   7   0    4.06    0.91
 -12  -7   0    0.65    0.32
 -12  -7   0   -0.25    0.28
  12  -7   0    1.12    0.46
 -12   7   0    0.44    0.39
  13  -7   0    0.36    0.31
  13  -7   0    0.43    0.47
 -13  -7   0    0.71    0.36
  13  -7   0    0.28    0.53
 -13  -7   0    0.49    0.38
  13   7   0    0.34    0.14
 -13   7   0    0.78    0.48
  14  -7   0    1.83    0.64
  14  -7   0    2.23    0.71
 -14  -7   0    1.89    0.60
 -14   7   0    2.53    0.76
  15  -7   0    0.01    0.20
 -15  -7   0    0.11    0.21
 -15   7   0    0.30    0.39
 -16  -7   0    0.58    0.33
  16  -7   0    0.28    0.34
   0  -8   0  493.19   66.66
   1  -8   0   16.19    2.23
   1  -8   0   14.62    2.17
  -1  -8   0   17.15    2.22
  -1  -8   0   17.99    2.21
   1   8   0   14.94    2.15
   1   8   0   16.57    2.20
   2  -8   0  149.34   19.34
  -3  -8   0    4.74    0.69
  -3  -8   0    4.47    0.70
  -3  -8   0    4.41    0.69
   3  -8   0    2.48    0.52
   3   8   0    3.48    0.65
  -3   8   0    3.24    0.50
   3   8   0    3.05    0.60
   3   8   0    3.53    0.66
   4  -8   0   11.27    1.30
  -4  -8   0    8.31    1.35
   4  -8   0    8.07    1.25
  -4  -8   0    8.76    1.29
  -4  -8   0    9.42    1.34
   4   8   0    9.56    1.30
  -4   8   0    9.51    1.26
   4   8   0    9.28    1.35
   4   8   0    7.97    1.31
   5  -8   0   12.75    1.74
  -5  -8   0   14.31    1.85
   5  -8   0   13.84    1.69
  -5  -8   0   13.68    1.80
   5   8   0   12.35    1.77
   5   8   0   11.05    1.79
  -5   8   0   10.45    1.71
   5   8   0   12.18    1.77
   6  -8   0    1.69    0.35
  -6  -8   0    1.48    0.47
   6  -8   0    3.16    0.46
  -6  -8   0    1.97    0.43
  -6  -8   0    2.66    0.64
   6  -8   0    3.71    0.59
   6   8   0    1.32    0.54
  -6   8   0    1.98    0.48
   7  -8   0    5.56    0.78
  -7  -8   0    3.77    0.90
   7  -8   0    4.80    0.60
  -7  -8   0    3.49    0.70
   7  -8   0    2.60    0.72
   7   8   0    2.93    0.81
   7   8   0    5.36    0.86
  -7   8   0    4.51    0.84
  -8  -8   0    0.33    0.29
  -8  -8   0    0.90    0.25
  -8  -8   0    0.28    0.32
   8  -8   0    1.18    0.40
   8   8   0    0.77    0.36
   8   8   0    0.78    0.35
  -8   8   0    0.33    0.29
   9  -8   0    2.05    0.58
  -9  -8   0    2.73    0.76
  -9  -8   0    2.14    0.44
  -9  -8   0    2.07    0.60
   9   8   0    2.50    0.57
  -9   8   0    3.02    0.71
   9   8   0    1.53    0.55
  10  -8   0    5.17    0.92
 -10  -8   0    2.42    0.81
 -10  -8   0    3.58    0.86
 -10   8   0    4.91    1.11
  10   8   0    2.85    0.82
  11  -8   0    1.08    0.50
 -11  -8   0    1.91    0.67
 -11  -8   0    1.29    0.50
 -11   8   0    1.67    0.60
  11   8   0    1.66    0.34
  11   8   0    2.06    0.67
 -12  -8   0    0.11    0.24
  12  -8   0    0.15    0.35
  12   8   0   -0.04    0.09
 -12   8   0   -0.19    0.21
  13  -8   0   -0.16    0.13
 -13  -8   0   -0.16    0.19
  13  -8   0    0.14    0.26
  13  -8   0   -0.35    0.22
 -13  -8   0    0.74    0.36
 -13   8   0    0.63    0.40
  14  -8   0    0.35    0.32
  14  -8   0    0.49    0.38
 -14  -8   0    0.40    0.27
 -14   8   0    0.47    0.39
 -15  -8   0    0.98    0.43
  15  -8   0    0.26    0.31
 -15   8   0    0.46    0.39
  16  -8   0    5.72    1.17
 -16  -8   0    3.32    0.91
   0  -9   0   -0.09    0.12
   0  -9   0    0.06    0.16
   1  -9   0   24.73    3.45
  -1  -9   0   25.05    3.43
  -1  -9   0   28.53    3.43
   1  -9   0   21.94    3.38
   1   9   0   27.47    3.38
   2  -9   0   91.94   13.41
  -2  -9   0  113.05   13.48
   2  -9   0   90.18   13.49
  -2  -9   0  101.29   13.47
   2   9   0  110.55   13.45
   2   9   0  116.73   13.48
   3  -9   0   11.29    1.56
  -3  -9   0   10.98    1.60
  -3  -9   0   11.71    1.62
  -3  -9   0   12.35    1.61
   3  -9   0   10.24    1.65
   3   9   0   11.30    1.60
   3   9   0   10.38    1.60
   3   9   0   10.90    1.61
  -3   9   0   11.82    1.52
  -4  -9   0    0.43    0.24
  -4  -9   0    0.47    0.21
   4  -9   0    0.33    0.16
   4  -9   0    0.51    0.18
  -4  -9   0    0.11    0.19
  -4   9   0    0.51    0.18
   4   9   0    0.22    0.20
   4   9   0    0.23    0.23
   4   9   0    0.56    0.22
  -5  -9   0    3.95    0.75
   5  -9   0    3.91    0.63
  -5  -9   0    5.44    0.75
  -5  -9   0    3.85    0.77
   5  -9   0    2.49    0.60
   5   9   0    3.50    0.74
   5   9   0    3.43    0.64
  -5   9   0    3.28    0.62
   5   9   0    3.44    0.69
   6  -9   0    0.22    0.23
  -6  -9   0    0.44    0.32
  -6  -9   0    0.41    0.27
   6  -9   0    0.69    0.19
  -6  -9   0    0.51    0.21
   6   9   0    0.69    0.30
  -6   9   0    0.45    0.23
   6   9   0    0.19    0.25
   6   9   0    0.72    0.25
   7  -9   0    0.13    0.12
  -7  -9   0   -0.13    0.11
   7  -9   0   -0.03    0.18
  -7  -9   0    0.37    0.27
   7  -9   0   -0.11    0.09
  -7  -9   0   -0.20    0.12
  -7   9   0   -0.18    0.13
   7   9   0   -0.15    0.15
   7   9   0   -0.11    0.11
   7   9   0    0.12    0.20
  -8  -9   0   17.29    2.75
  -8  -9   0   22.85    2.73
   8  -9   0   20.98    2.47
   8  -9   0   16.05    2.47
   8   9   0   20.42    2.75
  -8   9   0   17.21    2.65
   8   9   0   18.89    2.65
   8   9   0   19.50    2.56
  -9  -9   0    0.15    0.14
  -9  -9   0    0.02    0.24
  -9  -9   0   -0.15    0.17
   9  -9   0    0.03    0.22
  -9   9   0    0.45    0.32
   9   9   0    0.31    0.32
   9   9   0    0.21    0.17
 -10  -9   0    2.68    0.67
 -10  -9   0    1.50    0.64
  10  -9   0    2.36    0.61
  10   9   0    1.62    0.56
 -10   9   0    2.75    0.69
 -11  -9   0    4.06    1.01
  11  -9   0    3.65    0.82
 -11  -9   0    3.96    0.85
  11   9   0    2.61    0.52
 -11   9   0    3.20    0.84
  12  -9   0    0.09    0.22
 -12  -9   0   -0.14    0.30
 -12  -9   0    0.32    0.29
  12   9   0    0.34    0.14
 -12   9   0    0.48    0.37
 -13  -9   0    3.04    0.94
  13  -9   0    0.84    0.45
  13  -9   0    0.66    0.43
 -13  -9   0    0.38    0.35
 -13   9   0   -0.05    0.32
  14  -9   0    1.48    0.57
 -14  -9   0    0.61    0.40
 -14   9   0   -0.06    0.35
 -15  -9   0    2.17    0.67
  15  -9   0    2.59    0.78
 -15   9   0    1.56    0.64
  16  -9   0   -0.06    0.19
   0 -10   0   68.62    8.19
   0 -10   0   59.04    8.22
   0  10   0   60.50    8.11
  -1 -10   0    1.74    0.50
  -1 -10   0    2.70    0.54
   1 -10   0    3.17    0.63
   1 -10   0    2.58    0.50
  -1  10   0    1.79    0.37
  -1  10   0    2.49    0.39
   1  10   0    2.71    0.47
   2 -10   0   14.51    2.27
  -2 -10   0   15.48    2.25
  -2 -10   0   17.95    2.26
  -2  10   0   15.89    2.13
   2  10   0   16.85    2.21
   3 -10   0    5.91    0.99
  -3 -10   0    6.29    1.04
  -3 -10   0    4.93    1.02
   3 -10   0    8.76    1.37
   3  10   0    6.96    1.09
   3  10   0    7.09    1.08
   3  10   0    5.24    1.02
  -3  10   0    6.57    0.88
   4 -10   0    0.25    0.17
  -4 -10   0    0.05    0.15
   4 -10   0    0.39    0.15
   4 -10   0    0.33    0.27
  -4 -10   0    0.13    0.16
  -4 -10   0    0.12    0.21
   4  10   0   -0.19    0.12
  -4  10   0    0.16    0.12
   4  10   0   -0.12    0.15
   5 -10   0    0.01    0.15
  -5 -10   0   -0.10    0.18
  -5 -10   0    0.33    0.20
  -5 -10   0    0.25    0.22
   5 -10   0    0.07    0.14
   5 -10   0    0.13    0.22
  -5  10   0    0.16    0.18
   5  10   0   -0.10    0.13
   5  10   0    0.22    0.21
   5  10   0   -0.10    0.16
   6 -10   0   23.87    3.70
  -6 -10   0   26.21    3.71
  -6 -10   0   24.16    3.81
   6  10   0   33.39    3.83
   6  10   0   32.83    3.86
   6  10   0   29.45    3.72
  -7 -10   0    5.44    1.08
   7 -10   0    8.92    1.15
   7 -10   0    5.35    0.83
   7 -10   0    5.68    0.87
  -7 -10   0    6.35    1.20
   7  10   0    7.13    1.14
   7  10   0    6.52    1.18
  -7  10   0    5.08    1.02
   7  10   0    5.99    0.90
  -8 -10   0    3.54    0.62
   8 -10   0    3.57    0.49
   8 -10   0    5.02    0.81
  -8 -10   0    2.63    0.79
   8 -10   0    2.17    0.53
  -8 -10   0    4.75    0.84
  -8  10   0    3.19    0.71
   8  10   0    2.60    0.58
   8  10   0    3.82    0.83
   9 -10   0    1.83    0.54
  -9 -10   0    2.45    0.73
  -9 -10   0    2.44    0.44
  -9 -10   0    2.22    0.61
   9  10   0    1.26    0.35
  -9  10   0    1.88    0.54
   9  10   0    0.90    0.46
 -10 -10   0    0.09    0.15
 -10 -10   0    0.62    0.34
 -10 -10   0    0.76    0.39
  10 -10   0    1.19    0.48
  10 -10   0    1.27    0.42
 -10  10   0    1.26    0.41
  10  10   0    1.35    0.46
  10  10   0    0.58    0.20
  11 -10   0    0.68    0.39
 -11 -10   0    0.06    0.28
 -11 -10   0   -0.24    0.16
  11 -10   0    0.18    0.31
 -11  10   0   -0.28    0.21
  12 -10   0    0.25    0.35
 -12 -10   0   -0.11    0.15
 -12 -10   0   -0.14    0.26
 -12  10   0   -0.11    0.19
  13 -10   0    0.80    0.41
 -13 -10   0    0.43    0.32
 -13  10   0    0.29    0.32
 -14 -10   0    0.49    0.32
 -15 -10   0    0.09    0.20
  15 -10   0   -0.24    0.18
 -15  10   0    0.34    0.36
 -16 -10   0    0.68    0.39
   0 -11   0    0.10    0.19
   0 -11   0    0.47    0.25
   0  11   0    0.42    0.17
   1 -11   0   21.00    3.22
  -1 -11   0   22.28    3.18
  -1 -11   0   23.46    3.21
   1 -11   0   27.13    3.19
   1  11   0   24.18    3.13
  -1  11   0   22.65    3.09
  -2 -11   0   20.48    2.69
   2 -11   0   19.79    2.82
  -2 -11   0   17.05    2.67
   2 -11   0   15.83    2.61
   2  11   0   18.93    2.63
  -2  11   0   22.60    2.56
  -3 -11   0   11.81    1.44
  -3 -11   0    7.37    1.44
   3 -11   0    9.34    1.35
   3 -11   0    7.33    1.50
  -3  11   0   10.96    1.29
   3  11   0    7.68    1.36
   4 -11   0    0.55    0.26
   4 -11   0    1.28    0.42
  -4 -11   0    1.42    0.39
  -4 -11   0    0.85    0.36
  -4 -11   0    1.48    0.38
   4  11   0    1.19    0.39
   4  11   0    1.14    0.34
  -4  11   0    1.03    0.24
   4  11   0    0.68    0.31
  -5 -11   0    0.47    0.26
   5 -11   0    0.15    0.17
  -5 -11   0    0.15    0.22
   5 -11   0   -0.11    0.17
  -5 -11   0   -0.05    0.12
   5 -11   0    0.07    0.14
   5  11   0    0.05    0.16
   5  11   0    0.02    0.18
   5  11   0   -0.14    0.15
   6 -11   0    8.49    1.47
   6 -11   0    7.24    1.20
   6 -11   0    7.86    1.16
  -6 -11   0    7.01    1.71
  -6 -11   0    9.87    1.51
   6  11   0    7.90    1.38
   6  11   0    7.57    1.36
  -6  11   0    8.85    1.21
   6  11   0    8.92    1.22
   7 -11   0    1.94    0.46
   7 -11   0    1.75    0.57
  -7 -11   0    0.64    0.30
  -7 -11   0    1.21    0.44
  -7 -11   0    2.00    0.64
   7  11   0    1.56    0.39
   7  11   0    1.25    0.47
  -7  11   0    2.30    0.48
   8 -11   0    1.53    0.56
  -8 -11   0    0.61    0.27
  -8 -11   0    1.66    0.53
   8 -11   0    0.97    0.27
   8 -11   0    0.41    0.30
  -8 -11   0    1.13    0.48
   8 -11   0    1.35    0.25
   8  11   0    0.73    0.40
   8  11   0    1.40    0.35
  -8  11   0    0.70    0.35
  -9 -11   0    0.22    0.15
   9 -11   0    0.22    0.25
   9 -11   0    0.16    0.28
  -9 -11   0    0.17    0.27
  -9 -11   0   -0.30    0.18
  -9  11   0   -0.09    0.17
   9  11   0    0.15    0.14
   9  11   0    0.48    0.35
 -10 -11   0    4.49    1.11
 -10 -11   0    4.36    0.98
 -10 -11   0    6.06    0.77
  10 -11   0    4.36    1.06
  10 -11   0    4.87    0.97
  10  11   0    3.89    0.74
 -10  11   0    3.93    0.93
  10  11   0    4.22    1.01
  11 -11   0    0.34    0.34
 -11 -11   0    0.66    0.39
 -11 -11   0   -0.05    0.30
  11 -11   0    0.84    0.39
 -11  11   0    0.30    0.31
 -12 -11   0    0.62    0.42
 -12 -11   0    1.07    0.44
  12 -11   0    0.41    0.35
 -12  11   0    0.45    0.34
 -13 -11   0    0.84    0.44
  13 -11   0    1.33    0.55
 -13  11   0    1.32    0.52
 -14 -11   0    1.19    0.60
 -15 -11   0    0.91    0.44
 -15  11   0    0.39    0.37
   0 -12   0    3.37    0.69
   0  12   0    3.53    0.60
   1 -12   0    2.35    0.52
   1 -12   0    3.00    0.67
  -1 -12   0    1.30    0.47
  -1 -12   0    1.81    0.50
  -1  12   0    2.34    0.40
   1  12   0    2.40    0.46
  -2 -12   0    2.86    0.60
   2 -12   0    1.85    0.49
   2 -12   0    3.17    0.71
  -2 -12   0    2.36    0.58
   2  12   0    2.51    0.53
  -2  12   0    2.36    0.40
  -3 -12   0    0.36    0.22
  -3 -12   0    0.01    0.20
   3 -12   0    0.23    0.19
   3 -12   0    0.04    0.23
  -3  12   0    0.20    0.12
   3  12   0    0.12    0.20
  -4 -12   0   28.19    3.89
   4 -12   0   28.15    3.79
  -4 -12   0   23.05    3.82
   4 -12   0   28.56    3.95
  -4  12   0   32.86    3.74
   4  12   0   27.49    3.85
  -5 -12   0    9.44    1.53
  -5 -12   0   10.14    1.70
   5 -12   0    8.13    1.28
  -5 -12   0    9.43    1.36
   5 -12   0   10.76    1.68
  -5  12   0    8.74    1.27
   6 -12   0    4.34    1.06
  -6 -12   0    5.93    0.98
   6 -12   0    5.31    0.80
  -6 -12   0    5.46    1.07
  -6 -12   0    4.47    1.00
   6 -12   0    5.35    0.89
   6  12   0    5.09    1.03
   6  12   0    5.68    0.94
  -6  12   0    4.89    0.87
   7 -12   0    9.24    1.30
  -7 -12   0   10.91    1.71
  -7 -12   0   10.12    1.62
   7 -12   0   11.48    1.79
   7 -12   0    7.74    1.35
  -7 -12   0    8.02    1.35
  -7  12   0   10.17    1.39
   7  12   0    9.23    1.36
   7  12   0   11.05    1.68
  -8 -12   0    1.85    0.61
  -8 -12   0    1.67    0.43
   8 -12   0    1.32    0.36
   8 -12   0    2.92    0.76
   8 -12   0    1.56    0.49
  -8 -12   0    2.26    0.65
  -8  12   0    2.00    0.51
   8  12   0    1.65    0.41
   8  12   0    1.37    0.52
  -9 -12   0    6.51    1.18
   9 -12   0    6.19    1.21
   9 -12   0    3.17    0.87
  -9 -12   0    5.34    1.15
   9 -12   0    5.42    0.68
  -9 -12   0    3.68    0.77
  -9  12   0    4.00    0.90
   9  12   0    5.25    1.12
 -10 -12   0    2.53    0.71
 -10 -12   0    1.41    0.41
 -10 -12   0    2.00    0.73
  10 -12   0    3.07    0.65
  10 -12   0    2.57    0.77
 -10  12   0    3.86    0.77
  10  12   0    2.60    0.70
  11 -12   0    7.11    1.45
 -11 -12   0   13.78    1.88
 -11 -12   0    9.62    2.49
 -11  12   0    8.21    1.54
 -12 -12   0    0.33    0.36
 -12 -12   0    1.49    0.61
  12 -12   0    1.25    0.50
 -12  12   0    0.87    0.45
  13 -12   0    1.54    0.55
 -13 -12   0    3.01    0.88
 -13  12   0    1.19    0.53
 -14 -12   0    0.32    0.34
 -14  12   0    0.01    0.20
 -15  12   0    0.56    0.40
   0 -13   0    0.32    0.23
   0 -13   0    0.04    0.19
   0  13   0    0.18    0.14
  -1 -13   0    0.47    0.31
  -1 -13   0    1.45    0.45
   1 -13   0    1.45    0.42
   1 -13   0    1.09    0.44
  -1  13   0    1.53    0.35
   1  13   0    1.13    0.31
  -1  13   0    1.35    0.29
   2 -13   0   55.03    7.22
  -2 -13   0   49.77    7.13
   2 -13   0   55.58    7.11
  -2  13   0   55.25    6.98
   2  13   0   53.18    7.08
  -3 -13   0    0.02    0.19
  -3 -13   0    0.12    0.24
   3 -13   0    0.30    0.29
   3 -13   0    0.12    0.20
   3  13   0   -0.10    0.15
  -3  13   0   -0.04    0.09
  -4 -13   0   16.03    1.84
   4 -13   0    9.08    1.68
   4 -13   0   13.86    2.08
  -4 -13   0   11.37    1.79
   4  13   0   12.38    1.77
  -4  13   0   12.58    1.63
   5 -13   0    0.20    0.19
   5 -13   0    0.49    0.34
  -5 -13   0    0.30    0.22
  -5 -13   0    0.30    0.28
   5  13   0    0.04    0.21
  -5  13   0    0.17    0.14
  -6 -13   0    0.74    0.37
   6 -13   0    0.74    0.42
  -6 -13   0    0.81    0.32
  -6 -13   0    0.91    0.43
   6 -13   0    0.57    0.26
  -6  13   0    0.92    0.29
   6  13   0    0.78    0.38
   7 -13   0    3.47    0.69
  -7 -13   0    2.98    0.78
   7 -13   0    3.73    0.65
   7 -13   0    3.45    0.89
  -7 -13   0    3.74    0.73
  -7 -13   0    2.70    0.76
   7  13   0    3.56    0.84
  -7  13   0    4.05    0.72
   8 -13   0    0.17    0.18
  -8 -13   0   -0.03    0.13
   8 -13   0    0.12    0.27
   8 -13   0    0.17    0.15
   8 -13   0    0.48    0.27
  -8 -13   0    0.00    0.27
  -8 -13   0    0.01    0.28
  -8  13   0    0.25    0.22
   8  13   0    0.66    0.35
   9 -13   0    1.10    0.50
   9 -13   0    1.75    0.75
  -9 -13   0    1.34    0.51
   9 -13   0    0.60    0.21
  -9 -13   0    1.39    0.54
   9 -13   0    1.39    0.28
   9  13   0    0.89    0.42
  -9  13   0    0.80    0.39
 -10 -13   0    1.24    0.32
 -10 -13   0    0.28    0.36
  10 -13   0    0.98    0.41
 -10 -13   0    0.94    0.44
 -10  13   0    0.84    0.37
 -11 -13   0    1.79    0.63
  11 -13   0    1.64    0.56
 -11 -13   0    1.29    0.33
 -11 -13   0    1.13    0.53
 -11  13   0    0.96    0.40
 -12 -13   0    0.19    0.33
  12 -13   0   -0.04    0.30
 -12 -13   0    0.57    0.44
 -12  13   0    0.67    0.33
 -13 -13   0    0.52    0.35
  13 -13   0   -0.29    0.28
 -13  13   0    0.19    0.24
 -14  13   0    0.42    0.36
 -15  13   0    0.56    0.37
   0 -14   0   54.12    7.39
   0 -14   0   58.11    7.47
   1 -14   0    1.74    0.48
  -1 -14   0    1.08    0.44
  -1 -14   0    2.03    0.53
   1 -14   0    1.72    0.57
  -1  14   0    1.24    0.33
   1  14   0    1.85    0.41
  -1  14   0    1.95    0.35
   2 -14   0    2.34    0.53
  -2 -14   0    2.46    0.66
  -2 -14   0    2.65    0.63
   2 -14   0    1.22    0.51
  -2  14   0    1.95    0.35
  -2  14   0    1.98    0.35
   2  14   0    1.90    0.47
   3 -14   0    2.34    0.69
  -3 -14   0    2.96    0.68
  -3 -14   0    2.70    0.68
   3 -14   0    2.29    0.57
  -3  14   0    2.80    0.41
   3  14   0    2.26    0.58
   4 -14   0   -0.16    0.18
  -4 -14   0    0.00    0.22
  -4 -14   0    0.05    0.17
   4 -14   0   -0.13    0.17
  -4  14   0    0.00    0.09
   4  14   0    0.07    0.21
   5 -14   0    7.88    1.39
   5 -14   0    6.91    1.11
  -5 -14   0    8.34    1.32
  -5  14   0    6.23    0.95
   5  14   0    5.84    1.17
   6 -14   0    8.34    1.56
   6 -14   0    6.88    1.17
  -6 -14   0    8.18    1.47
  -6  14   0    8.44    1.18
   6  14   0   10.30    1.51
   7 -14   0    0.80    0.45
  -7 -14   0    0.95    0.46
  -7 -14   0    0.44    0.36
   7 -14   0    0.61    0.26
  -7 -14   0    1.15    0.35
  -7  14   0    0.65    0.30
   7  14   0    0.88    0.40
   8 -14   0    1.29    0.56
   8 -14   0    2.85    0.54
  -8 -14   0    0.85    0.44
  -8 -14   0    2.99    0.56
   8 -14   0    1.21    0.32
   8 -14   0    1.07    0.36
  -8 -14   0    0.95    0.50
  -8  14   0    1.06    0.39
   8  14   0    1.48    0.56
  -9 -14   0    0.45    0.38
   9 -14   0    0.89    0.24
   9 -14   0    0.86    0.38
  -9 -14   0    0.65    0.28
  -9 -14   0    0.74    0.42
  -9  14   0    0.78    0.36
   9  14   0    0.69    0.39
  10 -14   0    0.12    0.22
 -10 -14   0    0.46    0.37
 -10 -14   0    0.11    0.15
 -10 -14   0    0.21    0.27
 -10  14   0    0.04    0.18
 -11 -14   0    3.70    1.09
 -11 -14   0    2.56    0.89
 -11 -14   0    5.52    0.78
  11 -14   0    3.92    0.90
 -11  14   0    3.47    0.87
 -12 -14   0    0.41    0.35
  12 -14   0    0.08    0.25
 -12  14   0    0.42    0.31
  13 -14   0    1.04    0.47
 -13  14   0    1.13    0.48
 -14  14   0    0.82    0.44
   0 -15   0    0.54    0.31
   0  15   0    0.40    0.18
   1 -15   0    1.39    0.50
  -1 -15   0    1.28    0.45
   1 -15   0    1.64    0.48
  -1 -15   0    0.95    0.44
  -1  15   0    1.37    0.31
   1  15   0    1.27    0.34
  -1  15   0    1.77    0.34
  -2 -15   0    3.57    0.86
  -2 -15   0    4.91    0.90
   2 -15   0    3.84    0.92
   2 -15   0    3.09    0.76
  -2  15   0    4.10    0.58
   2  15   0    4.03    0.74
  -3 -15   0    3.36    0.81
   3 -15   0    3.54    0.73
  -3 -15   0    3.24    0.78
   3 -15   0    6.85    1.16
  -3  15   0    3.91    0.53
   3  15   0    4.11    0.77
  -3  15   0    3.43    0.52
   4 -15   0    0.23    0.30
  -4 -15   0    0.38    0.35
   4 -15   0    0.13    0.23
  -4 -15   0    0.30    0.27
  -4  15   0    0.16    0.11
   4  15   0    0.24    0.22
  -5 -15   0    2.86    0.74
   5 -15   0    2.15    0.56
  -5 -15   0    3.55    0.74
  -5  15   0    2.78    0.47
   5  15   0    2.09    0.61
  -6 -15   0    3.82    0.85
   6 -15   0    1.81    0.73
   6 -15   0    2.95    0.63
  -6 -15   0    2.97    0.71
   6  15   0    3.87    0.82
   7 -15   0    7.02    1.15
  -7 -15   0    8.82    1.45
   7 -15   0    5.55    1.35
  -7 -15   0    8.01    1.39
  -7  15   0    6.70    1.08
   7  15   0    9.17    1.43
  -8 -15   0    0.41    0.23
   8 -15   0    0.10    0.16
  -8 -15   0    0.15    0.29
  -8  15   0    0.33    0.22
  -9 -15   0    0.38    0.32
   9 -15   0    0.34    0.26
  -9 -15   0    0.24    0.35
   9 -15   0    0.69    0.24
   9 -15   0    0.52    0.20
  -9 -15   0    0.32    0.23
   9  15   0    1.64    0.52
  -9  15   0    0.62    0.31
  10 -15   0    0.31    0.28
 -10 -15   0    0.10    0.29
 -10 -15   0    0.23    0.15
 -10 -15   0    0.15    0.29
 -10  15   0    0.06    0.17
 -11 -15   0    2.52    0.78
 -11 -15   0    2.34    0.75
 -11 -15   0    2.74    0.53
  11 -15   0    1.91    0.59
  12 -15   0    1.91    0.57
 -12 -15   0    0.20    0.54
 -12  15   0    1.55    0.51
 -13  15   0    5.46    1.17
 -14  15   0    0.39    0.29
   0 -16   0   57.58    8.05
   0  16   0   63.04    7.92
  -1 -16   0    2.49    0.66
  -1 -16   0    1.71    0.65
   1 -16   0    3.49    0.71
   1 -16   0    1.46    0.59
   1  16   0    2.40    0.51
  -1  16   0    2.20    0.57
  -1  16   0    3.20    0.47
  -2 -16   0   28.84    4.08
   2 -16   0   30.18    4.33
   2 -16   0   25.74    4.13
   2  16   0   29.21    3.98
  -2  16   0   30.55    3.85
  -2  16   0   30.44    3.86
   3 -16   0    5.03    1.00
  -3 -16   0    8.34    1.30
   3 -16   0    5.54    1.19
  -3 -16   0    3.71    0.97
   3  16   0    7.08    1.05
   4 -16   0    2.24    0.62
  -4 -16   0    4.61    0.83
   4 -16   0    3.61    0.90
  -4 -16   0    2.50    0.72
  -5 -16   0   -0.18    0.12
   5 -16   0    0.38    0.34
   5 -16   0   -0.06    0.18
  -5 -16   0   -0.36    0.21
   5  16   0    0.00    0.19
  -5  16   0    0.20    0.11
  -6 -16   0   -0.34    0.19
   6 -16   0    0.19    0.23
  -6 -16   0    0.23    0.23
   6 -16   0    0.28    0.34
   6  16   0    0.44    0.30
  -6  16   0    0.49    0.18
  -7 -16   0    0.85    0.46
   7 -16   0    0.14    0.22
  -7 -16   0    0.67    0.28
  -7  16   0    0.73    0.25
   7  16   0    0.49    0.33
  -8 -16   0    2.08    0.70
  -8 -16   0    0.64    0.28
   8 -16   0    1.31    0.35
  -8  16   0    1.93    0.42
   8  16   0    0.45    0.32
  -9 -16   0    1.98    0.69
   9 -16   0    0.69    0.25
   9 -16   0    0.83    0.29
  -9  16   0    0.84    0.33
   9  16   0    1.59    0.80
  10 -16   0    3.41    0.59
  10 -16   0    2.95    0.70
 -10 -16   0    5.91    0.85
  10 -16   0    4.03    0.56
 -10 -16   0    3.48    0.96
 -10  16   0    2.47    0.67
  11 -16   0    4.92    1.11
 -11 -16   0    7.51    1.04
 -11 -16   0    7.93    2.04
 -11  16   0    6.66    1.22
 -12  16   0    1.12    0.42
 -13  16   0    0.62    0.32
   0 -17   0    0.86    0.42
   0 -17   0    0.41    0.30
   0  17   0    0.52    0.18
   0  17   0    0.57    0.20
  -1 -17   0    0.60    0.38
   1 -17   0    0.71    0.43
   1 -17   0    0.32    0.30
  -1 -17   0    0.69    0.40
  -1  17   0    0.39    0.18
   1  17   0    0.60    0.23
  -2 -17   0   12.71    2.12
  -2 -17   0   15.46    2.20
   2 -17   0   15.97    2.13
   2  17   0   14.01    2.02
  -3 -17   0    4.09    0.93
  -3 -17   0    2.93    0.77
   3 -17   0    3.62    0.80
   3 -17   0    5.08    1.08
   3  17   0    4.27    0.80
   4 -17   0    2.72    0.76
   4 -17   0    2.83    0.81
  -4 -17   0    3.10    0.76
  -4 -17   0    4.05    0.89
   4  17   0    3.17    0.70
   5 -17   0    6.25    1.30
  -5 -17   0    4.24    1.01
  -5 -17   0    4.10    1.05
   5 -17   0    6.68    1.04
   5  17   0    5.10    1.01
  -6 -17   0    1.59    0.61
   6 -17   0    2.07    0.47
  -6 -17   0    1.07    0.43
   6  17   0    1.12    0.46
  -6  17   0    1.09    0.25
   7 -17   0    0.46    0.26
  -7 -17   0    0.38    0.38
  -7 -17   0    0.47    0.29
  -7  17   0    0.44    0.27
   7  17   0    0.97    0.39
   8 -17   0    1.05    0.33
  -8 -17   0    1.59    0.46
  -8 -17   0    0.81    0.46
  -8  17   0    0.88    0.29
   8  17   0    0.51    0.31
  -9 -17   0    4.24    1.05
   9 -17   0    4.14    0.81
   9 -17   0    5.50    0.82
  -9 -17   0    3.47    0.84
  -9  17   0    4.86    0.85
  10 -17   0    0.45    0.16
 -10  17   0    0.13    0.19
 -11  17   0    4.84    0.96
 -12  17   0    1.46    0.48
   0 -18   0   14.91    2.23
   0  18   0   15.02    2.03
   1 -18   0    1.54    0.59
  -1 -18   0    1.95    0.62
   1 -18   0    1.22    0.50
  -1 -18   0    1.71    0.58
  -1  18   0    1.95    0.32
  -1  18   0    2.18    0.34
   1  18   0    1.04    0.35
  -2 -18   0   -0.10    0.20
  -2 -18   0   -0.09    0.24
   2 -18   0   -0.02    0.23
   2 -18   0   -0.15    0.21
   2  18   0   -0.04    0.13
   3 -18   0    1.66    0.53
  -3 -18   0    2.15    0.68
   3 -18   0    3.25    0.88
  -3 -18   0    2.27    0.69
   3  18   0    2.49    0.56
  -4 -18   0    0.29    0.35
   4 -18   0    0.80    0.38
   4  18   0    1.02    0.38
   5 -18   0    2.20    0.57
  -5 -18   0    2.71    0.70
  -5 -18   0    2.00    0.69
   5  18   0    2.86    0.66
   6 -18   0    1.37    0.44
  -6 -18   0    1.47    0.52
   6  18   0    1.39    0.48
  -7 -18   0    4.83    0.90
  -7 -18   0    3.80    0.98
   7 -18   0    2.65    0.67
   7  18   0    5.14    0.97
   8 -18   0    1.44    0.40
  -8 -18   0    0.83    0.38
  -8 -18   0    0.51    0.40
   8  18   0    2.09    0.61
   9 -18   0    0.63    0.29
  -9 -18   0    0.65    0.31
   9 -18   0    0.64    0.27
  -9  18   0    0.98    0.29
  10 -18   0    1.95    0.43
 -10 -18   0    3.00    0.63
 -10  18   0    2.02    0.48
 -11  18   0    1.46    0.44
   0 -19   0    0.06    0.25
   0 -19   0    0.30    0.35
   0  19   0    0.79    0.23
   0  19   0    0.50    0.17
   1 -19   0    7.66    1.34
  -1 -19   0    6.41    1.35
  -1 -19   0    5.17    1.20
   1  19   0    7.04    1.00
  -2 -19   0    1.01    0.49
  -2 -19   0    1.02    0.49
   2 -19   0    2.15    0.62
   2  19   0    1.59    0.41
  -3 -19   0   -0.05    0.28
   3 -19   0    0.18    0.27
  -3 -19   0    0.06    0.26
   3  19   0   -0.04    0.16
   4 -19   0    0.47    0.31
  -4 -19   0    1.21    0.45
  -4 -19   0    0.43    0.38
   4  19   0    0.72    0.31
  -5 -19   0   -0.04    0.14
  -5 -19   0   -0.18    0.16
   5 -19   0    0.39    0.30
   5  19   0    0.00    0.15
   6 -19   0    0.27    0.27
  -6 -19   0    0.26    0.45
  -6 -19   0    0.48    0.31
   6  19   0    1.29    0.43
  -7 -19   0    3.69    0.99
  -7 -19   0    4.98    0.97
   7  19   0    3.89    1.06
  -8 -19   0    0.29    0.23
   8 -19   0    0.26    0.21
   8  19   0    0.38    0.30
  -9 -19   0    0.01    0.15
   9 -19   0    0.21    0.18
   9 -19   0    0.10    0.22
 -10  19   0    0.32    0.21
   0 -20   0   11.30    1.84
   0  20   0    9.82    1.36
  -1 -20   0    0.40    0.40
   1 -20   0    0.17    0.28
  -1 -20   0    1.75    0.58
   1  20   0    0.37    0.18
   2 -20   0    1.84    0.57
  -2 -20   0    2.89    0.78
  -2 -20   0    2.73    0.76
   2  20   0    2.03    0.46
  -3 -20   0   -0.14    0.11
  -3 -20   0   -0.63    0.29
   3 -20   0    0.16    0.29
   3  20   0    0.34    0.22
   4 -20   0   -0.32    0.17
  -4 -20   0    0.54    0.33
  -4 -20   0    0.22    0.34
   4  20   0    0.13    0.19
  -5 -20   0    4.30    1.11
  -5 -20   0    7.06    1.33
   5 -20   0    4.50    0.95
   5  20   0    4.25    0.93
  -6 -20   0    1.23    0.59
  -6 -20   0    2.52    0.80
   6 -20   0    2.87    0.65
   6  20   0    1.99    0.58
  -7 -20   0    7.69    1.38
   7 -20   0    6.10    1.18
   7  20   0    7.55    1.34
  -8 -20   0    5.41    1.10
   9 -20   0    0.36    0.21
  -9 -20   0    0.74    0.32
   0 -21   0    0.67    0.39
   0  21   0    0.15    0.14
   1 -21   0    0.65    0.41
   1  21   0    0.92    0.29
   1  21   0    1.40    0.31
   2 -21   0    0.57    0.42
  -2 -21   0    0.81    0.47
   2  21   0    0.53    0.22
  -3 -21   0    0.45    0.42
   3 -21   0   -0.09    0.20
  -3 -21   0    0.32    0.36
   3  21   0    0.38    0.21
   4 -21   0    2.29    0.73
  -4 -21   0    5.24    1.07
  -4 -21   0    3.44    0.92
   4  21   0    4.25    0.77
  -5 -21   0    0.19    0.26
   5 -21   0   -0.17    0.16
   5  21   0    0.51    0.29
   6 -21   0    0.98    0.39
  -6 -21   0    0.99    0.44
   6  21   0    1.71    0.49
  -7 -21   0    0.34    0.30
   7 -21   0    0.50    0.29
   7  21   0    0.76    0.35
   8 -21   0    2.59    0.63
   0 -22   0    2.00    0.67
   1 -22   0    0.55    0.40
  -1 -22   0    0.31    0.37
   1  22   0    0.96    0.24
   2 -22   0    0.01    0.23
  -2 -22   0   -0.10    0.23
   2  22   0    0.34    0.19
   3 -22   0    3.85    0.89
  -3 -22   0    3.16    1.33
   3  22   0    3.11    0.71
   4 -22   0    0.40    0.35
   4  22   0    0.79    0.28
   5 -22   0    0.49    0.35
   5  22   0    0.21    0.17
   6 -22   0    1.94    0.57
   6  22   0    2.12    0.59
  -7 -22   0    0.75    0.43
   7 -22   0    1.52    0.47
   7  22   0    2.04    0.58
   8 -22   0    1.14    0.42
   0 -23   0   -0.06    0.30
   1 -23   0    0.06    0.27
   1  23   0    0.02    0.14
   2 -23   0    2.44    0.70
   2  23   0    1.79    0.41
   3 -23   0    0.26    0.32
   3  23   0    0.28    0.20
   4  23   0    0.18    0.19
   5 -23   0    1.04    0.41
   5  23   0    0.43    0.28
   6 -23   0    7.92    1.46
   7 -23   0    0.70    0.36
   2 -24   0   -0.07    0.21
   2  24   0    0.25    0.21
   3 -24   0    2.42    0.72
   4 -24   0    0.44    0.30
   5 -24   0    0.78    0.37
   6 -24   0    0.03    0.31
   7 -24   0    1.86    0.57
   5 -25   0    1.49    0.52
   6 -25   0    3.54    0.89
  16   0  -1    0.03    0.14
  15   0  -1    2.30    0.60
 -14   0   1    0.16    0.35
 -14   0   1    0.30    0.14
  14   0  -1    0.08    0.20
  13   0  -1    0.11    0.19
 -13   0   1    0.82    0.46
  12   0  -1    0.20    0.18
 -12   0   1    0.05    0.15
  12   0  -1    0.62    0.40
 -12   0   1    0.53    0.40
  11   0  -1    2.30    0.70
  11   0  -1    3.00    0.61
 -11   0   1    1.43    0.63
 -11   0   1    2.50    0.50
  10   0  -1    0.04    0.14
 -10   0   1    0.34    0.36
  10   0  -1    0.28    0.29
   9   0  -1    5.11    0.88
   9   0  -1    3.94    0.95
  -9   0   1    4.22    0.77
  -9   0   1    8.15    1.24
  -8   0   1    0.17    0.23
   8   0  -1   -0.07    0.09
  -8   0   1   -0.06    0.10
   8   0  -1   -0.07    0.17
   7   0  -1   10.59    1.23
  -7   0   1   11.57    1.45
   7   0  -1   11.14    1.40
  -7   0   1    7.14    1.23
   7   0  -1    6.68    1.33
   6   0  -1    0.02    0.10
  -6   0   1    0.03    0.09
  -6   0   1   -0.07    0.15
   6   0  -1   -0.03    0.17
   5   0  -1   22.08    3.26
   5   0  -1   22.39    3.22
  -5   0   1   26.55    3.19
  -5   0   1   25.99    3.30
   4   0  -1   -0.08    0.05
  -4   0   1   -0.01    0.05
   4   0  -1   -0.04    0.06
  -4   0   1    0.15    0.15
   4   0  -1    0.15    0.13
   3   0  -1    6.96    0.79
   3   0  -1    5.79    0.85
   3   0  -1    4.52    0.81
   2   0  -1   -0.02    0.06
   2   0  -1    0.05    0.06
  -2   0   1    0.02    0.03
  -2   0   1   -0.02    0.06
   1   0  -1    1.20    0.20
  -1   0   1    1.18    0.20
  -1   0  -1   27.40    3.55
   2   0   1   -0.03    0.05
  -2   0  -1   -0.02    0.05
   2   0   1   -0.07    0.05
  -2   0  -1    0.02    0.06
   3   0   1    0.25    0.11
   3   0   1    0.30    0.15
  -3   0  -1    0.36    0.17
  -3   0  -1    0.37    0.13
  -4   0  -1   -0.09    0.09
   4   0   1   -0.05    0.10
  -4   0  -1    0.00    0.07
   5   0   1  140.90   19.75
  -5   0  -1  129.60   19.89
   6   0   1    0.00    0.10
  -6   0  -1   -0.37    0.12
   6   0   1   -0.02    0.11
  -6   0  -1   -0.10    0.11
   6   0   1   -0.12    0.14
  -7   0  -1    6.00    1.14
  -7   0  -1    6.29    0.93
   7   0   1    6.48    0.92
   7   0   1    5.60    1.07
   7   0   1    6.37    0.89
  -8   0  -1   -0.05    0.20
   8   0   1   -0.06    0.10
   8   0   1    0.24    0.15
  -8   0  -1   -0.12    0.09
   8   0   1    0.18    0.21
  -9   0  -1    0.51    0.37
   9   0   1    0.47    0.32
  -9   0  -1    0.44    0.22
   9   0   1    0.14    0.16
  10   0   1   -0.04    0.12
 -10   0  -1   -0.19    0.26
  10   0   1    0.42    0.20
  10   0   1    0.12    0.31
 -10   0  -1    0.12    0.17
 -11   0  -1   22.87    2.85
  11   0   1   17.98    2.68
  11   0   1   19.75    2.47
 -11   0  -1   15.25    2.49
  12   0   1    0.10    0.14
  12   0   1   -0.01    0.24
 -12   0  -1    0.31    0.37
 -12   0  -1    0.17    0.20
 -13   0  -1    1.90    0.52
 -13   0  -1    1.71    0.70
  13   0   1    4.27    0.70
 -14   0  -1    0.42    0.22
  14   0   1    0.68    0.26
 -14   0  -1   -0.19    0.25
  15   0   1    1.87    0.47
 -15   0  -1    2.53    0.45
  15   0   1    1.18    0.40
  16  -1  -1    0.79    0.35
  16   1  -1    0.67    0.36
  15   1  -1    0.44    0.25
  14  -1  -1    0.71    0.33
 -14  -1   1    0.98    0.28
 -14  -1   1    0.71    0.53
 -14   1   1    0.41    0.42
  14   1  -1    1.23    0.39
 -13  -1   1    0.03    0.26
  13  -1  -1    0.34    0.25
 -13  -1   1    0.18    0.17
  13   1  -1    0.29    0.20
 -13   1   1    0.47    0.42
  12  -1  -1    0.92    0.37
  12  -1  -1    2.03    0.65
 -12  -1   1    1.06    0.35
 -12  -1   1    0.90    0.56
  12   1  -1    1.07    0.47
 -12   1   1    1.58    0.30
 -12   1   1    1.14    0.59
  12   1  -1    0.93    0.35
  11  -1  -1    0.44    0.26
 -11  -1   1    0.53    0.39
 -11  -1   1    0.18    0.19
  11  -1  -1    0.49    0.38
  11   1  -1    0.61    0.26
 -11   1   1    0.15    0.14
 -11   1   1   -0.33    0.17
 -10  -1   1   -0.02    0.15
 -10  -1   1    0.02    0.29
  10  -1  -1    0.16    0.28
  10  -1  -1    0.20    0.21
  10   1  -1    0.25    0.21
  10   1  -1   -0.11    0.23
 -10   1   1    0.20    0.13
 -10   1   1   -0.31    0.21
  -9  -1   1    6.02    1.48
  -9  -1   1    9.62    1.19
   9  -1  -1    8.00    1.33
   9  -1  -1    7.62    1.38
  -9   1   1    6.90    1.41
  -9   1   1    9.61    1.15
   9   1  -1    7.26    1.19
   9   1  -1    5.49    1.32
  -8  -1   1    6.76    1.27
  -8  -1   1    7.29    1.13
   8  -1  -1    7.06    1.20
   8  -1  -1    6.61    1.11
  -8   1   1    5.98    1.22
  -8   1   1    6.84    0.96
   8   1  -1    7.32    1.24
   7  -1  -1    3.96    0.79
  -7  -1   1    3.56    0.72
   7  -1  -1    4.29    0.85
  -7  -1   1    5.32    0.99
   7   1  -1    4.97    0.69
   7   1  -1    4.77    0.80
  -7   1   1    3.84    0.85
   7   1  -1    4.69    0.91
  -7   1   1    5.61    0.69
  -6  -1   1    0.08    0.18
   6  -1  -1    0.05    0.08
   6  -1  -1    0.29    0.16
  -6  -1   1    0.12    0.11
   6  -1  -1    0.00    0.14
  -6   1   1    0.04    0.08
   6   1  -1   -0.09    0.08
  -6   1   1    0.27    0.21
   6   1  -1   -0.12    0.10
   6   1  -1   -0.13    0.11
   5  -1  -1    2.33    0.45
  -5  -1   1    1.57    0.43
   5  -1  -1    1.86    0.27
  -5  -1   1    1.73    0.33
   5  -1  -1    2.40    0.42
  -5   1   1    1.46    0.29
   5   1  -1    1.91    0.37
  -5   1   1    1.21    0.39
   5   1  -1    1.59    0.41
   5   1  -1    2.72    0.36
   4  -1  -1   84.57   11.02
  -4  -1   1   85.45   11.04
   3  -1  -1    0.98    0.25
  -3  -1   1    1.73    0.34
   3   1  -1    1.34    0.28
  -3   1   1    1.19    0.27
  -3   1   1    1.24    0.18
  -2  -1   1  188.40   22.77
   2  -1  -1  151.29   22.17
   2   1  -1  150.22   22.32
  -1  -1   1   89.16   12.77
   1  -1  -1   86.37   12.42
   1   1  -1   92.95   12.64
  -1  -1  -1   55.64    7.93
  -2  -1  -1  167.67   23.29
   3  -1   1  198.42   25.01
   3   1   1  170.61   25.32
  -4  -1  -1   41.64    4.98
   4  -1   1   37.04    4.93
  -4  -1  -1   37.06    4.90
   4  -1   1   35.52    4.87
   4   1   1   37.87    4.96
  -4   1  -1   34.53    4.88
   4   1   1   41.17    4.89
   5  -1   1  109.15   15.31
  -5   1  -1  118.93   15.34
   5   1   1  127.65   15.35
  -6  -1  -1    0.71    0.24
   6  -1   1    0.84    0.31
   6  -1   1    0.92    0.21
  -6  -1  -1    0.93    0.33
   6   1   1    0.39    0.26
   6   1   1    0.60    0.20
   6   1   1    1.33    0.26
  -6   1  -1    1.00    0.24
  -6   1  -1    1.02    0.35
   7  -1   1   19.12    2.69
  -7  -1  -1   16.65    2.72
  -7   1  -1   18.20    2.72
  -7   1  -1   22.23    2.62
   7   1   1   22.07    2.61
   7   1   1   20.38    2.61
   7   1   1   14.90    2.67
   8  -1   1   31.64    3.88
   8  -1   1   28.02    3.94
  -8  -1  -1   26.87    3.85
  -8  -1  -1   31.22    4.03
  -8   1  -1   25.83    3.97
   8   1   1   32.70    3.99
  -8   1  -1   25.91    3.82
   8   1   1   30.40    3.83
   8   1   1   29.90    3.84
  -9  -1  -1    5.28    0.88
   9  -1   1    6.57    1.09
   9  -1   1    3.86    0.83
  -9  -1  -1    6.19    1.14
  -9   1  -1    6.38    1.14
   9   1   1    3.64    0.79
   9   1   1    5.56    0.77
   9   1   1    4.56    0.95
  10  -1   1    3.37    0.62
  10  -1   1    1.93    0.59
  10  -1   1    2.98    0.48
 -10  -1  -1    3.00    0.82
 -10  -1  -1    2.04    0.55
  10   1   1    2.16    0.49
  10   1   1    1.89    0.64
 -10   1  -1    3.16    0.53
 -10   1  -1    1.83    0.64
  10   1   1    3.16    0.56
  11  -1   1    0.91    0.39
 -11  -1  -1    0.58    0.37
 -11  -1  -1    0.30    0.23
  11  -1   1    0.43    0.18
  11  -1   1    0.84    0.31
 -11   1  -1    1.53    0.55
 -11   1  -1    0.14    0.17
  11   1   1    1.04    0.27
  11   1   1    0.16    0.17
  12  -1   1    4.18    0.93
 -12  -1  -1    7.02    1.04
 -12  -1  -1    3.62    1.12
  12   1   1    6.29    1.26
 -12   1  -1    6.07    0.86
  12   1   1    6.60    0.98
 -12   1  -1    3.26    1.09
  13  -1   1    9.28    1.54
 -13  -1  -1    8.77    1.51
 -13  -1  -1    8.35    1.83
 -13   1  -1   10.53    1.94
  13   1   1   10.36    1.42
 -14  -1  -1    0.17    0.18
  14  -1   1    0.16    0.18
  14  -1   1    0.42    0.23
 -14  -1  -1    0.03    0.34
 -14   1  -1   -0.09    0.23
  14   1   1    0.15    0.17
  14   1   1    0.10    0.18
 -15  -1  -1    0.84    0.30
  15  -1   1    0.63    0.32
  15  -1   1    1.14    0.37
  15   1   1    0.63    0.28
  15   1   1    0.82    0.27
  16  -2  -1    2.10    0.62
  15  -2  -1    1.13    0.43
 -15  -2   1    0.89    0.30
  15   2  -1    0.89    0.33
 -14  -2   1    0.71    0.48
 -14  -2   1    1.06    0.33
  14   2  -1    0.78    0.33
 -14   2   1    1.35    0.59
 -13  -2   1    0.86    0.32
  13  -2  -1    0.70    0.34
  13   2  -1    1.08    0.34
 -13   2   1    1.48    0.61
  12  -2  -1   10.55    1.42
 -12  -2   1    6.22    1.33
  12  -2  -1   10.94    1.75
 -12  -2   1    8.87    1.75
 -12   2   1    7.06    1.62
  12   2  -1    9.85    1.68
  12   2  -1    9.70    1.34
  11  -2  -1    5.46    0.98
  11  -2  -1    5.20    1.05
 -11  -2   1    4.45    0.83
 -11  -2   1    3.25    0.98
 -11   2   1    5.26    1.12
  11   2  -1    4.19    1.01
  11   2  -1    4.46    0.85
 -10  -2   1    0.41    0.24
 -10  -2   1    0.72    0.40
  10  -2  -1    0.32    0.22
  10  -2  -1    0.73    0.39
 -10   2   1    0.39    0.14
  10   2  -1    0.90    0.31
  10   2  -1    1.09    0.43
 -10   2   1    0.39    0.35
   9  -2  -1   -0.29    0.14
   9  -2  -1    0.07    0.17
  -9  -2   1    0.00    0.14
  -9  -2   1   -0.42    0.23
   9   2  -1   -0.08    0.24
  -9   2   1   -0.15    0.18
  -9   2   1    0.05    0.08
   9   2  -1    0.08    0.16
   8  -2  -1    8.58    1.21
  -8  -2   1    8.84    1.46
   8  -2  -1    9.40    1.28
   8   2  -1    8.34    1.17
   8   2  -1    8.27    1.38
  -8   2   1    9.54    1.46
  -8   2   1    6.78    1.07
  -7  -2   1   15.48    2.31
  -7  -2   1   18.19    2.19
   7  -2  -1   14.73    2.25
   7   2  -1   18.20    2.18
  -7   2   1   17.22    2.31
   7   2  -1   13.95    2.32
  -7   2   1   14.90    2.11
   6  -2  -1  146.82   18.44
  -6  -2   1  138.44   18.49
   6   2  -1  141.67   18.45
   5  -2  -1   18.10    2.74
  -5  -2   1   17.61    2.68
  -5  -2   1   22.46    2.81
  -5  -2   1   19.77    2.70
   5   2  -1   21.14    2.69
   5   2  -1   21.79    2.77
  -5   2   1   24.43    2.79
  -4  -2   1   11.22    1.37
  -4  -2   1   10.73    1.44
   4  -2  -1   11.33    1.41
   4   2  -1    9.70    1.35
   4   2  -1    9.14    1.40
   4   2  -1    8.72    1.36
  -4   2   1    9.91    1.44
  -3  -2   1    8.16    1.11
   3  -2  -1    8.24    1.14
  -3  -2   1    6.96    1.14
   3   2  -1    8.33    1.11
  -3   2   1    9.06    1.14
   3   2  -1    8.13    1.14
   2   2  -1   40.35    5.25
   1   2  -1   30.02    4.03
   1   2  -1   32.10    4.03
   0  -2   1   42.26    5.93
   0  -2  -1   37.45    5.85
   0   2  -1   38.08    5.81
   0   2   1   36.81    5.82
   1  -2   1  184.80   24.37
  -1  -2  -1  187.10   25.12
  -1   2  -1  168.97   24.38
   1   2   1  215.95   25.32
   2  -2   1    3.26    0.42
  -2  -2  -1    3.48    0.46
  -2  -2  -1    2.29    0.38
   2   2   1    2.56    0.46
   2   2   1    2.75    0.38
  -2   2  -1    3.49    0.43
   3  -2   1   19.96    2.31
   3  -2   1   17.78    2.33
  -3  -2  -1   18.34    2.38
  -3  -2  -1   17.24    2.28
  -3  -2  -1   18.86    2.33
  -3   2  -1   15.25    2.33
   3   2   1   18.14    2.32
   3   2   1   15.17    2.35
  -3   2  -1   16.98    2.30
   4  -2   1    0.96    0.26
  -4  -2  -1    1.04    0.32
  -4  -2  -1    0.99    0.25
   4  -2   1    1.30    0.22
   4   2   1    0.79    0.18
  -4   2  -1    1.35    0.23
   4   2   1    0.93    0.23
   4   2   1    1.32    0.32
  -4   2  -1    1.18    0.31
   5  -2   1   29.93    4.05
  -5  -2  -1   26.76    4.02
  -5  -2  -1   29.72    4.10
   5   2   1   32.18    4.09
   5   2   1   34.23    4.02
  -6  -2  -1   22.77    2.79
   6  -2   1   21.64    2.71
   6   2   1   18.89    2.72
  -6   2  -1   19.37    2.62
   6   2   1   16.59    2.62
  -6   2  -1   23.20    2.76
   7  -2   1   69.06    8.52
  -7  -2  -1   69.69    8.60
   7  -2   1   66.35    8.38
   7   2   1   57.48    8.42
  -7   2  -1   57.92    8.40
  -7   2  -1   71.62    8.57
   7   2   1   61.80    8.61
   7   2   1   69.14    8.42
  -8  -2  -1    1.77    0.54
   8  -2   1    1.74    0.48
  -8  -2  -1    2.24    0.46
   8  -2   1    2.20    0.34
   8   2   1    1.65    0.52
   8   2   1    1.67    0.37
  -8   2  -1    1.02    0.44
  -8   2  -1    1.54    0.35
   8   2   1    1.42    0.35
   9  -2   1    1.03    0.22
   9  -2   1    0.26    0.20
  -9  -2  -1    0.41    0.26
   9  -2   1    0.60    0.36
   9   2   1    1.85    0.36
  -9   2  -1    0.66    0.23
   9   2   1    1.23    0.31
  -9   2  -1    0.91    0.38
   9   2   1    0.53    0.36
  10  -2   1    1.38    0.53
  10  -2   1    2.75    0.54
 -10  -2  -1    1.34    0.43
 -10  -2  -1    2.50    0.74
  10  -2   1    2.03    0.36
 -10   2  -1    2.33    0.70
  10   2   1    2.10    0.44
 -10   2  -1    1.88    0.39
  10   2   1    0.82    0.43
  10   2   1    1.69    0.40
  11  -2   1    0.40    0.15
  11  -2   1    0.14    0.19
 -11  -2  -1    0.32    0.33
 -11  -2  -1    0.48    0.29
  11  -2   1    0.19    0.27
 -11   2  -1    0.23    0.16
  11   2   1    0.47    0.23
  11   2   1    0.04    0.18
  11   2   1    0.82    0.44
 -11   2  -1    0.73    0.45
 -12  -2  -1    1.32    0.48
 -12  -2  -1    1.88    0.72
  12  -2   1    1.98    0.64
  12  -2   1    3.25    0.63
  12   2   1    2.13    0.70
 -12   2  -1    1.81    0.70
  12   2   1    1.72    0.45
 -12   2  -1    2.83    0.47
  13  -2   1    4.02    0.75
  13   2   1    2.54    0.57
 -13   2  -1    4.21    1.07
  14  -2   1    0.18    0.22
 -14  -2  -1    0.64    0.51
 -14  -2  -1    0.68    0.46
  14  -2   1    0.18    0.20
 -14   2  -1    0.18    0.34
  14   2   1    0.17    0.14
  14   2   1    0.32    0.17
  15  -2   1    0.11    0.21
 -15  -2  -1    0.40    0.23
  15  -2   1    0.25    0.25
  15   2   1    0.01    0.14
  15   2   1    0.24    0.16
  16  -2   1    1.48    0.58
  16  -3  -1    0.75    0.37
  15  -3  -1    0.48    0.30
 -15  -3   1    0.69    0.31
  15   3  -1    0.85    0.29
  14  -3  -1    0.72    0.36
 -14  -3   1    0.52    0.50
 -14  -3   1    1.47    0.50
 -14   3   1    1.28    0.59
  14   3  -1    0.77    0.27
 -13  -3   1    2.41    0.88
 -13  -3   1    1.72    0.50
  13   3  -1    2.59    0.55
 -13   3   1    2.86    0.81
 -12  -3   1    4.12    1.17
  12  -3  -1    4.60    1.09
 -12  -3   1    7.67    1.08
  12   3  -1    4.93    0.91
 -12   3   1    4.72    1.13
 -11  -3   1    1.82    0.64
  11  -3  -1    2.56    0.71
 -11  -3   1    3.55    0.62
  11  -3  -1    0.84    0.41
 -11   3   1    2.70    0.77
  11   3  -1    1.69    0.44
  11   3  -1    1.29    0.53
  10  -3  -1    0.51    0.36
 -10  -3   1    1.15    0.35
  10  -3  -1    0.39    0.25
 -10  -3   1   -0.02    0.33
  10   3  -1    0.01    0.24
 -10   3   1   -0.26    0.25
  10   3  -1    0.41    0.20
  -9  -3   1    7.44    1.44
  -9  -3   1    8.44    1.17
   9  -3  -1    8.19    1.37
   9  -3  -1    9.85    1.39
  -9   3   1    7.61    1.44
   9   3  -1    7.25    1.38
   9   3  -1    6.42    1.10
   8  -3  -1    3.32    0.71
  -8  -3   1    3.71    0.64
  -8  -3   1    2.66    0.69
   8   3  -1    1.75    0.59
   8   3  -1    3.95    0.61
  -8   3   1    2.10    0.65
  -7  -3   1    4.93    0.98
  -7  -3   1    5.42    0.86
   7  -3  -1    4.68    0.91
  -7   3   1    5.36    1.00
   7   3  -1    4.74    0.83
   7   3  -1    5.81    0.82
   7   3  -1    5.05    1.07
  -6  -3   1   28.29    3.48
  -6  -3   1   24.34    3.58
   6  -3  -1   28.74    3.55
  -6  -3   1   29.75    3.49
   6   3  -1   24.48    3.54
   6   3  -1   24.05    3.46
   6   3  -1   24.28    3.46
  -5  -3   1    0.39    0.18
  -5  -3   1    0.52    0.25
  -5  -3   1    0.40    0.15
   5  -3  -1    0.81    0.26
   5   3  -1    0.48    0.18
  -5   3   1    0.43    0.21
   5   3  -1    0.56    0.18
   5   3  -1    0.49    0.23
   4  -3  -1   58.91    7.31
  -4  -3   1   59.65    7.36
  -4  -3   1   50.93    7.27
   4   3  -1   57.26    7.33
   4   3  -1   55.19    7.27
  -3  -3   1    1.19    0.25
  -3  -3   1    1.03    0.28
  -3  -3   1    1.59    0.28
   3  -3  -1    1.24    0.27
   3  -3  -1    1.02    0.16
  -3   3   1    1.18    0.27
   3   3  -1    1.51    0.27
   3   3  -1    1.16    0.29
   3   3  -1    1.21    0.25
   2  -3  -1  197.64   25.14
  -2  -3   1  173.70   25.54
   2   3  -1  170.70   25.43
  -1  -3   1   40.57    5.14
  -1  -3   1   38.77    5.15
   0  -3   1   14.41    2.04
   0  -3   1   18.37    2.10
   0  -3  -1   14.75    2.07
   0   3   1   14.94    2.07
   0   3  -1   18.46    2.10
  -1  -3  -1  103.44   15.38
   1   3   1  127.53   15.80
  -1   3  -1   99.04   14.74
  -2  -3  -1  103.29   14.04
  -2   3  -1   87.63   12.60
   3  -3   1   10.09    1.48
  -3  -3  -1   11.46    1.56
   3   3   1   12.79    1.52
   3   3   1   12.19    1.56
  -3   3  -1   10.22    1.51
  -4  -3  -1   37.19    4.34
   4  -3   1   27.66    4.20
  -4  -3  -1   35.54    4.20
   4  -3   1   31.42    4.25
   4   3   1   37.27    4.26
   4   3   1   31.17    4.19
  -4   3  -1   28.10    4.26
   4   3   1   33.75    4.31
  -5  -3  -1    4.81    0.92
   5  -3   1    5.14    0.73
   5  -3   1    5.57    0.81
  -5  -3  -1    5.48    0.79
  -5   3  -1    5.58    0.91
   5   3   1    6.71    0.80
   5   3   1    4.16    0.71
   5   3   1    7.52    1.02
  -6  -3  -1   -0.12    0.21
   6  -3   1    0.59    0.25
   6  -3   1    0.33    0.13
  -6  -3  -1    0.41    0.22
   6   3   1    0.16    0.21
  -6   3  -1    0.07    0.22
   6   3   1    0.45    0.20
   6   3   1    0.31    0.12
  -7  -3  -1    7.48    1.48
  -7  -3  -1    9.85    1.36
  -7   3  -1    8.17    1.48
   7   3   1    8.92    1.31
   7   3   1    9.88    1.27
   7   3   1   10.53    1.68
  -8  -3  -1    0.10    0.24
   8  -3   1    0.14    0.11
   8  -3   1    0.20    0.22
  -8  -3  -1    0.39    0.24
   8   3   1    0.49    0.24
   8   3   1    0.50    0.29
   8   3   1    0.40    0.15
  -8   3  -1    0.48    0.33
  -8   3  -1    0.40    0.14
   9  -3   1    5.47    0.73
  -9  -3  -1    6.90    1.01
   9  -3   1    5.63    1.03
  -9  -3  -1    5.49    1.14
   9   3   1    4.84    0.76
  -9   3  -1    4.13    1.00
   9   3   1    5.59    1.06
   9   3   1    4.00    0.85
 -10  -3  -1    4.48    0.85
  10  -3   1    3.04    0.83
  10  -3   1    5.26    0.64
  10  -3   1    5.31    0.87
 -10  -3  -1    5.27    1.09
  10   3   1    4.37    0.78
  10   3   1    2.85    0.84
 -10   3  -1    3.43    0.93
  10   3   1    3.65    0.72
 -11  -3  -1    3.22    0.83
 -11  -3  -1    2.27    0.57
  11  -3   1    3.69    0.81
  11  -3   1    2.00    0.56
 -11   3  -1    2.40    0.71
  11   3   1    2.26    0.52
  11   3   1    2.25    0.66
  11   3   1    2.49    0.53
  12  -3   1    0.36    0.25
  12  -3   1    0.34    0.32
 -12  -3  -1    0.08    0.20
 -12  -3  -1    0.43    0.39
  12   3   1    0.16    0.13
 -12   3  -1    0.22    0.38
 -13  -3  -1    2.29    0.90
 -13  -3  -1    2.25    0.62
  13  -3   1    3.04    0.71
  13  -3   1    2.79    0.66
 -13   3  -1    2.59    0.86
 -14  -3  -1    0.16    0.34
 -14  -3  -1    0.02    0.17
  14  -3   1    0.36    0.25
  14  -3   1    0.13    0.16
  14   3   1   -0.08    0.10
 -14   3  -1   -0.21    0.12
  14   3   1    0.18    0.22
 -15  -3  -1    1.58    0.49
  15  -3   1    2.66    0.62
  15  -3   1    1.14    0.46
  15   3   1    1.46    0.35
  15   3   1    2.27    0.48
 -16  -3  -1    1.19    0.42
  16  -3   1    1.17    0.44
  16  -4  -1    3.02    0.77
  15  -4  -1    2.19    0.65
 -15  -4   1    2.14    0.59
  15   4  -1    3.36    0.58
 -14  -4   1    0.06    0.32
  14  -4  -1   -0.26    0.12
 -14  -4   1    0.01    0.15
 -14   4   1    0.07    0.24
  14   4  -1    0.19    0.19
 -13  -4   1    5.22    1.29
  13  -4  -1    3.48    0.92
 -13  -4   1    6.08    1.04
 -13   4   1    8.93    1.48
 -12  -4   1    2.26    0.53
  12  -4  -1    0.49    0.37
 -12  -4   1    0.19    0.36
  12  -4  -1    0.99    0.39
 -12   4   1    0.78    0.53
  12   4  -1    1.31    0.33
  11  -4  -1   12.50    1.72
 -11  -4   1    8.53    1.67
 -11  -4   1   10.14    1.36
  11   4  -1    6.84    1.24
  11   4  -1    8.62    1.58
 -11   4   1   10.29    1.72
  10  -4  -1    0.95    0.42
 -10  -4   1    1.11    0.38
  10  -4  -1    1.91    0.47
 -10  -4   1    1.31    0.57
  10   4  -1    1.38    0.34
 -10   4   1    0.89    0.47
  10   4  -1    0.70    0.40
  -9  -4   1    2.05    0.46
  -9  -4   1    2.11    0.62
   9  -4  -1    0.67    0.39
  -9   4   1    1.75    0.53
   9   4  -1    1.47    0.35
   9   4  -1    0.59    0.36
  -8  -4   1    7.38    1.26
   8  -4  -1    7.23    1.14
   8   4  -1    5.50    0.89
   8   4  -1    9.05    1.28
  -8   4   1    4.25    1.03
  -7  -4   1    9.17    1.51
  -7  -4   1    6.97    1.24
   7  -4  -1    8.52    1.32
  -7  -4   1    8.32    1.23
   7   4  -1   10.82    1.27
   7   4  -1    9.01    1.26
   7   4  -1    7.55    1.40
  -7   4   1   10.35    1.37
  -6  -4   1   18.42    2.68
  -6  -4   1   17.06    2.76
   6  -4  -1   20.56    2.73
   6   4  -1   19.90    2.68
  -6   4   1   21.59    2.75
   6   4  -1   18.98    2.74
   6   4  -1   22.54    2.68
  -5  -4   1   28.85    3.97
  -5  -4   1   32.70    3.89
  -5  -4   1   26.16    3.88
   5  -4  -1   31.06    3.92
   5   4  -1   27.77    3.88
   5   4  -1   30.03    3.95
   5   4  -1   30.06    3.88
   4  -4  -1   69.19    9.52
  -4  -4   1   87.69    9.60
  -4  -4   1   69.24    9.51
  -4   4   1   78.08    9.57
   4   4  -1   66.02    9.54
  -3  -4   1   33.47    4.15
  -3  -4   1   29.55    4.10
   3  -4  -1   28.06    4.09
   3   4  -1   36.74    4.10
   3   4  -1   30.58    4.12
   3   4  -1   29.75    4.09
   2  -4  -1    8.67    1.29
  -2  -4   1   10.85    1.34
  -2  -4   1   10.06    1.35
  -2  -4   1    9.77    1.34
   2  -4  -1    9.95    1.33
   2   4  -1    9.87    1.34
   2   4  -1   10.06    1.33
  -1  -4   1  371.95   49.31
   1  -4  -1  366.73   48.76
  -1   4   1  361.41   48.66
   0  -4   1  199.99   26.42
   0  -4  -1  191.16   26.33
   0  -4   1  189.73   26.36
   0   4   1  185.83   26.41
  -1  -4  -1 1000.00  126.93
   1   4   1  942.64  126.74
  -2  -4  -1    0.18    0.14
   2  -4   1    0.20    0.14
  -2  -4  -1    0.19    0.12
  -2  -4  -1    0.07    0.09
   2  -4   1    0.16    0.09
   2   4   1    0.14    0.09
   2   4   1    0.17    0.14
  -2   4  -1    0.28    0.09
   2   4   1    0.17    0.13
  -3  -4  -1    0.18    0.09
   3  -4   1    0.29    0.13
  -3  -4  -1    0.17    0.15
  -3   4  -1    0.30    0.13
   3   4   1    0.31    0.17
   3   4   1    0.29    0.14
   3   4   1    0.19    0.09
   4  -4   1    1.39    0.27
  -4  -4  -1    0.75    0.18
  -4  -4  -1    1.11    0.27
   4  -4   1    0.92    0.20
  -4  -4  -1    0.43    0.24
   4   4   1    1.22    0.19
   4   4   1    0.46    0.24
   4   4   1    0.75    0.23
  -4   4  -1    0.82    0.25
  -5  -4  -1   28.69    4.23
  -5  -4  -1   30.92    4.37
  -5  -4  -1   33.32    4.31
   5  -4   1   36.14    4.32
  -5   4  -1   33.51    4.33
   5   4   1   30.68    4.36
   5   4   1   36.44    4.31
   6  -4   1   15.40    1.96
  -6  -4  -1   13.01    2.02
  -6  -4  -1   14.55    1.94
   6  -4   1   12.99    1.84
   6   4   1   15.09    2.01
   6   4   1   11.99    1.90
  -6   4  -1   12.62    1.96
   6   4   1   15.81    1.86
  -7  -4  -1    0.44    0.31
  -7  -4  -1    0.43    0.23
   7  -4   1    0.37    0.13
   7  -4   1    0.39    0.24
   7   4   1    0.38    0.14
   7   4   1    0.55    0.23
  -7   4  -1    0.50    0.29
   7   4   1    0.34    0.27
  -8  -4  -1    0.40    0.25
  -8  -4  -1    0.43    0.32
   8  -4   1    0.70    0.15
  -8   4  -1    0.03    0.21
   8   4   1    0.34    0.23
   8   4   1    0.55    0.17
   8   4   1   -0.03    0.20
  -9  -4  -1    2.14    0.55
   9  -4   1    2.45    0.38
  -9  -4  -1    2.25    0.70
   9  -4   1    1.91    0.55
   9   4   1    1.42    0.46
   9   4   1    3.51    0.77
   9   4   1    3.05    0.46
  -9   4  -1    2.29    0.65
  10  -4   1    0.95    0.37
 -10  -4  -1    0.32    0.33
  10  -4   1    0.33    0.12
 -10  -4  -1    0.09    0.22
  10   4   1    0.56    0.33
 -10   4  -1    0.70    0.39
  10   4   1    0.81    0.29
  10   4   1    0.67    0.19
  11  -4   1    6.38    1.05
  11  -4   1    2.70    0.77
 -11  -4  -1    5.90    0.96
 -11  -4  -1    3.30    0.98
  11   4   1    3.55    0.75
  11   4   1    6.82    1.13
 -11   4  -1    5.51    1.09
 -12  -4  -1    1.36    0.47
 -12  -4  -1    1.64    0.69
  12  -4   1    2.73    0.60
  12  -4   1    4.38    0.85
 -12   4  -1    3.76    0.88
  12   4   1    0.98    0.30
 -13  -4  -1   -0.04    0.26
  13  -4   1    0.36    0.27
 -13  -4  -1    0.39    0.28
  13  -4   1    0.08    0.23
 -13   4  -1    0.80    0.50
  13   4   1    0.07    0.11
  14  -4   1    1.03    0.40
 -14  -4  -1    0.58    0.30
  14  -4   1    0.50    0.30
 -14  -4  -1    0.38    0.41
 -14   4  -1    1.67    0.68
  14   4   1    0.65    0.17
  15  -4   1    0.03    0.19
  15  -4   1    0.12    0.22
  16  -4   1    1.35    0.47
 -16  -5   1    0.11    0.19
  16  -5  -1    0.16    0.21
  15  -5  -1    1.39    0.49
  15   5  -1    1.48    0.35
 -14  -5   1    1.60    0.47
  14  -5  -1    1.37    0.51
  14   5  -1    1.32    0.36
 -14   5   1    2.30    0.78
 -13  -5   1    2.36    0.62
 -13  -5   1    1.66    0.75
  13  -5  -1    2.58    0.68
 -13   5   1    2.10    0.74
  13   5  -1    1.98    0.45
 -12  -5   1    1.93    0.70
  12  -5  -1    1.35    0.49
  12  -5  -1    0.57    0.38
 -12  -5   1    0.66    0.35
  12   5  -1    1.05    0.32
 -12   5   1    1.17    0.55
  11  -5  -1    0.95    0.42
 -11  -5   1    1.15    0.58
 -11  -5   1    1.30    0.41
  11  -5  -1    1.00    0.49
  11   5  -1    1.56    0.53
 -11   5   1    1.03    0.49
  11   5  -1    1.03    0.33
  10  -5  -1    1.74    0.52
 -10  -5   1    1.50    0.43
 -10  -5   1    1.65    0.59
 -10   5   1    1.79    0.60
  10   5  -1    0.75    0.28
  10   5  -1    1.38    0.48
  -9  -5   1    0.76    0.44
   9  -5  -1    1.36    0.47
  -9  -5   1    1.83    0.44
  -9   5   1    0.76    0.39
   9   5  -1    1.19    0.47
   9   5  -1    0.63    0.24
   8  -5  -1    4.57    0.89
  -8  -5   1    6.84    0.95
  -8  -5   1    6.82    1.13
   8   5  -1    4.22    0.93
   8   5  -1    3.23    0.73
  -8   5   1    6.56    1.05
  -7  -5   1   20.03    2.72
  -7  -5   1   21.03    2.88
   7   5  -1   19.20    2.74
   7   5  -1   19.02    2.81
  -7   5   1   22.92    2.83
  -6  -5   1   24.97    2.88
   6  -5  -1   23.54    2.93
  -6  -5   1   23.05    3.00
  -6  -5   1   19.48    2.88
   6   5  -1   20.99    2.95
   6   5  -1   21.55    2.89
  -6   5   1   19.93    2.91
   6   5  -1   19.22    2.85
  -5  -5   1   -0.07    0.15
   5  -5  -1    0.24    0.18
   5  -5  -1    0.04    0.05
  -5  -5   1   -0.03    0.10
  -5  -5   1    0.24    0.17
   5   5  -1   -0.02    0.14
   5   5  -1    0.12    0.11
   5   5  -1   -0.08    0.12
  -5   5   1    0.01    0.11
   4   5  -1  150.40   19.44
   3  -5  -1    0.69    0.15
  -3  -5   1    0.75    0.21
  -3  -5   1    0.83    0.23
   3  -5  -1    0.76    0.23
  -3  -5   1    0.27    0.21
   3   5  -1    0.78    0.22
   3   5  -1    0.82    0.21
   3   5  -1    0.75    0.23
  -3   5   1    0.47    0.17
   2  -5  -1    3.44    0.53
   2  -5  -1    2.86    0.50
  -2  -5   1    3.36    0.58
  -2  -5   1    3.42    0.58
  -2  -5   1    4.21    0.67
  -2   5   1    3.71    0.53
   2   5  -1    4.37    0.61
   2   5  -1    4.02    0.62
  -1  -5   1   54.19    6.43
  -1  -5   1   45.01    6.42
   1   5  -1   48.99    6.43
   0  -5   1   11.29    1.52
   0  -5   1   10.25    1.49
   0  -5  -1   11.63    1.49
   0   5   1   10.53    1.49
   0   5  -1   10.86    1.51
   0   5  -1   11.38    1.45
   1  -5   1   63.98    7.58
  -1  -5  -1   58.55    7.55
   1   5   1   52.23    7.54
   1   5   1   58.89    7.54
   2  -5   1    0.36    0.12
  -2  -5  -1    0.30    0.14
  -2  -5  -1    0.40    0.17
   2  -5   1    0.70    0.22
  -2  -5  -1    0.43    0.17
   2   5   1    0.12    0.14
  -2   5  -1    0.48    0.11
   2   5   1    0.37    0.17
  -3  -5  -1    3.86    0.70
  -3  -5  -1    3.65    0.67
  -3  -5  -1    5.03    0.60
   3   5   1    3.75    0.67
   3   5   1    3.43    0.69
   3   5   1    3.86    0.58
  -3   5  -1    4.08    0.59
  -4  -5  -1   13.14    2.00
   4  -5   1   16.00    1.94
  -4  -5  -1   14.34    1.91
  -4  -5  -1   16.55    1.99
   4   5   1   14.03    2.01
   4   5   1   13.41    1.96
  -4   5  -1   13.13    1.94
  -5  -5  -1    4.65    0.80
   5  -5   1    2.95    0.55
  -5  -5  -1    2.81    0.58
   5  -5   1    2.77    0.56
   5   5   1    3.32    0.67
  -5   5  -1    3.49    0.62
   5   5   1    3.17    0.47
   5   5   1    2.69    0.55
  -6  -5  -1    0.03    0.20
   6  -5   1    0.43    0.21
   6  -5   1    0.11    0.11
  -6  -5  -1    0.24    0.12
  -6  -5  -1    0.15    0.16
   6   5   1    0.18    0.10
  -6   5  -1    0.05    0.17
   6   5   1    0.30    0.18
   6   5   1    0.32    0.25
   7  -5   1   12.47    1.63
  -7  -5  -1   14.89    1.67
   7  -5   1   10.23    1.49
  -7  -5  -1   14.00    1.77
   7   5   1   12.22    1.70
  -7   5  -1    9.16    1.70
   7   5   1   10.20    1.50
   8  -5   1    0.74    0.33
   8  -5   1    0.56    0.16
  -8  -5  -1    0.92    0.34
  -8  -5  -1    0.86    0.41
   8   5   1    0.75    0.30
  -8   5  -1    1.06    0.41
   8   5   1    0.46    0.33
   8   5   1    0.86    0.20
  -9  -5  -1    2.48    0.58
   9  -5   1    2.69    0.63
  -9  -5  -1    1.86    0.64
  -9   5  -1    2.23    0.63
   9   5   1    1.84    0.59
   9   5   1    1.82    0.38
   9   5   1    2.87    0.56
 -10  -5  -1    0.27    0.32
  10  -5   1    0.52    0.31
 -10  -5  -1   -0.07    0.17
  10   5   1    0.26    0.14
  10   5   1    0.02    0.25
 -10   5  -1    0.06    0.31
  10   5   1    0.18    0.21
 -11  -5  -1    0.63    0.37
 -11  -5  -1    0.86    0.51
  11  -5   1    1.35    0.50
  11   5   1    1.18    0.26
 -11   5  -1    2.07    0.62
  11   5   1    0.60    0.38
  11   5   1    1.52    0.40
 -12  -5  -1    3.84    1.05
  12  -5   1    4.12    0.92
  12  -5   1    5.44    1.07
 -12  -5  -1    3.06    0.84
  12   5   1    4.53    0.64
 -12   5  -1    5.43    1.14
 -13  -5  -1    3.69    1.06
  13  -5   1    3.08    0.78
 -13  -5  -1    2.95    0.92
  13  -5   1    5.15    0.94
 -13   5  -1    2.44    0.81
  14  -5   1    1.60    0.55
  14  -5   1    1.18    0.49
 -14  -5  -1    2.06    0.56
 -14   5  -1    2.28    0.80
 -15  -5  -1    1.46    0.50
  15  -5   1    1.20    0.50
  15  -5   1    1.66    0.58
  16  -5   1    0.12    0.26
 -16  -5  -1    0.45    0.29
 -16  -6   1    0.23    0.22
  16  -6  -1    0.11    0.21
  15  -6  -1    0.20    0.29
 -15  -6   1    0.39    0.25
  15  -6  -1   -0.02    0.17
  14  -6  -1    4.63    1.02
 -14  -6   1    4.57    0.93
  14   6  -1    3.90    0.68
 -14   6   1    3.26    0.95
 -13  -6   1    0.77    0.35
  13  -6  -1    0.20    0.26
 -13  -6   1    0.86    0.54
  13   6  -1    0.40    0.19
 -13   6   1    0.68    0.45
 -12  -6   1    0.87    0.53
  12  -6  -1    0.28    0.31
 -12  -6   1    0.88    0.37
  12  -6  -1    1.26    0.51
 -12   6   1    1.20    0.55
  12   6  -1    0.80    0.27
  11  -6  -1    2.94    0.71
 -11  -6   1    1.82    0.54
 -11  -6   1    1.55    0.66
  11   6  -1    2.30    0.46
  11   6  -1    1.60    0.57
 -11   6   1    1.88    0.68
 -10  -6   1    6.13    1.11
  10  -6  -1    6.95    1.21
 -10  -6   1    9.18    1.53
  10   6  -1    6.32    1.01
  10   6  -1    6.00    1.22
 -10   6   1    4.50    1.14
  -9  -6   1   12.39    2.27
  -9  -6   1   17.42    2.05
   9  -6  -1   12.80    2.03
  -9   6   1   13.59    2.09
   9   6  -1   12.84    2.08
   9   6  -1   14.17    1.93
  -8  -6   1    0.77    0.39
  -8  -6   1    0.52    0.30
  -8  -6   1    0.49    0.22
   8   6  -1    0.72    0.37
  -8   6   1    0.80    0.34
   8   6  -1    0.50    0.22
  -7  -6   1   13.90    1.69
  -7  -6   1   12.37    1.94
  -7  -6   1    9.91    1.59
   7  -6  -1   14.23    1.72
   7   6  -1   11.04    1.64
  -7   6   1    9.88    1.67
   7   6  -1   11.82    1.73
  -6  -6   1   25.77    4.22
  -6  -6   1   32.28    4.37
   6  -6  -1   33.78    4.30
  -6  -6   1   37.09    4.31
   6   6  -1   33.77    4.35
   6   6  -1   29.09    4.26
  -6   6   1   37.31    4.32
  -5  -6   1    3.40    0.69
  -5  -6   1    2.63    0.64
   5  -6  -1    5.35    0.77
   5  -6  -1    4.23    0.56
  -5  -6   1    5.10    0.85
   5   6  -1    4.08    0.68
  -5   6   1    4.35    0.72
   5   6  -1    4.12    0.72
   5   6  -1    4.75    0.82
   4  -6  -1   13.13    1.50
   4  -6  -1    8.95    1.40
  -4  -6   1   10.85    1.53
  -4  -6   1   11.19    1.49
  -4   6   1   10.10    1.46
   4   6  -1   11.60    1.47
   4   6  -1   10.98    1.51
   4   6  -1   10.03    1.48
   3  -6  -1    2.78    0.52
   3  -6  -1    2.87    0.45
  -3  -6   1    3.66    0.57
  -3  -6   1    2.70    0.57
  -3  -6   1    4.36    0.63
   3   6  -1    3.05    0.55
   3   6  -1    2.09    0.51
  -3   6   1    3.14    0.51
   3   6  -1    3.40    0.56
   2  -6  -1  159.38   24.68
  -2  -6   1  188.76   26.12
  -2   6   1  180.84   25.74
   2   6  -1  174.42   25.65
  -1  -6   1    7.09    1.10
   1  -6  -1    9.58    1.13
  -1  -6   1    9.07    1.15
  -1  -6   1    8.60    1.16
   1   6  -1    8.45    1.15
   1   6  -1    8.00    1.10
  -1   6   1    6.99    1.08
   0  -6   1  300.69   40.74
   0  -6   1  264.65   39.23
   0  -6  -1  299.64   39.46
   0   6   1  285.75   39.63
   1  -6   1    0.81    0.24
  -1  -6  -1    0.48    0.18
  -1  -6  -1    1.26    0.26
   1   6   1    0.49    0.17
   1   6   1    0.35    0.17
  -2  -6  -1  200.47   26.19
   2  -6   1  185.42   24.41
  -2  -6  -1  157.82   25.29
  -2   6  -1  158.68   24.27
  -3  -6  -1   91.77   11.60
   3  -6   1   88.48   11.62
  -3  -6  -1   85.23   11.60
   3   6   1   88.97   11.61
   3   6   1   92.38   11.59
  -4  -6  -1    3.77    0.76
   4  -6   1    4.97    0.64
  -4  -6  -1    4.52    0.76
   4   6   1    3.36    0.60
  -4   6  -1    4.42    0.69
   4   6   1    4.92    0.76
   4   6   1    4.09    0.78
  -5  -6  -1    7.42    1.18
  -5  -6  -1    4.97    1.02
  -5  -6  -1    7.45    0.92
   5  -6   1    7.56    0.97
   5  -6   1    5.93    0.91
   5   6   1    6.06    0.97
   5   6   1    5.80    1.08
  -5   6  -1    6.29    0.97
  -6  -6  -1    1.43    0.44
  -6  -6  -1    1.96    0.45
   6  -6   1    1.02    0.33
  -6  -6  -1    1.05    0.27
   6  -6   1    1.05    0.27
  -6   6  -1    1.27    0.39
   6   6   1    1.90    0.42
   6   6   1    1.57    0.28
   6   6   1    1.56    0.47
   7  -6   1   22.12    2.59
   7  -6   1   16.66    2.49
  -7  -6  -1   20.43    2.70
  -7  -6  -1   20.87    2.60
   7   6   1   16.02    2.54
   7   6   1   16.42    2.62
   7   6   1   19.46    2.47
  -8  -6  -1    0.65    0.34
   8  -6   1    1.10    0.23
  -8  -6  -1    1.36    0.49
   8  -6   1    1.70    0.47
   8   6   1    1.56    0.51
   8   6   1    1.52    0.27
  -8   6  -1    1.92    0.51
   9  -6   1    0.41    0.29
  -9  -6  -1    0.04    0.29
  -9  -6  -1    0.18    0.22
  -9   6  -1    0.36    0.32
   9   6   1    0.40    0.33
   9   6   1   -0.10    0.20
   9   6   1    0.50    0.15
 -10  -6  -1   -0.10    0.19
 -10  -6  -1    0.05    0.29
  10  -6   1    0.07    0.24
  10   6   1    0.56    0.28
  10   6   1    0.39    0.31
  10   6   1    0.21    0.11
 -11  -6  -1    4.16    1.09
  11  -6   1    7.16    1.31
 -11  -6  -1    7.18    1.45
  11   6   1    6.96    0.92
  11   6   1    7.38    1.37
 -11   6  -1    7.64    1.42
  11   6   1    6.88    1.16
  12  -6   1    0.47    0.36
 -12  -6  -1    0.30    0.33
  12  -6   1    1.07    0.41
 -12  -6  -1    0.74    0.43
 -12   6  -1    0.48    0.36
 -13  -6  -1    1.02    0.62
  13  -6   1    1.14    0.44
  13  -6   1    1.78    0.56
 -13  -6  -1    2.22    0.60
 -13   6  -1    1.58    0.61
  14  -6   1    0.20    0.27
  14  -6   1    0.05    0.24
 -14  -6  -1    0.72    0.33
 -14   6  -1    0.61    0.41
  15  -6   1    0.19    0.23
 -15  -6  -1    0.38    0.27
  15  -6   1    0.34    0.31
 -15   6  -1    0.70    0.53
 -16  -6  -1    1.14    0.49
  16  -6   1    0.88    0.39
 -16  -7   1    0.53    0.30
  16  -7  -1    0.14    0.26
  15  -7  -1    1.01    0.45
 -15  -7   1    1.84    0.55
 -14  -7   1    0.83    0.42
  14  -7  -1    1.17    0.46
 -14   7   1    0.96    0.50
 -13  -7   1    4.53    1.18
  13  -7  -1    3.42    0.90
 -13  -7   1    3.16    0.84
 -13   7   1    5.54    1.19
  13   7  -1    4.98    0.75
 -12  -7   1    1.07    0.43
 -12  -7   1    0.64    0.52
  12  -7  -1   -0.04    0.32
  12  -7  -1    0.54    0.39
  12   7  -1    0.49    0.21
 -12   7   1    0.47    0.37
 -11  -7   1    7.11    1.56
 -11  -7   1   10.28    1.63
  11  -7  -1    9.07    1.51
  11   7  -1    7.21    1.14
  11   7  -1    6.03    1.40
 -11   7   1   12.05    1.72
 -10  -7   1   -0.07    0.23
  10  -7  -1    0.55    0.37
 -10  -7   1    0.63    0.30
  10   7  -1    0.16    0.19
 -10   7   1    1.14    0.45
  -9  -7   1   -0.16    0.21
   9  -7  -1    0.58    0.35
  -9  -7   1    0.45    0.27
  -9  -7   1    0.38    0.18
  -9   7   1    0.15    0.32
   9   7  -1    0.17    0.17
  -8  -7   1   29.79    4.10
  -8  -7   1   28.75    4.33
   8   7  -1   31.83    4.03
  -8   7   1   32.01    4.15
   8   7  -1   28.05    4.14
  -7  -7   1    4.66    0.93
   7  -7  -1    4.53    0.93
  -7  -7   1    7.18    1.18
  -7  -7   1    4.70    0.86
   7   7  -1    4.94    0.85
   7   7  -1    8.19    1.18
  -7   7   1    7.01    1.05
   6  -7  -1   68.63    9.31
  -6  -7   1   67.37    9.39
  -6  -7   1   70.01    9.28
   6   7  -1   71.92    9.37
   6   7  -1   69.50    9.31
   6   7  -1   72.36    9.27
  -6   7   1   79.06    9.33
  -5  -7   1    0.77    0.25
  -5  -7   1    0.63    0.31
  -5  -7   1    1.14    0.33
   5  -7  -1    0.94    0.20
   5  -7  -1    0.95    0.30
   5   7  -1    0.59    0.26
   5   7  -1    0.56    0.28
  -5   7   1    1.42    0.32
   5   7  -1    1.33    0.34
  -4  -7   1    0.29    0.20
   4  -7  -1    0.07    0.09
   4  -7  -1    0.36    0.19
  -4  -7   1    0.17    0.17
  -4  -7   1   -0.02    0.11
   4   7  -1   -0.18    0.11
  -4   7   1    0.22    0.14
   4   7  -1    0.23    0.16
   4   7  -1    0.23    0.16
   3  -7  -1   27.66    3.99
  -3  -7   1   29.59    4.05
  -3  -7   1   32.65    4.04
   3   7  -1   27.69    4.02
  -3   7   1   33.96    4.00
   3   7  -1   31.43    4.04
  -2  -7   1   44.18    5.82
  -2  -7   1   48.22    5.83
  -2  -7   1   43.06    5.80
   2  -7  -1   41.61    5.77
   2   7  -1   38.96    5.81
  -2   7   1   49.43    5.77
   2   7  -1   45.13    5.80
  -1  -7   1    9.18    1.27
  -1  -7   1   10.04    1.30
  -1  -7   1    8.34    1.21
   1  -7  -1    8.51    1.27
   1   7  -1    9.83    1.28
  -1   7   1   10.23    1.25
  -1   7   1    8.10    1.20
   1   7  -1    8.23    1.24
   0  -7  -1   27.14    3.81
   0  -7   1   26.11    3.84
   0  -7   1   28.51    3.82
   0  -7  -1   27.98    3.84
   0   7   1   33.58    3.83
   0   7  -1   31.45    3.76
   0   7  -1   26.19    3.84
  -1  -7  -1    4.79    0.94
  -1  -7  -1    6.07    0.91
   1  -7   1    6.22    0.90
   1  -7   1    5.27    0.98
   1   7   1    6.62    0.90
  -1   7  -1    6.54    0.82
   1   7   1    4.91    0.89
  -1   7  -1    6.79    0.82
   2  -7   1    7.63    1.11
  -2  -7  -1    6.84    1.07
  -2  -7  -1    9.22    1.08
   2   7   1    7.18    1.07
  -2   7  -1    6.98    0.98
   3  -7   1    2.25    0.32
  -3  -7  -1    1.67    0.37
  -3  -7  -1    1.39    0.31
  -3  -7  -1    0.90    0.32
   3  -7   1    1.54    0.41
  -3   7  -1    1.38    0.27
   3   7   1    1.04    0.30
   3   7   1    1.75    0.40
   3   7   1    1.32    0.36
  -4  -7  -1   15.89    2.05
   4  -7   1   11.68    1.93
  -4  -7  -1   14.38    2.01
  -4  -7  -1   14.13    1.95
   4  -7   1   17.82    2.09
   4   7   1   15.47    1.95
   4   7   1   14.92    2.01
  -4   7  -1   13.91    1.95
   4   7   1   15.15    2.05
  -5  -7  -1    8.92    1.58
   5  -7   1   12.11    1.41
  -5  -7  -1   11.66    1.47
  -5  -7  -1    8.88    1.36
   5   7   1   10.38    1.50
  -5   7  -1   10.71    1.41
   5   7   1    9.46    1.36
   5   7   1    7.99    1.41
  -6  -7  -1    8.00    1.41
   6  -7   1   10.89    1.48
  -6  -7  -1   11.32    1.61
  -6  -7  -1    9.62    1.61
   6  -7   1   11.84    1.44
   6   7   1   10.73    1.42
   6   7   1   13.89    1.56
  -6   7  -1    9.12    1.49
  -7  -7  -1    1.55    0.32
   7  -7   1    2.41    0.36
   7  -7   1    1.53    0.44
  -7  -7  -1    1.13    0.40
  -7  -7  -1    1.78    0.55
   7   7   1    1.77    0.50
   7   7   1    1.12    0.28
  -7   7  -1    1.82    0.47
  -8  -7  -1   11.55    1.77
   8  -7   1   13.69    1.78
   8  -7   1   10.12    1.60
  -8  -7  -1   14.56    1.65
   8   7   1   13.01    2.01
   8   7   1   13.24    1.63
  -8   7  -1   10.05    1.75
   8   7   1   11.45    1.74
   9  -7   1    5.94    1.14
  -9  -7  -1    5.15    1.10
  -9  -7  -1    7.71    1.40
  -9   7  -1    6.40    1.23
   9   7   1    6.12    1.13
   9   7   1    7.34    0.90
   9   7   1    4.35    1.14
 -10  -7  -1    3.69    1.05
 -10  -7  -1    4.94    1.00
  10  -7   1    5.79    1.06
  10   7   1    5.52    0.72
 -10   7  -1    6.75    1.32
  10   7   1    3.46    0.86
  11  -7   1    3.62    0.76
 -11  -7  -1    3.44    0.90
 -11  -7  -1    3.32    0.75
  11  -7   1    3.68    0.80
  11   7   1    2.46    0.40
  11   7   1    2.99    0.79
  11   7   1    2.29    0.63
 -11   7  -1    3.12    0.82
 -12  -7  -1    0.83    0.52
 -12  -7  -1    1.03    0.47
  12  -7   1    0.49    0.38
  12  -7   1    0.47    0.33
 -12   7  -1    1.80    0.59
  13  -7   1    0.77    0.38
  13  -7   1    0.25    0.26
 -13  -7  -1   -0.07    0.17
  13  -7   1    0.26    0.28
 -13  -7  -1   -0.16    0.23
 -13   7  -1   -0.01    0.26
 -14  -7  -1    1.18    0.46
  14  -7   1    1.03    0.47
  14  -7   1    1.41    0.52
 -14   7  -1    1.54    0.67
  15  -7   1    0.33    0.33
  15  -7   1    0.21    0.32
 -15  -7  -1    0.62    0.33
 -15   7  -1    0.49    0.43
  16  -7   1    0.06    0.21
 -16  -7  -1    0.10    0.23
 -16  -8   1    5.93    1.26
  16  -8  -1    6.95    1.40
 -15  -8   1    6.22    1.23
  15  -8  -1    5.37    1.34
 -14  -8   1    2.86    0.72
  14  -8  -1    1.80    0.66
  14   8  -1    2.31    0.41
 -14   8   1    3.05    0.86
 -13  -8   1    1.13    0.45
 -13  -8   1    0.59    0.40
  13  -8  -1    0.11    0.19
  13   8  -1    0.33    0.20
 -13   8   1    0.53    0.42
  12  -8  -1    0.88    0.41
  12   8  -1    0.07    0.16
 -12   8   1    0.70    0.43
 -11  -8   1    5.09    0.95
  11  -8  -1    2.25    0.78
 -11  -8   1    3.91    1.02
 -11   8   1    6.02    1.15
  11   8  -1    4.06    1.00
 -10  -8   1    5.03    1.12
  10  -8  -1    2.67    0.78
  10   8  -1    4.58    0.72
 -10   8   1    6.42    1.21
  10   8  -1    3.54    0.95
  -9  -8   1    0.16    0.26
  -9  -8   1   -0.16    0.11
  -9  -8   1   -0.11    0.29
   9  -8  -1    0.13    0.26
   9   8  -1    0.14    0.16
  -9   8   1    0.20    0.25
   9   8  -1    0.23    0.30
  -8  -8   1    8.21    1.51
  -8  -8   1    9.07    1.73
  -8  -8   1    9.36    1.38
   8  -8  -1   11.38    1.76
   8   8  -1    9.25    1.63
   8   8  -1   11.44    1.40
  -8   8   1    8.12    1.54
   7  -8  -1    0.30    0.10
   7  -8  -1    0.40    0.27
  -7  -8   1    0.37    0.29
  -7  -8   1    0.81    0.42
  -7  -8   1    0.02    0.13
  -7   8   1    0.09    0.21
   7   8  -1    0.73    0.24
   7   8  -1    0.76    0.34
   6  -8  -1   66.93    7.87
  -6  -8   1   64.55    7.84
   6  -8  -1   57.34    7.74
  -6  -8   1   57.04    7.94
   6   8  -1   62.36    7.83
  -6   8   1   52.72    7.83
   5  -8  -1    0.29    0.20
   5  -8  -1    0.09    0.11
  -5  -8   1    0.20    0.23
  -5  -8   1    0.24    0.17
  -5  -8   1    0.13    0.19
   5   8  -1    0.17    0.20
   5   8  -1    0.39    0.18
  -5   8   1    0.27    0.18
  -4  -8   1    4.78    0.83
  -4  -8   1    4.99    0.82
  -4  -8   1    2.92    0.69
   4  -8  -1    4.62    0.73
   4  -8  -1    4.24    0.62
   4   8  -1    4.94    0.76
  -4   8   1    3.75    0.67
   4   8  -1    4.24    0.78
  -3  -8   1    5.11    0.89
   3  -8  -1    4.13    0.80
  -3  -8   1    4.78    0.89
   3  -8  -1    5.99    0.79
  -3  -8   1    5.56    0.92
   3   8  -1    5.01    0.89
  -3   8   1    6.59    0.80
   3   8  -1    5.01    0.88
  -2  -8   1  108.14   13.66
  -2  -8   1  108.86   13.63
  -2  -8   1   95.41   13.64
   2   8  -1  113.60   13.67
   2   8  -1  101.33   13.62
   1  -8  -1    2.25    0.54
   1  -8  -1    2.94    0.52
  -1  -8   1    2.80    0.55
  -1  -8   1    2.49    0.55
   1   8  -1    2.78    0.48
  -1   8   1    3.86    0.45
   1   8  -1    1.56    0.48
   0  -8   1   32.92    4.30
   0  -8   1   34.98    4.26
   0  -8  -1   29.63    4.27
   0  -8  -1   30.09    4.24
   0   8   1   33.39    4.25
   1  -8   1    8.68    1.21
  -1  -8  -1    7.52    1.16
   1  -8   1    9.80    1.16
  -1  -8  -1    8.81    1.19
   1   8   1    8.27    1.16
  -1   8  -1    7.45    1.06
   1   8   1    7.25    1.13
  -2  -8  -1    3.30    0.57
   2  -8   1    2.74    0.59
  -2  -8  -1    3.38    0.59
   2  -8   1    3.99    0.55
   2   8   1    2.65    0.54
   2   8   1    3.34    0.59
  -2   8  -1    2.33    0.38
   3  -8   1   36.00    5.01
   3  -8   1   37.41    4.91
  -3  -8  -1   37.77    4.96
  -3  -8  -1   34.79    4.96
  -3  -8  -1   41.48    4.95
   3   8   1   36.18    4.97
   3   8   1   34.64    4.96
  -3   8  -1   40.15    4.88
  -4  -8  -1    0.64    0.28
   4  -8   1    0.87    0.24
  -4  -8  -1    0.76    0.31
   4  -8   1    1.54    0.41
   4   8   1    1.00    0.31
   4   8   1    0.92    0.26
   4   8   1    0.78    0.29
  -4   8  -1    0.80    0.22
  -5  -8  -1    1.42    0.39
   5  -8   1    0.93    0.35
  -5  -8  -1    1.15    0.39
   5  -8   1    1.09    0.30
  -5  -8  -1    1.08    0.28
   5   8   1    1.21    0.38
   5   8   1    1.06    0.38
   5   8   1    0.77    0.25
  -6  -8  -1    1.16    0.27
  -6  -8  -1    0.50    0.29
   6  -8   1    1.39    0.34
   6  -8   1    1.44    0.30
  -6  -8  -1    0.55    0.29
   6   8   1    2.04    0.53
   6   8   1    0.78    0.36
  -6   8  -1    0.42    0.27
   7  -8   1    5.57    0.94
  -7  -8  -1    9.85    1.18
   7  -8   1    7.20    1.06
  -7  -8  -1    6.27    1.27
   7   8   1    7.72    1.18
   7   8   1    8.51    1.35
   7   8   1    6.69    0.97
  -7   8  -1    8.52    1.22
  -8  -8  -1    0.80    0.21
   8  -8   1    0.62    0.29
  -8  -8  -1    0.45    0.34
  -8  -8  -1    0.14    0.24
   8  -8   1    0.26    0.12
   8   8   1    0.50    0.17
   8   8   1    0.49    0.31
  -8   8  -1    0.48    0.29
   8   8   1    0.29    0.27
  -9  -8  -1   15.81    2.20
  -9  -8  -1   12.65    2.39
   9  -8   1   12.14    2.11
  -9   8  -1   16.02    2.22
   9   8   1   16.55    2.01
   9   8   1   14.60    2.14
   9   8   1   14.93    2.26
  10  -8   1    1.18    0.47
  10  -8   1    1.11    0.44
 -10  -8  -1    1.62    0.51
 -10  -8  -1    0.70    0.47
 -10   8  -1    1.01    0.48
  10   8   1    1.17    0.24
  10   8   1    0.62    0.39
  10   8   1    0.87    0.46
 -11  -8  -1    6.86    1.35
  11  -8   1    6.20    1.33
 -11  -8  -1    6.32    1.45
  11  -8   1    7.92    1.36
 -11   8  -1    8.91    1.47
  11   8   1    8.43    1.65
  11   8   1    7.55    1.30
  12  -8   1    1.13    0.51
 -12  -8  -1    0.73    0.41
 -12   8  -1    0.89    0.46
  13  -8   1    1.16    0.48
 -13  -8  -1    0.99    0.53
 -13  -8  -1    0.61    0.40
  13  -8   1    1.33    0.52
 -13   8  -1    0.76    0.44
 -14  -8  -1    1.19    0.44
  14  -8   1    0.08    0.25
  14  -8   1    0.02    0.19
 -15  -8  -1    2.32    0.69
  15  -8   1    1.47    0.56
 -15   8  -1    2.11    0.72
  16  -8   1    0.62    0.37
 -16  -8  -1    0.29    0.25
  16  -9  -1    0.61    0.37
 -16  -9   1    0.49    0.33
  15  -9  -1    0.18    0.30
 -15  -9   1    0.50    0.30
 -15   9   1    1.25    0.63
 -14  -9   1    0.32    0.24
  14  -9  -1    0.49    0.35
 -14   9   1    0.29    0.29
  13  -9  -1    2.23    0.64
 -13  -9   1    0.76    0.43
 -13  -9   1    2.58    0.83
 -13   9   1    2.55    0.78
 -12  -9   1   -0.17    0.15
  12  -9  -1    0.04    0.30
 -12  -9   1    0.05    0.33
 -12   9   1   -0.16    0.20
  12   9  -1    0.30    0.16
 -11  -9   1    0.39    0.45
  11  -9  -1    0.77    0.42
 -11  -9   1    0.16    0.31
 -11   9   1    0.52    0.33
  11   9  -1    0.31    0.18
  10  -9  -1    1.89    0.59
 -10  -9   1    3.99    0.78
 -10  -9   1    3.74    0.58
 -10  -9   1    1.70    0.68
  10   9  -1    1.99    0.63
  10   9  -1    1.93    0.46
  -9  -9   1    0.21    0.27
  -9  -9   1    0.40    0.20
   9  -9  -1    1.00    0.44
  -9  -9   1    0.63    0.43
   9   9  -1    0.55    0.23
   9   9  -1    0.50    0.35
  -9   9   1    0.82    0.39
  -8  -9   1    6.74    0.90
  -8  -9   1    6.13    1.07
   8  -9  -1    5.75    1.05
  -8  -9   1    5.23    1.14
   8   9  -1    5.25    1.07
   8   9  -1    4.28    0.87
  -8   9   1    5.93    1.08
  -7  -9   1    1.16    0.46
   7  -9  -1    0.73    0.23
   7  -9  -1    0.68    0.33
  -7  -9   1    0.62    0.35
  -7  -9   1    1.65    0.37
   7  -9  -1    0.60    0.16
   7   9  -1    0.62    0.24
  -7   9   1    0.93    0.34
   7   9  -1    0.58    0.32
  -6  -9   1   41.14    5.75
  -6  -9   1   49.72    5.68
   6  -9  -1   39.73    5.56
  -6  -9   1   47.72    5.72
  -6   9   1   39.32    5.64
   6   9  -1   44.11    5.64
   6   9  -1   40.41    5.72
   5  -9  -1    1.92    0.33
  -5  -9   1    1.63    0.43
  -5  -9   1    1.40    0.46
   5  -9  -1    1.24    0.36
  -5  -9   1    2.20    0.44
   5   9  -1    1.11    0.38
  -5   9   1    1.50    0.36
   5   9  -1    0.87    0.32
   4  -9  -1   35.19    4.47
  -4  -9   1   33.81    4.53
   4  -9  -1   34.05    4.48
  -4  -9   1   34.74    4.55
   4   9  -1   33.54    4.53
  -4   9   1   32.89    4.45
   4   9  -1   33.50    4.51
   3  -9  -1    0.62    0.21
  -3  -9   1    0.11    0.16
  -3  -9   1    0.78    0.27
  -3  -9   1    0.93    0.30
  -3   9   1    0.17    0.14
   3   9  -1    0.65    0.23
   3   9  -1    0.41    0.23
  -2  -9   1    3.19    0.64
   2  -9  -1    4.06    0.64
  -2  -9   1    4.16    0.67
  -2  -9   1    2.75    0.62
   2   9  -1    3.36    0.63
   2   9  -1    3.61    0.69
  -1  -9   1    2.73    0.54
   1  -9  -1    2.35    0.53
  -1  -9   1    2.72    0.53
   1  -9  -1    1.93    0.44
   1   9  -1    1.85    0.47
   1   9  -1    2.41    0.43
   0  -9   1   27.37    3.68
   0  -9  -1   28.56    3.64
   0  -9  -1   25.12    3.65
   0  -9   1   28.51    3.64
   0   9  -1   30.07    3.56
   0   9   1   27.32    3.63
   0   9   1   23.67    3.57
   1  -9   1    1.81    0.49
  -1  -9  -1    2.12    0.47
  -1  -9  -1    1.63    0.45
   1  -9   1    3.16    0.51
   1   9   1    2.08    0.43
   1   9   1    2.26    0.46
  -1   9  -1    2.03    0.31
  -1   9  -1    2.29    0.34
   2  -9   1   38.99    4.58
   2  -9   1   29.85    4.46
  -2  -9  -1   37.62    4.53
  -2   9  -1   34.64    4.38
   2   9   1   33.71    4.50
   2   9   1   30.60    4.49
   3  -9   1    9.47    1.55
   3  -9   1   12.04    1.68
  -3  -9  -1   14.43    1.68
  -3   9  -1   10.61    1.51
   3   9   1   11.35    1.63
   3   9   1   13.73    1.66
  -4  -9  -1    2.37    0.52
  -4  -9  -1    2.69    0.60
   4  -9   1    3.39    0.69
   4  -9   1    3.95    0.53
   4  -9   1    2.47    0.48
  -4  -9  -1    3.29    0.65
  -4   9  -1    2.23    0.46
   4   9   1    2.03    0.54
   4   9   1    3.59    0.69
   5  -9   1    2.77    0.54
   5  -9   1    3.06    0.52
   5  -9   1    3.98    0.78
  -5  -9  -1    2.47    0.54
  -5  -9  -1    2.97    0.65
  -5  -9  -1    3.12    0.68
   5   9   1    2.46    0.59
   5   9   1    3.20    0.55
  -5   9  -1    3.16    0.60
   5   9   1    2.58    0.63
  -6  -9  -1    3.69    0.80
   6  -9   1    3.85    0.63
  -6  -9  -1    3.54    0.81
   6  -9   1    3.83    0.82
   6  -9   1    3.25    0.67
  -6  -9  -1    3.08    0.62
   6   9   1    3.31    0.79
  -6   9  -1    4.43    0.74
   6   9   1    4.58    0.79
   7  -9   1   15.34    2.10
  -7  -9  -1   11.83    2.02
   7  -9   1   13.67    1.88
   7  -9   1   17.62    2.02
  -7  -9  -1   13.00    2.09
   7  -9   1   16.79    1.94
  -7  -9  -1   12.13    1.91
   7   9   1   16.47    1.93
   7   9   1   11.03    1.98
   7   9   1   12.73    2.06
  -8  -9  -1    8.24    1.16
  -8  -9  -1    4.64    0.77
  -8  -9  -1    5.55    1.10
   8  -9   1    4.72    0.71
   8  -9   1    4.44    0.89
   8  -9   1    5.00    1.02
   8  -9   1    5.07    0.69
   8   9   1    4.95    0.94
  -8   9  -1    4.55    0.93
   8   9   1    4.53    1.00
   8   9   1    4.33    0.72
  -9  -9  -1    0.28    0.28
  -9  -9  -1    0.47    0.18
   9  -9   1    0.57    0.32
   9  -9   1    0.64    0.35
   9   9   1   -0.07    0.21
  -9   9  -1    0.21    0.27
   9   9   1    0.37    0.32
   9   9   1    0.11    0.13
 -10  -9  -1    1.75    0.66
  10  -9   1    1.24    0.52
  10  -9   1    2.15    0.62
 -10  -9  -1    2.62    0.67
  10   9   1    1.69    0.61
  10   9   1    2.65    0.62
 -10   9  -1    2.56    0.67
 -11  -9  -1    4.19    1.10
 -11  -9  -1    5.91    1.13
  11  -9   1    5.13    1.02
  11  -9   1    5.61    1.11
 -11   9  -1    3.48    0.92
  12  -9   1    0.27    0.38
 -12  -9  -1   -0.26    0.23
  12  -9   1    0.13    0.24
 -12  -9  -1    0.41    0.34
 -12   9  -1   -0.16    0.19
 -13  -9  -1    0.40    0.39
  13  -9   1    0.35    0.38
  13  -9   1    0.12    0.30
 -13  -9  -1    0.54    0.33
 -13   9  -1    0.67    0.40
  14  -9   1    0.69    0.36
 -14  -9  -1    1.21    0.49
 -15  -9  -1    0.46    0.31
 -15   9  -1    1.24    0.53
 -16  -9  -1    0.59    0.36
  16  -9   1    1.47    0.55
 -16 -10   1    0.53    0.36
  15 -10  -1    0.06    0.26
 -15  10   1    0.30    0.36
 -14 -10   1    0.30    0.23
  14 -10  -1    0.41    0.33
 -14  10   1    0.27    0.27
  13 -10  -1    1.40    0.63
 -13 -10   1    1.05    0.48
 -13  10   1    1.69    0.66
  12 -10  -1    1.09    0.63
 -12 -10   1    1.56    0.56
 -12 -10   1    1.64    0.69
 -12  10   1    1.23    0.54
  12  10  -1    1.53    0.36
  11 -10  -1    0.15    0.30
 -11 -10   1    1.32    0.58
 -11 -10   1    0.77    0.40
  11  10  -1    0.59    0.23
 -11  10   1    0.24    0.30
 -10 -10   1    9.97    1.52
  10 -10  -1   12.09    1.69
 -10 -10   1   12.80    2.07
 -10 -10   1    8.92    1.73
  10  10  -1    9.99    1.82
 -10  10   1   13.24    2.18
  -9 -10   1    0.84    0.27
  -9 -10   1    0.79    0.46
  -9 -10   1    0.84    0.38
   9 -10  -1    0.38    0.29
   9  10  -1    0.18    0.24
  -9  10   1    0.52    0.32
   9  10  -1    0.22    0.18
   8 -10  -1    0.96    0.39
  -8 -10   1    1.00    0.40
  -8 -10   1    0.50    0.25
  -8 -10   1    1.00    0.45
   8  10  -1    1.04    0.43
  -8  10   1    1.08    0.38
   8  10  -1    0.49    0.24
   7 -10  -1    1.82    0.33
   7 -10  -1    0.85    0.42
  -7 -10   1    1.79    0.53
   7 -10  -1    2.78    0.43
  -7 -10   1    1.27    0.39
  -7 -10   1    2.67    0.69
  -7  10   1    1.64    0.46
   7  10  -1    2.06    0.46
   7  10  -1    1.59    0.52
  -6 -10   1    1.07    0.41
   6 -10  -1    0.85    0.23
  -6 -10   1    0.44    0.33
   6 -10  -1    0.65    0.29
  -6 -10   1    0.58    0.24
   6  10  -1    1.26    0.33
  -6  10   1    0.86    0.30
   6  10  -1    0.71    0.36
  -5 -10   1   16.96    2.07
  -5 -10   1   13.24    2.04
  -5 -10   1   14.53    2.01
   5 -10  -1   15.18    1.97
   5 -10  -1   12.86    1.91
  -5  10   1   13.49    1.94
   5  10  -1   14.61    1.99
   5  10  -1   14.06    2.03
  -4 -10   1   20.84    2.69
  -4 -10   1   16.74    2.65
   4 -10  -1   17.10    2.58
  -4  10   1   21.36    2.59
   4  10  -1   20.14    2.66
   4  10  -1   20.46    2.67
  -3 -10   1    2.63    0.61
   3 -10  -1    3.13    0.59
  -3 -10   1    3.33    0.68
  -3 -10   1    3.53    0.71
   3  10  -1    3.81    0.70
  -3  10   1    3.70    0.58
   3  10  -1    3.49    0.65
   2 -10  -1    9.51    1.24
  -2 -10   1    7.34    1.24
   2 -10  -1   10.77    1.50
  -2 -10   1    7.68    1.26
  -2  10   1    8.67    1.18
   2  10  -1    8.66    1.22
   2  10  -1    7.89    1.34
  -1 -10   1    8.61    1.20
   1 -10  -1    8.34    1.33
   1 -10  -1    7.16    1.16
  -1 -10   1    8.51    1.33
  -1  10   1    7.75    1.10
   1  10  -1    8.06    1.12
   0 -10   1  147.66   19.15
  -1 -10  -1   13.73    1.92
   1 -10   1   13.56    1.97
   1 -10   1   13.89    1.91
  -1 -10  -1   16.69    1.98
  -1  10  -1   13.97    1.80
   1  10   1   11.66    1.86
   1  10   1   13.32    1.91
   2 -10   1    0.38    0.25
  -2 -10  -1    0.23    0.20
   2 -10   1    0.31    0.18
  -2 -10  -1    0.50    0.21
  -2  10  -1    0.10    0.06
   2  10   1    0.11    0.16
   2  10   1    0.37    0.22
  -3 -10  -1    2.10    0.49
  -3 -10  -1    3.30    0.63
   3 -10   1    2.01    0.47
   3 -10   1    3.01    0.72
  -3  10  -1    2.32    0.36
   3  10   1    2.75    0.63
   3  10   1    2.46    0.53
  -4 -10  -1    0.80    0.30
  -4 -10  -1    1.32    0.40
   4 -10   1    1.43    0.44
   4 -10   1    1.01    0.26
   4 -10   1    1.28    0.32
  -4  10  -1    1.02    0.25
   4  10   1    1.62    0.44
   4  10   1    1.86    0.43
   5 -10   1    4.84    0.76
  -5 -10  -1    4.80    0.89
  -5 -10  -1    5.44    0.91
  -5 -10  -1    4.04    0.77
   5 -10   1    4.59    0.93
   5 -10   1    3.94    0.71
   5  10   1    3.56    0.85
  -5  10  -1    4.95    0.76
   5  10   1    4.77    0.88
   6 -10   1    9.17    1.64
  -6 -10  -1    9.33    1.39
  -6 -10  -1   10.88    1.66
  -6 -10  -1   10.38    1.68
   6 -10   1    9.33    1.41
   6  10   1    8.49    1.60
   6  10   1   12.72    1.54
  -6  10  -1    9.59    1.42
  -7 -10  -1    0.92    0.45
   7 -10   1    1.84    0.38
  -7 -10  -1    1.26    0.34
   7 -10   1    1.66    0.52
  -7 -10  -1    1.50    0.52
   7 -10   1    1.74    0.45
   7  10   1    1.65    0.47
   7  10   1    2.05    0.59
  -7  10  -1    1.56    0.43
  -8 -10  -1    2.47    0.65
   8 -10   1    2.72    0.45
   8 -10   1    1.47    0.48
  -8 -10  -1    1.52    0.52
  -8 -10  -1    2.70    0.46
   8 -10   1    1.71    0.59
   8 -10   1    1.68    0.36
   8  10   1    2.22    0.64
   8  10   1    2.81    0.62
  -8  10  -1    1.98    0.55
   9 -10   1   21.16    2.83
   9 -10   1   21.12    3.02
   9 -10   1   19.77    3.09
  -9 -10  -1   20.34    3.15
  -9 -10  -1   25.86    3.13
   9  10   1   26.42    3.20
  -9  10  -1   21.63    3.04
   9  10   1   20.33    3.02
 -10 -10  -1    0.00    0.28
  10 -10   1    0.50    0.34
 -10 -10  -1    0.39    0.36
  10 -10   1    0.46    0.31
 -10  10  -1    0.63    0.34
  10  10   1    0.07    0.29
  10  10   1    0.55    0.36
 -11 -10  -1    0.38    0.32
  11 -10   1    0.46    0.37
  11 -10   1    1.20    0.46
 -11 -10  -1    0.84    0.52
 -11  10  -1    0.16    0.28
 -12 -10  -1    0.16    0.32
 -12 -10  -1    0.68    0.47
  12 -10   1    0.30    0.32
  12 -10   1    0.35    0.33
 -12  10  -1    0.02    0.20
  13 -10   1    0.36    0.31
 -13 -10  -1    0.45    0.36
 -13  10  -1    0.99    0.46
 -14 -10  -1    1.24    0.51
 -14  10  -1    1.60    0.76
 -15 -10  -1    4.37    1.02
  15 -10   1    2.84    0.89
 -15  10  -1    3.75    0.99
 -16 -10  -1    0.48    0.35
 -15 -11   1    1.12    0.49
 -15  11   1    1.01    0.63
  14 -11  -1    1.04    0.54
 -14  11   1    1.86    0.75
 -13 -11   1    0.43    0.33
  13 -11  -1    0.51    0.41
 -13  11   1    0.32    0.32
 -12 -11   1    1.56    0.64
 -12 -11   1    0.54    0.34
 -12  11   1    0.79    0.42
  12  11  -1    0.56    0.23
  11 -11  -1    1.63    0.64
 -11 -11   1    3.51    0.99
 -11 -11   1    2.45    0.72
  11  11  -1    3.16    0.57
 -11  11   1    4.00    0.87
 -10 -11   1    7.14    1.02
 -10 -11   1    5.66    1.30
 -10 -11   1    5.06    1.11
  10 -11  -1    6.28    1.17
 -10  11   1    5.67    1.17
  10  11  -1    5.89    0.96
  10  11  -1    4.05    1.10
   9 -11  -1    7.64    1.33
  -9 -11   1    8.34    1.16
  -9 -11   1    8.97    1.44
  -9 -11   1    5.35    1.36
   9  11  -1    7.08    1.20
   9  11  -1    6.32    1.35
  -9  11   1    9.11    1.40
   8 -11  -1   18.25    2.28
  -8 -11   1   19.86    2.53
  -8 -11   1   14.75    2.53
   8 -11  -1   13.92    2.40
  -8  11   1   18.03    2.46
   8  11  -1   17.41    2.39
   8  11  -1   18.02    2.53
  -7 -11   1    0.25    0.19
  -7 -11   1    0.34    0.33
  -7 -11   1    0.48    0.32
   7 -11  -1    0.59    0.19
   7 -11  -1    0.26    0.27
   7  11  -1    0.74    0.27
  -7  11   1   -0.05    0.17
   7  11  -1    0.55    0.36
  -6 -11   1    4.60    0.91
  -6 -11   1    4.20    0.77
  -6 -11   1    3.90    0.90
   6 -11  -1    3.47    0.72
   6 -11  -1    4.52    0.66
   6  11  -1    4.07    0.83
   6  11  -1    3.12    0.70
  -6  11   1    3.02    0.66
  -5 -11   1    2.00    0.50
  -5 -11   1    2.17    0.49
   5 -11  -1    1.48    0.38
  -5 -11   1    1.66    0.49
   5 -11  -1    1.57    0.37
   5  11  -1    2.02    0.51
   5  11  -1    2.15    0.48
  -5  11   1    1.44    0.36
  -4 -11   1    1.07    0.34
  -4 -11   1    0.56    0.32
  -4 -11   1    0.82    0.31
   4 -11  -1    1.83    0.37
   4  11  -1    0.28    0.24
   4  11  -1    0.87    0.32
  -4  11   1    0.94    0.26
   3 -11  -1   -0.06    0.12
   3 -11  -1   -0.04    0.17
  -3 -11   1    0.23    0.19
  -3 -11   1    0.05    0.21
  -3 -11   1   -0.08    0.12
   3  11  -1    0.16    0.15
  -3  11   1    0.10    0.13
   3  11  -1    0.03    0.15
   2 -11  -1    2.06    0.47
  -2 -11   1    3.27    0.58
   2 -11  -1    2.63    0.67
   2  11  -1    2.16    0.53
   2  11  -1    1.68    0.42
   1 -11  -1   27.63    3.66
  -1 -11   1   25.38    3.64
   1 -11  -1   25.11    3.57
   1  11  -1   27.12    3.53
  -1  11   1   27.71    3.51
   0 -11  -1   58.92    7.73
   0 -11   1   64.97    7.75
   0 -11   1   54.86    7.77
   0 -11  -1   58.04    7.77
   0  11   1   57.85    7.67
   1 -11   1    3.20    0.62
  -1 -11  -1    2.72    0.60
  -1 -11  -1    2.01    0.58
   1 -11   1    2.12    0.61
  -1  11  -1    3.82    0.46
  -2 -11  -1   25.95    3.24
   2 -11   1   27.22    3.32
  -2 -11  -1   25.06    3.23
   2 -11   1   24.53    3.19
   2  11   1   21.80    3.17
  -2  11  -1   22.42    3.05
   2  11   1   21.58    3.26
   3 -11   1    1.60    0.46
  -3 -11  -1    1.34    0.40
  -3 -11  -1    1.78    0.46
   3 -11   1    1.52    0.39
   3  11   1    1.37    0.42
  -3  11  -1    1.46    0.26
   3  11   1    1.90    0.46
   4 -11   1    2.25    0.47
  -4 -11  -1    2.31    0.55
   4 -11   1    2.15    0.60
  -4 -11  -1    1.85    0.47
  -4  11  -1    2.11    0.38
   4  11   1    1.63    0.49
   4  11   1    2.06    0.52
  -5 -11  -1    1.41    0.43
  -5 -11  -1    1.63    0.46
   5 -11   1    1.24    0.46
   5 -11   1    1.08    0.30
   5 -11   1    0.88    0.27
  -5 -11  -1    0.83    0.29
  -5  11  -1    1.29    0.30
   5  11   1    0.88    0.35
  -6 -11  -1    4.17    0.91
   6 -11   1    5.94    1.09
  -6 -11  -1    4.87    0.83
   6 -11   1    4.34    0.78
   6 -11   1    4.63    0.77
   6  11   1    4.83    0.93
   6  11   1    4.17    0.93
  -6  11  -1    4.69    0.81
   7 -11   1    0.10    0.16
  -7 -11  -1   -0.13    0.21
   7 -11   1    0.09    0.20
  -7 -11  -1   -0.13    0.09
   7 -11   1   -0.02    0.14
   7 -11   1    0.26    0.28
   7  11   1   -0.13    0.18
  -7  11  -1   -0.02    0.17
   7  11   1    0.43    0.31
   8 -11   1    0.13    0.16
  -8 -11  -1   -0.15    0.20
  -8 -11  -1    0.00    0.26
   8 -11   1    0.03    0.22
  -8 -11  -1    0.28    0.16
   8 -11   1   -0.05    0.19
   8  11   1    0.43    0.33
   8  11   1    0.28    0.29
  -8  11  -1    0.53    0.28
   9 -11   1    0.18    0.31
  -9 -11  -1    0.14    0.13
  -9 -11  -1    0.16    0.30
   9 -11   1    0.12    0.22
   9 -11   1    0.12    0.10
  -9 -11  -1    0.28    0.28
   9 -11   1    0.09    0.12
  -9  11  -1    0.28    0.26
   9  11   1    0.21    0.24
 -10 -11  -1    0.66    0.37
 -10 -11  -1    0.74    0.23
  10 -11   1    0.57    0.38
 -10 -11  -1    0.88    0.44
  10 -11   1    1.20    0.41
  10  11   1    0.98    0.43
 -10  11  -1    0.90    0.41
  11 -11   1    1.92    0.58
  11 -11   1    2.11    0.69
 -11 -11  -1    3.37    0.88
 -11 -11  -1    1.95    0.67
 -11  11  -1    2.00    0.60
  12 -11   1    2.02    0.60
 -12 -11  -1    1.09    0.52
 -12 -11  -1    0.94    0.52
 -12  11  -1    1.40    0.54
  13 -11   1    0.06    0.22
 -13 -11  -1    0.67    0.39
 -13  11  -1    0.38    0.31
 -14 -11  -1    1.38    0.56
 -14  11  -1    0.91    0.49
 -15 -11  -1    1.12    0.48
  15 -11   1    0.70    0.53
 -15  11  -1    1.14    0.51
 -15 -12   1    0.90    0.50
 -15  12   1    0.63    0.41
 -14 -12   1    0.56    0.38
 -14  12   1    0.39    0.42
  13 -12  -1    0.84    0.44
 -13  12   1    1.68    0.58
 -12 -12   1    4.50    1.11
 -12 -12   1    6.88    1.46
 -12  12   1    5.70    1.21
 -11 -12   1    2.51    0.97
 -11 -12   1    2.69    0.78
  11 -12  -1    4.41    0.90
  11  12  -1    3.12    0.61
 -11  12   1    3.74    0.85
 -10 -12   1    6.41    1.57
 -10 -12   1    8.00    1.51
  10 -12  -1   10.43    1.77
  10 -12  -1    9.09    1.53
 -10 -12   1    8.24    1.28
  10  12  -1    8.77    1.61
  10  12  -1    7.93    1.26
 -10  12   1   14.25    1.77
  -9 -12   1    0.35    0.35
  -9 -12   1    0.31    0.36
  -9 -12   1    0.40    0.22
   9 -12  -1    0.91    0.38
   9  12  -1    0.28    0.45
  -9  12   1    0.27    0.27
   9  12  -1    0.40    0.24
   8 -12  -1   14.13    2.08
   8 -12  -1   13.54    1.96
  -8 -12   1   11.77    2.29
  -8 -12   1   15.19    2.07
  -8 -12   1   14.93    2.16
   8  12  -1   13.32    2.03
   8  12  -1   16.29    2.19
  -8  12   1   17.72    2.13
   7 -12  -1    4.80    0.69
   7 -12  -1    4.26    0.83
  -7 -12   1    2.87    0.76
  -7 -12   1    4.35    0.95
   7  12  -1    5.61    1.02
  -7  12   1    5.41    0.87
   7  12  -1    4.51    0.83
  -6 -12   1    9.24    1.42
  -6 -12   1    7.88    1.34
   6 -12  -1    6.91    1.07
  -6 -12   1    8.70    1.19
   6 -12  -1    5.46    1.13
  -6  12   1    7.62    1.11
   6  12  -1    8.27    1.27
   6  12  -1    7.41    1.32
  -5 -12   1    0.50    0.35
   5 -12  -1    1.92    0.58
   5 -12  -1    1.79    0.39
  -5 -12   1    2.01    0.49
  -5 -12   1    1.93    0.60
  -5  12   1    1.02    0.31
   5  12  -1    1.71    0.55
   5  12  -1    1.36    0.40
   4 -12  -1   12.08    1.48
  -4 -12   1    8.99    1.32
  -4 -12   1    9.45    1.46
  -4 -12   1    8.75    1.30
   4 -12  -1    9.04    1.25
  -4  12   1    6.70    1.18
   4  12  -1    9.41    1.32
   4  12  -1    8.34    1.30
  -3 -12   1    6.21    1.09
  -3 -12   1    5.26    1.05
   3 -12  -1    5.71    1.13
   3 -12  -1    6.46    1.02
   3  12  -1    7.02    1.13
  -3  12   1    5.99    0.86
   3  12  -1    5.38    0.98
  -2 -12   1   22.86    3.63
   2 -12  -1   30.35    3.64
  -2 -12   1   25.50    3.66
   2 -12  -1   28.15    3.73
   2  12  -1   29.38    3.60
  -2  12   1   25.71    3.54
  -1 -12   1    5.68    0.99
   1 -12  -1    4.33    0.92
   1 -12  -1    5.16    1.03
  -1 -12   1    6.26    1.10
  -1  12   1    6.86    0.83
  -1  12   1    4.47    0.84
   1  12  -1    5.93    0.83
   0 -12  -1   28.11    3.54
   0 -12   1   21.21    3.36
   0 -12  -1   26.71    3.34
   0  12   1   23.56    3.25
  -1 -12  -1    1.20    0.40
   1 -12   1    1.72    0.51
   1 -12   1    2.00    0.45
  -1 -12  -1    1.68    0.43
   1  12   1    1.12    0.32
  -1  12  -1    1.05    0.22
   2 -12   1   15.94    2.32
  -2 -12  -1   18.13    2.39
   2 -12   1   14.95    2.40
  -2 -12  -1   14.41    2.34
   2  12   1   19.68    2.39
   2  12   1   17.92    2.33
   3 -12   1   17.18    2.33
   3 -12   1   16.70    2.44
  -3 -12  -1   16.36    2.39
  -3 -12  -1   16.95    2.38
   3  12   1   16.09    2.36
   3  12   1   18.05    2.40
   4 -12   1    0.61    0.27
  -4 -12  -1    0.58    0.37
   4 -12   1    0.73    0.36
  -4 -12  -1    0.62    0.28
  -4  12  -1    0.98    0.20
   4  12   1    0.12    0.29
   4  12   1    0.49    0.31
  -5 -12  -1    5.46    0.97
   5 -12   1    6.32    1.19
   5 -12   1    6.31    0.94
  -5 -12  -1    4.96    1.04
   5  12   1    6.10    1.08
   5  12   1    6.68    1.12
  -5  12  -1    4.75    0.80
  -6 -12  -1   11.99    1.84
   6 -12   1   10.26    1.54
   6 -12   1   12.49    1.56
  -6 -12  -1   12.32    1.72
   6 -12   1   12.99    1.96
  -6 -12  -1   11.89    1.61
   6  12   1    7.81    1.67
  -6  12  -1    9.90    1.53
   6  12   1   11.06    1.82
   7 -12   1    1.94    0.47
  -7 -12  -1    1.60    0.42
  -7 -12  -1    1.63    0.55
  -7 -12  -1    3.19    0.72
   7 -12   1    1.80    0.39
   7 -12   1    1.26    0.56
  -7  12  -1    2.37    0.49
   7  12   1    1.07    0.47
   7  12   1    1.85    0.57
  -8 -12  -1    8.76    1.48
   8 -12   1    6.19    1.18
  -8 -12  -1   10.80    1.52
   8 -12   1    6.81    1.08
   8 -12   1    7.62    1.05
  -8 -12  -1    6.48    1.08
   8 -12   1    7.14    1.42
   8  12   1    8.57    1.47
   8  12   1    9.45    1.43
  -8  12  -1    6.69    1.23
  -9 -12  -1    0.23    0.34
  -9 -12  -1    0.09    0.13
   9 -12   1    0.39    0.34
  -9 -12  -1   -0.04    0.22
   9 -12   1    0.37    0.15
   9 -12   1    0.22    0.14
   9  12   1    0.27    0.32
  -9  12  -1    0.36    0.25
 -10 -12  -1    1.90    0.67
  10 -12   1    2.10    0.59
 -10 -12  -1    2.19    0.41
  10 -12   1    1.80    0.65
 -10 -12  -1    2.12    0.68
  10  12   1    2.35    0.76
 -10  12  -1    1.49    0.51
 -11 -12  -1    0.23    0.36
  11 -12   1    0.44    0.36
 -11  12  -1    0.18    0.27
 -12 -12  -1    0.49    0.41
 -12 -12  -1    0.99    0.49
  12 -12   1    0.40    0.36
 -12  12  -1    0.55    0.35
  13 -12   1    0.35    0.38
 -13 -12  -1    2.20    0.71
 -13  12  -1    1.11    0.53
 -14 -12  -1    2.29    0.69
 -14  12  -1    3.33    0.84
 -15  12  -1    2.66    0.84
 -15  13   1    0.32    0.32
 -14 -13   1    0.56    0.37
  13 -13  -1   -0.13    0.23
 -13 -13   1    0.47    0.30
 -13  13   1    0.58    0.33
  12 -13  -1   -0.06    0.31
 -12 -13   1    0.43    0.38
 -12  13   1    0.29    0.30
  11 -13  -1    0.10    0.28
 -11 -13   1    0.15    0.33
 -11 -13   1    0.92    0.28
 -11 -13   1    0.57    0.36
 -11  13   1    1.01    0.43
  10 -13  -1    0.22    0.27
 -10 -13   1    0.81    0.46
 -10 -13   1   -0.01    0.13
 -10 -13   1    0.58    0.41
  10  13  -1    0.00    0.17
 -10  13   1    0.13    0.26
   9 -13  -1   -0.09    0.25
  -9 -13   1    0.08    0.17
   9 -13  -1   -0.37    0.12
   9 -13  -1    0.12    0.09
  -9 -13   1    0.28    0.31
  -9 -13   1    0.21    0.31
   9  13  -1    0.01    0.17
  -9  13   1   -0.26    0.14
   9  13  -1    0.03    0.27
  -8 -13   1    5.06    1.11
   8 -13  -1    5.64    1.00
  -8 -13   1    6.31    1.23
   8 -13  -1    4.46    1.13
  -8 -13   1    3.72    0.92
   8 -13  -1    6.40    0.85
   8  13  -1    5.36    0.98
  -8  13   1    5.90    1.03
   8  13  -1    5.42    1.09
  -7 -13   1    5.57    1.08
   7 -13  -1    6.95    0.94
  -7 -13   1    4.55    1.12
   7 -13  -1    7.38    1.37
   7 -13  -1    4.54    1.00
  -7 -13   1    6.96    1.29
   7  13  -1    7.02    1.23
  -7  13   1    8.74    1.05
   7  13  -1    5.89    1.08
  -6 -13   1    4.27    0.87
  -6 -13   1    3.14    0.81
   6 -13  -1    4.38    0.97
   6 -13  -1    3.57    0.67
  -6 -13   1    4.36    0.82
   6  13  -1    4.40    0.86
   6  13  -1    3.44    0.74
  -6  13   1    3.36    0.67
   5 -13  -1    4.43    0.73
   5 -13  -1    4.64    0.97
  -5 -13   1    4.23    0.80
  -5 -13   1    3.02    0.73
  -5 -13   1    3.45    0.81
   5  13  -1    2.91    0.73
   5  13  -1    3.03    0.72
  -5  13   1    4.06    0.66
  -4 -13   1    0.21    0.20
  -4 -13   1    0.25    0.26
   4 -13  -1    0.12    0.24
   4 -13  -1    0.04    0.16
  -4  13   1   -0.03    0.12
   4  13  -1    0.00    0.17
   4  13  -1    0.06    0.18
  -3 -13   1   29.48    4.15
   3 -13  -1   30.74    4.09
   3 -13  -1   30.72    4.22
   3  13  -1   30.97    4.09
  -2 -13   1   14.13    2.28
  -2 -13   1   16.64    2.29
   2 -13  -1   16.14    2.24
   2 -13  -1   15.12    2.33
  -2  13   1   18.90    2.17
   2  13  -1   14.15    2.19
   1 -13  -1    0.80    0.32
  -1 -13   1    0.46    0.28
  -1 -13   1    0.13    0.23
   1 -13  -1    0.34    0.27
  -1  13   1    1.44    0.28
  -1  13   1    0.45    0.17
   1  13  -1    0.52    0.19
   0 -13   1    2.79    0.63
   0 -13  -1    2.87    0.61
   0 -13   1    2.43    0.61
   0 -13  -1    1.99    0.60
   0  13  -1    2.82    0.47
   0  13   1    2.77    0.53
   1 -13   1    2.92    0.66
   1 -13   1    3.07    0.75
  -1 -13  -1    4.54    0.83
  -1 -13  -1    4.06    0.78
  -1  13  -1    3.32    0.49
  -1  13  -1    3.12    0.50
   1  13   1    4.52    0.70
  -2 -13  -1   24.10    3.62
  -2 -13  -1   27.28    3.78
   2 -13   1   29.38    3.73
   2 -13   1   25.00    3.59
   2  13   1   28.21    3.60
  -3 -13  -1    1.62    0.44
   3 -13   1    1.42    0.50
  -3 -13  -1    1.00    0.42
   3 -13   1    0.98    0.38
   3  13   1    1.77    0.47
   3  13   1    1.42    0.44
  -4 -13  -1    0.00    0.17
  -4 -13  -1   -0.18    0.18
   4 -13   1   -0.22    0.12
   4 -13   1    0.23    0.30
  -4  13  -1   -0.16    0.07
   4  13   1   -0.15    0.15
   4  13   1   -0.12    0.17
   5 -13   1    0.35    0.24
   5 -13   1    1.23    0.48
  -5 -13  -1    1.15    0.37
  -5 -13  -1    0.54    0.34
   5  13   1    0.45    0.29
   5  13   1    1.03    0.47
  -5  13  -1    0.47    0.18
   6 -13   1    0.93    0.47
  -6 -13  -1    0.97    0.43
  -6 -13  -1    0.58    0.28
   6 -13   1    0.48    0.24
   6  13   1    1.32    0.43
   6  13   1    0.55    0.32
   7 -13   1    2.55    0.51
  -7 -13  -1    1.59    0.57
   7 -13   1    2.43    0.70
  -7 -13  -1    1.83    0.57
  -7 -13  -1    1.43    0.44
   7 -13   1    2.02    0.44
   7  13   1    2.20    0.59
  -7  13  -1    1.60    0.43
   7  13   1    1.67    0.57
  -8 -13  -1    1.06    0.45
   8 -13   1    1.11    0.37
   8 -13   1    1.25    0.36
   8 -13   1    1.31    0.56
   8 -13   1    1.37    0.34
  -8 -13  -1    0.70    0.29
  -8 -13  -1    1.50    0.53
   8  13   1    2.03    0.62
  -8  13  -1    1.65    0.42
  -9 -13  -1    1.65    0.57
   9 -13   1    1.22    0.41
  -9 -13  -1    0.89    0.46
  -9 -13  -1    0.98    0.32
   9 -13   1    1.96    0.62
   9 -13   1    1.57    0.33
  -9  13  -1    1.13    0.41
   9  13   1    1.40    0.54
 -10 -13  -1    1.08    0.53
 -10 -13  -1    1.10    0.50
 -10 -13  -1    1.41    0.33
  10 -13   1    1.46    0.47
 -10  13  -1    1.33    0.47
 -11 -13  -1    0.98    0.55
  11 -13   1    2.43    0.67
 -11 -13  -1    2.41    0.75
 -11  13  -1    3.42    0.73
 -12 -13  -1   -0.04    0.22
  12 -13   1    0.37    0.32
 -12 -13  -1    0.81    0.44
 -12  13  -1    0.19    0.27
 -13 -13  -1    0.65    0.40
  13 -13   1    0.82    0.39
 -13  13  -1    0.58    0.33
 -14  13  -1    0.71    0.41
 -15  13  -1    0.86    0.47
  13 -14  -1   -0.31    0.21
 -13 -14   1    0.30    0.31
 -13  14   1    0.51    0.33
 -12 -14   1    0.75    0.41
  12 -14  -1    0.10    0.35
 -12  14   1    0.55    0.33
 -11 -14   1    0.54    0.44
 -11 -14   1    0.70    0.25
 -11 -14   1    0.81    0.53
  11 -14  -1    0.25    0.30
 -11  14   1    0.07    0.20
  10 -14  -1    2.18    0.62
 -10 -14   1    2.52    0.75
 -10 -14   1    1.86    0.48
 -10 -14   1    3.01    0.80
 -10  14   1    2.16    0.61
  -9 -14   1    4.50    1.03
   9 -14  -1    4.60    0.68
  -9 -14   1    4.66    1.06
  -9 -14   1    2.65    0.69
   9 -14  -1    2.67    0.71
   9 -14  -1    4.50    0.67
   9  14  -1    4.10    0.96
  -9  14   1    4.05    0.83
  -8 -14   1    0.53    0.33
   8 -14  -1    0.03    0.27
  -8 -14   1    0.66    0.41
  -8 -14   1    0.88    0.31
   8 -14  -1    0.35    0.27
   8 -14  -1    0.40    0.20
  -8  14   1    0.23    0.23
   8  14  -1    0.73    0.36
  -7 -14   1    2.50    0.67
  -7 -14   1    3.11    0.80
   7 -14  -1    2.93    0.53
   7 -14  -1    1.95    0.70
   7  14  -1    2.36    0.65
   7  14  -1    2.97    0.65
  -7  14   1    2.08    0.54
   6 -14  -1    3.34    0.71
  -6 -14   1    5.16    1.03
  -6 -14   1    4.97    0.97
  -6 -14   1    3.89    0.85
   6 -14  -1    4.06    1.01
  -6  14   1    3.89    0.71
   6  14  -1    3.82    0.84
  -5 -14   1    0.43    0.28
   5 -14  -1    0.52    0.26
  -5 -14   1    0.37    0.32
   5 -14  -1    0.08    0.28
  -5  14   1    0.63    0.22
   5  14  -1    0.35    0.30
   4 -14  -1    7.87    1.28
  -4 -14   1    7.39    1.36
   4 -14  -1    5.62    1.37
  -4 -14   1    6.48    1.29
  -4  14   1    8.56    1.11
   4  14  -1    9.10    1.36
  -3 -14   1    0.62    0.32
   3 -14  -1    0.14    0.23
   3 -14  -1   -0.07    0.18
  -3 -14   1    0.04    0.23
   3  14  -1    0.23    0.21
  -3  14   1    0.05    0.14
  -2 -14   1    1.86    0.53
   2 -14  -1    0.91    0.33
  -2 -14   1    0.38    0.28
   2 -14  -1    0.98    0.43
   2  14  -1    0.83    0.27
   1 -14  -1   12.19    1.51
  -1 -14   1    6.78    1.18
  -1 -14   1    7.32    1.25
  -1  14   1    7.52    0.97
  -1  14   1    4.90    0.93
   0 -14  -1    1.72    0.55
   0 -14   1    1.47    0.47
   0 -14   1    2.00    0.53
   0 -14  -1    1.05    0.41
   0  14   1    1.67    0.39
   0  14  -1    2.10    0.36
  -1 -14  -1    3.39    0.75
   1 -14   1    4.60    0.80
   1 -14   1    3.08    0.78
  -1 -14  -1    1.92    0.67
   1  14   1    4.48    0.71
  -1  14  -1    3.88    0.52
  -2 -14  -1   14.41    2.06
   2 -14   1   14.77    2.04
  -2 -14  -1   14.26    1.98
   2 -14   1   10.64    1.86
   2  14   1   13.61    1.88
  -3 -14  -1    1.92    0.58
   3 -14   1    0.91    0.43
   3 -14   1    2.03    0.48
  -3 -14  -1    1.49    0.46
   3  14   1    1.46    0.43
  -4 -14  -1    2.59    0.67
   4 -14   1    1.92    0.52
   4 -14   1    2.72    0.71
   4  14   1    2.12    0.58
  -5 -14  -1   14.85    2.29
   5 -14   1   17.62    2.19
   5 -14   1   14.75    2.35
  -5 -14  -1   15.64    2.23
   5  14   1   14.65    2.25
  -5  14  -1   15.39    2.07
   6 -14   1    9.34    1.51
   6 -14   1    7.41    1.02
  -6 -14  -1    7.58    1.30
  -6 -14  -1    5.21    1.10
  -6  14  -1    5.49    0.94
   6  14   1    9.33    1.36
   7 -14   1    6.66    1.04
   7 -14   1    7.92    1.46
  -7 -14  -1    8.19    1.41
  -7 -14  -1    6.45    1.15
  -7  14  -1    6.97    1.04
   7  14   1    6.40    1.28
   8 -14   1    0.23    0.31
  -8 -14  -1    0.12    0.30
   8 -14   1    0.56    0.23
   8 -14   1    0.61    0.26
  -8 -14  -1    0.37    0.23
   8 -14   1    0.32    0.19
  -8  14  -1    0.34    0.25
   8  14   1    0.44    0.37
   9 -14   1    3.46    0.56
  -9 -14  -1    2.57    0.76
  -9 -14  -1    1.95    0.65
   9 -14   1    1.91    0.42
  -9 -14  -1    1.92    0.47
   9 -14   1    2.17    0.55
   9  14   1    2.09    0.67
  -9  14  -1    2.20    0.54
 -10 -14  -1    0.20    0.34
  10 -14   1    0.07    0.10
 -10 -14  -1    0.06    0.27
  10 -14   1    0.00    0.27
  10 -14   1    0.27    0.12
 -10 -14  -1    0.47    0.18
 -10  14  -1    0.40    0.28
 -11 -14  -1    0.29    0.14
 -11 -14  -1   -0.01    0.25
 -11 -14  -1    0.08    0.31
  11 -14   1    0.24    0.26
  12 -14   1    0.02    0.27
 -12 -14  -1    0.38    0.29
 -12  14  -1    0.21    0.22
  13 -14   1    0.38    0.37
 -13  14  -1    0.70    0.38
 -14  14  -1    1.06    0.46
 -14  15   1    0.61    0.36
 -13  15   1    0.71    0.38
 -12 -15   1    2.58    0.58
 -12 -15   1    3.08    0.87
  12 -15  -1    3.37    0.80
 -12  15   1    2.16    0.64
 -11 -15   1    1.51    0.42
 -11 -15   1    2.58    0.79
  11 -15  -1    1.62    0.54
 -11 -15   1    1.83    0.66
 -11  15   1    1.85    0.57
 -10 -15   1    4.92    1.10
 -10 -15   1    1.59    0.47
 -10 -15   1    1.33    0.62
  10 -15  -1    2.08    0.55
 -10  15   1    2.77    0.65
   9 -15  -1    2.11    0.54
  -9 -15   1    0.75    0.41
  -9 -15   1    0.34    0.34
  -9 -15   1    2.15    0.73
   9 -15  -1    0.79    0.26
   9  15  -1    1.72    0.57
  -9  15   1    1.06    0.39
   8 -15  -1    8.80    1.31
  -8 -15   1    6.88    1.42
  -8 -15   1   10.42    1.76
  -8 -15   1    9.77    1.69
  -8  15   1   10.34    1.41
   8  15  -1   11.85    1.73
  -7 -15   1   -0.31    0.13
  -7 -15   1    0.11    0.28
   7 -15  -1    0.03    0.16
  -7 -15   1    0.06    0.21
   7 -15  -1    0.31    0.37
  -7  15   1    0.04    0.16
   7  15  -1   -0.15    0.17
   6 -15  -1   53.61    7.85
  -6 -15   1   64.25    7.78
  -6 -15   1   59.07    7.80
   6 -15  -1   61.29    7.64
  -6  15   1   57.91    7.60
   6  15  -1   52.47    7.71
   5 -15  -1    7.99    1.26
  -5 -15   1    7.74    1.37
  -5 -15   1    8.67    1.45
   5  15  -1    6.75    1.29
   4 -15  -1    9.19    1.53
  -4 -15   1   14.08    1.70
   4 -15  -1   11.09    1.87
  -4 -15   1    9.67    1.70
  -4  15   1   10.47    1.44
   4  15  -1   10.27    1.56
   3 -15  -1   21.44    2.65
  -3 -15   1   14.88    2.47
  -3 -15   1   14.39    2.47
   3 -15  -1   20.05    2.47
   3  15  -1   19.35    2.43
  -3  15   1   16.60    2.31
   2 -15  -1   -0.03    0.25
  -2 -15   1   -0.27    0.15
  -2 -15   1   -0.13    0.15
   2 -15  -1    0.01    0.22
   2  15  -1   -0.15    0.13
  -2  15   1   -0.22    0.13
  -2  15   1    0.15    0.12
   1 -15  -1    2.36    0.59
   1 -15  -1    2.35    0.67
  -1 -15   1    2.04    0.61
  -1 -15   1    2.40    0.61
  -1  15   1    2.32    0.44
   1  15  -1    1.66    0.41
  -1  15   1    2.45    0.46
   0 -15   1    0.12    0.24
   0 -15  -1   -0.16    0.15
   0  15  -1    0.14    0.12
   0  15   1    0.18    0.15
   1 -15   1   10.47    1.58
   1 -15   1   12.01    1.77
  -1 -15  -1   10.39    1.63
  -1 -15  -1   11.17    1.50
   1  15   1    7.52    1.33
  -1  15  -1    9.13    1.24
   2 -15   1    0.02    0.21
   2 -15   1    0.30    0.27
  -2 -15  -1   -0.12    0.21
  -2 -15  -1    0.38    0.30
   2  15   1    0.36    0.21
  -3 -15  -1   38.80    5.45
  -3 -15  -1   42.59    5.49
   3 -15   1   40.03    5.40
   3 -15   1   42.01    5.57
   3  15   1   39.61    5.41
  -4 -15  -1    1.03    0.44
   4 -15   1    1.06    0.39
   4 -15   1    1.35    0.52
  -4 -15  -1    1.17    0.41
   4  15   1    1.93    0.61
   5 -15   1    4.04    0.76
  -5 -15  -1    3.95    0.92
  -5 -15  -1    2.75    0.72
   5  15   1    4.55    0.89
   6 -15   1    1.09    0.48
  -6 -15  -1    0.64    0.44
   6 -15   1    0.13    0.24
  -6  15  -1    0.25    0.16
   6  15   1    0.75    0.35
  -7 -15  -1    2.73    0.80
   7 -15   1    2.29    0.53
  -7 -15  -1    3.57    0.66
   7 -15   1    1.90    0.74
   7  15   1    2.54    0.72
  -7  15  -1    2.25    0.48
   8 -15   1    2.65    0.55
  -8 -15  -1    2.48    0.77
   8 -15   1    3.46    0.67
  -8 -15  -1    2.83    0.62
  -8  15  -1    3.06    0.59
   8  15   1    1.75    0.73
  -9 -15  -1    1.75    0.45
   9 -15   1    2.72    0.54
  -9 -15  -1    1.48    0.59
   9 -15   1    1.16    0.37
   9 -15   1    1.68    0.37
   9  15   1    2.34    0.67
  -9  15  -1    1.19    0.41
  10 -15   1    0.45    0.16
 -10 -15  -1    0.73    0.40
 -10 -15  -1    0.41    0.18
  10 -15   1    0.31    0.25
 -10  15  -1    0.02    0.17
  11 -15   1    3.74    0.74
 -11 -15  -1    4.03    0.97
 -11 -15  -1    2.08    0.45
 -11  15  -1    2.86    0.68
  12 -15   1    0.48    0.41
 -12  15  -1    0.52    0.31
 -13  15  -1    0.25    0.27
 -14  15  -1   -0.15    0.16
 -13  16   1    1.39    0.52
  12 -16  -1    0.78    0.51
 -12  16   1    0.10    0.21
  11 -16  -1    1.31    0.47
 -11 -16   1    1.56    0.66
 -11 -16   1    1.59    0.62
 -11 -16   1    1.37    0.39
 -11  16   1    1.57    0.50
 -10 -16   1    2.07    0.70
 -10 -16   1    1.97    0.51
 -10  16   1    2.06    0.56
  -9 -16   1    0.54    0.42
  -9 -16   1    1.55    0.58
   9 -16  -1    0.81    0.29
   9 -16  -1    1.10    0.29
  -9 -16   1    0.81    0.36
  -9  16   1    0.82    0.33
   9  16  -1    1.36    0.48
  -8 -16   1   12.03    2.04
  -8 -16   1   13.58    1.78
   8 -16  -1   11.06    1.64
   8  16  -1    8.22    1.92
  -8  16   1   12.39    1.70
  -7 -16   1    3.80    0.91
   7 -16  -1    2.48    0.61
  -7 -16   1    3.18    0.74
  -7  16   1    3.36    0.63
   7  16  -1    4.64    0.89
   6 -16  -1   15.72    2.35
   6 -16  -1   13.67    1.84
  -6 -16   1   11.94    2.09
   6  16  -1   11.64    1.89
  -6  16   1   12.37    1.76
  -5 -16   1   13.81    2.30
  -5 -16   1   15.78    2.37
   5 -16  -1   15.30    2.25
   5 -16  -1   16.62    2.65
   5  16  -1   13.95    2.26
  -5  16   1   18.56    2.16
  -4 -16   1    2.57    0.68
   4 -16  -1    2.49    0.74
  -4 -16   1    4.51    0.85
   4 -16  -1    3.41    0.65
  -4  16   1    2.02    0.42
   4  16  -1    2.31    0.57
   3 -16  -1    1.19    0.53
  -3 -16   1    1.87    0.58
   3 -16  -1    1.80    0.51
  -3 -16   1    3.21    0.72
  -3  16   1    1.88    0.35
  -3  16   1    2.04    0.37
   3  16  -1    1.61    0.45
  -2 -16   1    0.75    0.38
   2 -16  -1    0.11    0.28
   2 -16  -1    1.30    0.46
  -2 -16   1    0.36    0.31
  -2  16   1    0.06    0.15
   2  16  -1    0.51    0.24
  -2  16   1    0.16    0.14
   1 -16  -1    1.56    0.47
  -1 -16   1    1.84    0.54
   1 -16  -1    1.23    0.49
  -1 -16   1    1.13    0.49
   1  16  -1    1.10    0.30
  -1  16   1    1.00    0.29
  -1  16   1    1.29    0.34
   0 -16  -1    0.76    0.44
   0 -16  -1    1.12    0.44
   0 -16   1    0.51    0.40
   0 -16   1    1.56    0.56
   0  16   1    1.37    0.35
   0  16  -1    1.95    0.32
  -1 -16  -1    5.52    1.14
  -1 -16  -1    6.26    1.15
   1 -16   1    5.29    1.07
   1 -16   1    5.06    1.10
   1  16   1    6.77    1.02
   2 -16   1    0.83    0.45
  -2 -16  -1    0.68    0.36
  -2 -16  -1    0.40    0.33
   2  16   1    0.43    0.26
  -3 -16  -1    0.15    0.21
   3 -16   1    0.50    0.30
   3 -16   1   -0.05    0.22
  -3 -16  -1    0.22    0.26
   3  16   1   -0.03    0.17
   4 -16   1    0.45    0.33
  -4 -16  -1    0.05    0.21
  -4 -16  -1   -0.06    0.22
   4 -16   1   -0.10    0.18
   5 -16   1   12.98    1.61
  -5 -16  -1    7.48    1.62
  -5 -16  -1   14.03    2.00
   5 -16   1    8.68    1.79
   5  16   1   11.39    1.79
  -6 -16  -1    0.09    0.28
   6 -16   1   -0.03    0.26
  -6 -16  -1    0.56    0.30
   6 -16   1   -0.06    0.21
   6  16   1    0.34    0.30
  -7 -16  -1    6.46    1.08
   7 -16   1    6.44    1.01
  -7 -16  -1    5.72    1.22
   7  16   1    5.81    1.17
  -7  16  -1    4.99    0.82
  -8 -16  -1   -0.19    0.25
   8 -16   1    0.01    0.17
   8  16   1    0.30    0.24
  -8  16  -1    0.20    0.17
  -9 -16  -1    0.23    0.18
  -9 -16  -1    0.26    0.29
   9 -16   1   -0.01    0.14
   9 -16   1    0.12    0.16
  -9  16  -1    0.38    0.22
 -10 -16  -1    0.63    0.25
  10 -16   1    0.77    0.24
 -10 -16  -1    0.38    0.43
  10 -16   1    1.01    0.24
 -10  16  -1    0.60    0.27
  11 -16   1    2.46    0.61
 -11  16  -1    1.75    0.50
 -12  16  -1    0.37    0.26
 -13  16  -1    0.25    0.26
 -12  17   1    1.15    0.43
 -11  17   1    2.14    0.66
 -10 -17   1    0.17    0.18
 -10 -17   1   -0.22    0.38
  10 -17  -1    0.45    0.15
 -10  17   1    0.91    0.32
   9 -17  -1    0.53    0.22
  -9 -17   1    0.30    0.25
  -9 -17   1    0.41    0.38
   9 -17  -1    0.57    0.26
  -9  17   1    0.55    0.28
   8 -17  -1    0.32    0.21
  -8 -17   1    0.15    0.37
  -8 -17   1    0.20    0.20
   8  17  -1    0.70    0.34
  -8  17   1    0.36    0.20
  -7 -17   1    2.03    0.68
  -7 -17   1    2.32    0.59
   7 -17  -1    1.88    0.48
   7  17  -1    1.72    0.55
  -7  17   1    1.87    0.44
   6 -17  -1    0.39    0.26
  -6 -17   1   -0.04    0.28
  -6 -17   1    0.47    0.31
   6  17  -1    0.99    0.39
   5 -17  -1   11.37    1.70
  -5 -17   1   10.97    1.96
  -5 -17   1   10.10    1.86
   5 -17  -1   15.23    2.24
   5  17  -1    9.44    1.78
  -5  17   1   12.45    1.57
   4 -17  -1    0.53    0.32
   4 -17  -1    0.85    0.43
  -4 -17   1    1.32    0.49
  -4 -17   1    1.36    0.49
  -4  17   1    0.77    0.20
   3 -17  -1    0.31    0.29
  -3 -17   1    1.55    0.54
   3 -17  -1    1.14    0.52
  -3 -17   1    1.67    0.51
  -3  17   1    1.25    0.24
   3  17  -1    0.75    0.31
  -2 -17   1    1.72    0.49
   2 -17  -1    1.62    0.45
  -2 -17   1    1.21    0.49
  -2  17   1    0.76    0.23
   2  17  -1    0.90    0.28
  -2  17   1    0.41    0.19
   1 -17  -1    2.60    0.79
  -1 -17   1    2.28    0.74
  -1 -17   1    4.25    0.86
   1 -17  -1    3.95    0.82
  -1  17   1    4.82    0.68
  -1  17   1    4.33    0.66
   1  17  -1    3.38    0.62
   0 -17  -1    0.08    0.22
   0 -17   1   -0.05    0.23
   0 -17   1   -0.14    0.19
   0 -17  -1   -0.02    0.20
   0  17  -1   -0.04    0.11
   0  17  -1   -0.01    0.10
   0  17   1   -0.07    0.12
  -1 -17  -1    1.61    0.54
  -1 -17  -1    1.39    0.51
   1 -17   1    1.44    0.50
   1 -17   1    1.37    0.49
   1  17   1    1.29    0.38
   2 -17   1    0.51    0.43
   2 -17   1    0.94    0.40
  -2 -17  -1    0.64    0.38
  -2 -17  -1    0.87    0.40
   2  17   1    0.98    0.35
   3 -17   1    0.81    0.44
  -3 -17  -1    1.33    0.52
   3 -17   1    1.17    0.42
  -3 -17  -1    1.11    0.45
   3  17   1    1.63    0.45
  -4 -17  -1    1.32    0.51
   4 -17   1    0.80    0.44
   4 -17   1    1.79    0.65
  -4 -17  -1    1.16    0.47
   4  17   1    1.11    0.40
   5 -17   1    0.12    0.25
   5 -17   1    0.03    0.30
  -5 -17  -1   -0.06    0.16
  -5 -17  -1    0.16    0.32
   5  17   1    0.58    0.29
   6 -17   1   -0.03    0.18
  -6 -17  -1    0.38    0.39
  -6 -17  -1   -0.09    0.16
   6  17   1   -0.11    0.21
  -7 -17  -1    0.25    0.21
   7 -17   1    0.68    0.31
  -7 -17  -1    0.46    0.45
   7  17   1    0.71    0.40
  -8 -17  -1    0.07    0.29
  -8 -17  -1    0.24    0.21
   8 -17   1    0.14    0.19
   8  17   1    0.15    0.23
   9 -17   1    1.74    0.40
   9 -17   1    1.58    0.44
  -9 -17  -1    1.34    0.59
  -9  17  -1    1.33    0.38
 -10 -17  -1    2.30    0.48
  10 -17   1    1.54    0.36
  10 -17   1    1.77    0.40
 -10  17  -1    1.30    0.40
 -11  17  -1    0.84    0.32
 -11  18   1    1.56    0.46
 -10 -18   1    3.55    0.83
 -10  18   1    4.68    0.85
   9 -18  -1    1.14    0.31
   9 -18  -1    1.15    0.34
  -9 -18   1    0.74    0.36
  -9  18   1    0.88    0.30
  -8 -18   1    0.71    0.46
  -8 -18   1    0.59    0.32
   8 -18  -1    0.39    0.24
  -8  18   1    0.36    0.18
   8  18  -1    0.44    0.31
   7 -18  -1    3.38    0.72
  -7 -18   1    2.64    0.82
  -7 -18   1    3.70    0.83
   7  18  -1    3.97    0.87
   6 -18  -1    0.10    0.24
  -6 -18   1    0.45    0.31
  -6  18   1    0.45    0.16
   6  18  -1    0.26    0.25
  -5 -18   1    0.89    0.47
   5 -18  -1    0.93    0.43
  -5 -18   1    0.84    0.41
   5  18  -1    0.87    0.38
   4 -18  -1    0.28    0.31
  -4 -18   1    0.56    0.38
  -4 -18   1    0.52    0.34
   4  18  -1    0.80    0.34
   3 -18  -1    7.85    1.51
   3 -18  -1    6.80    1.28
  -3 -18   1    6.70    1.36
  -3 -18   1    6.35    1.32
   3  18  -1    7.45    1.10
   2 -18  -1    0.91    0.45
   2 -18  -1    0.47    0.30
  -2 -18   1    0.04    0.24
  -2 -18   1    0.20    0.28
   2  18  -1    0.15    0.17
  -2  18   1    0.36    0.15
  -1 -18   1    3.52    0.87
   1 -18  -1    3.74    0.82
  -1 -18   1    3.80    0.85
   1 -18  -1    4.08    0.94
  -1  18   1    4.22    0.63
  -1  18   1    3.27    0.61
   1  18  -1    2.69    0.58
   0 -18  -1    4.52    1.14
   0 -18  -1    5.01    1.04
   0 -18   1    3.89    0.97
   0 -18   1    4.10    1.14
   0  18  -1    6.24    0.76
   0  18   1    5.14    0.86
   0  18   1    4.38    0.84
   1 -18   1    0.12    0.34
  -1 -18  -1    0.63    0.42
  -1 -18  -1    0.48    0.35
   1 -18   1    1.15    0.44
   1  18   1    1.09    0.31
  -2 -18  -1    1.49    0.55
  -2 -18  -1    2.22    0.66
   2 -18   1    3.42    0.70
   2 -18   1    1.12    0.51
   2  18   1    2.18    0.50
  -3 -18  -1    1.29    0.48
   3 -18   1    1.18    0.43
   3 -18   1    0.39    0.38
  -3 -18  -1    1.27    0.46
   3  18   1    0.39    0.28
   4 -18   1    1.69    0.51
  -4 -18  -1    1.06    0.47
  -4 -18  -1    1.16    0.47
   4  18   1    0.66    0.37
  -5 -18  -1    0.63    0.36
   5 -18   1    1.18    0.44
  -5 -18  -1    0.72    0.43
   5  18   1    0.72    0.37
  -6 -18  -1    1.54    0.47
  -6 -18  -1    0.84    0.71
   6  18   1    0.82    0.42
  -7 -18  -1    0.22    0.23
  -7 -18  -1    0.24    0.32
   7 -18   1    0.00    0.21
   8 -18   1    1.07    0.41
  -8 -18  -1    2.72    0.74
  -8 -18  -1    2.05    0.52
   8  18   1    2.11    0.59
   9 -18   1    0.21    0.19
  -9 -18  -1    0.04    0.14
  10 -18   1    0.64    0.22
 -10  18  -1    0.41    0.19
 -11  18  -1    1.18    0.38
 -10  19   1    1.24    0.36
   9 -19  -1    0.75    0.34
  -9 -19   1    0.66    0.32
   9 -19  -1    0.57    0.25
   8 -19  -1    0.72    0.32
  -8 -19   1    0.41    0.27
   8  19  -1    0.34    0.31
   7 -19  -1    0.17    0.21
  -7 -19   1    0.02    0.32
  -7 -19   1    0.26    0.23
   7  19  -1    0.57    0.37
  -6 -19   1   20.80    2.93
  -6 -19   1   20.45    2.97
   6 -19  -1   19.68    2.79
   6  19  -1   18.94    2.83
  -5 -19   1    0.42    0.33
  -5 -19   1    0.06    0.30
   5 -19  -1    0.76    0.35
   5  19  -1    0.51    0.28
  -4 -19   1    0.04    0.21
   4 -19  -1    0.04    0.23
  -4 -19   1    0.12    0.27
   4  19  -1   -0.05    0.13
   3 -19  -1    0.62    0.35
  -3 -19   1    0.80    0.42
  -3 -19   1    1.28    0.73
   3  19  -1    0.53    0.27
  -2 -19   1    1.10    0.44
   2 -19  -1    0.70    0.47
   2 -19  -1    1.45    0.50
  -2 -19   1    0.85    0.47
   2  19  -1    0.95    0.31
  -2  19   1    1.15    0.22
  -1 -19   1    4.33    1.18
   1 -19  -1    6.10    1.21
   1 -19  -1    5.33    1.23
  -1 -19   1    7.24    1.31
  -1  19   1    6.70    0.90
   1  19  -1    6.41    0.91
  -1  19   1    5.96    0.90
   0 -19  -1    2.14    0.69
   0 -19   1    1.23    0.53
   0 -19   1    1.35    0.62
   0 -19  -1    1.87    0.64
   0  19  -1    3.02    0.42
   0  19   1    3.01    0.52
   0  19   1    2.51    0.51
   1 -19   1    3.14    0.91
   1 -19   1    3.83    0.88
  -1 -19  -1    4.34    1.01
  -1 -19  -1    3.69    0.93
   1  19   1    5.06    0.80
   2 -19   1    0.49    0.33
  -2 -19  -1   -0.14    0.20
   2  19   1    0.41    0.23
   3 -19   1    3.45    0.75
  -3 -19  -1    2.32    0.72
  -3 -19  -1    2.31    0.67
   4 -19   1   -0.11    0.23
  -4 -19  -1    0.56    0.41
  -4 -19  -1    0.26    0.26
   4  19   1    0.08    0.16
  -5 -19  -1    1.11    0.44
  -5 -19  -1    0.60    0.41
   5  19   1    1.27    0.44
   6 -19   1    0.52    0.33
  -6 -19  -1    0.07    0.37
  -6 -19  -1    0.20    0.23
   6  19   1    0.35    0.29
   7 -19   1    0.33    0.25
  -7 -19  -1    0.34    0.27
  -7 -19  -1    0.34    0.35
   7  19   1    0.27    0.23
   8 -19   1    0.40    0.25
  -8 -19  -1    0.44    0.29
   9 -19   1    2.81    0.64
  -9 -19  -1    2.64    0.63
   9 -19   1    2.49    0.56
  10 -19   1    1.78    0.56
   9 -20  -1    0.60    0.25
  -9 -20   1    0.06    0.20
   8 -20  -1    0.80    0.31
  -8 -20   1    0.24    0.27
   7 -20  -1   -0.05    0.16
   7  20  -1   -0.05    0.18
  -6 -20   1    0.10    0.24
   6 -20  -1    0.32    0.27
  -6 -20   1   -0.10    0.25
   6  20  -1    0.25    0.19
  -5 -20   1   -0.15    0.17
  -5 -20   1    0.32    0.28
   5 -20  -1   -0.03    0.19
   5  20  -1    0.39    0.28
  -4 -20   1   -0.15    0.13
   4 -20  -1   -0.04    0.22
  -4 -20   1   -0.07    0.23
   4  20  -1    0.35    0.22
  -3 -20   1    1.04    0.52
  -3 -20   1    1.83    0.78
   3 -20  -1    2.37    0.66
   3  20  -1    3.20    0.58
  -2 -20   1    2.43    0.68
  -2 -20   1    1.40    0.59
   2 -20  -1    1.16    0.49
   2  20  -1    1.47    0.37
  -1 -20   1    0.07    0.20
  -1 -20   1   -0.21    0.20
   1 -20  -1    0.47    0.33
  -1  20   1   -0.02    0.13
   1  20  -1   -0.03    0.11
   0 -20  -1    1.08    0.64
   0 -20   1    0.90    0.47
   0 -20  -1    0.92    0.47
   0  20   1    1.85    0.40
   0  20   1    1.31    0.32
  -1 -20  -1   -0.22    0.20
  -1 -20  -1    0.00    0.25
   1 -20   1   -0.20    0.19
   1  20   1    0.23    0.15
   2 -20   1    0.26    0.31
  -2 -20  -1   -0.08    0.28
  -2 -20  -1    0.28    0.31
   2  20   1    0.27    0.19
  -3 -20  -1    0.64    0.64
   3 -20   1    0.62    0.36
  -3 -20  -1    0.28    0.29
   3  20   1    0.15    0.19
  -4 -20  -1   -0.22    0.22
   4 -20   1    0.30    0.27
  -4 -20  -1   -0.04    0.17
   4  20   1    0.15    0.20
  -5 -20  -1    3.46    1.00
   5 -20   1    3.62    0.84
  -5 -20  -1    4.02    1.07
   5  20   1    5.18    0.95
  -6 -20  -1    2.36    0.73
  -6 -20  -1    1.33    0.50
   6 -20   1    1.05    0.41
   6  20   1    1.97    0.56
  -7 -20  -1    1.88    0.57
   7 -20   1    0.72    0.36
   7  20   1    1.37    0.48
   8 -20   1    2.08    0.57
  -8 -20  -1    2.63    0.66
   9 -20   1    0.50    0.25
  -9 -20  -1    0.58    0.36
   8 -21  -1    0.71    0.30
  -7 -21   1   -0.08    0.18
   7 -21  -1    0.44    0.28
   7  21  -1    0.77    0.36
   6 -21  -1    0.74    0.37
  -6 -21   1    0.37    0.41
   6  21  -1    1.01    0.38
  -5 -21   1    0.12    0.23
   5 -21  -1    0.61    0.39
   5  21  -1    0.24    0.22
   4 -21  -1    2.38    0.66
  -4 -21   1    2.24    0.86
  -4 -21   1    2.76    0.80
   4  21  -1    2.32    0.58
  -3 -21   1    1.89    0.67
   3 -21  -1    0.71    0.39
   3  21  -1    1.38    0.38
   2 -21  -1    0.35    0.31
  -2 -21   1    0.96    0.46
   2  21  -1    0.55    0.22
   1 -21  -1    2.17    0.62
  -1 -21   1    2.47    0.98
   1  21  -1    1.23    0.31
   1  21  -1    1.62    0.31
   0 -21  -1    1.06    0.46
   0 -21   1    0.07    0.28
   0  21   1    0.66    0.20
   1 -21   1    3.13    0.77
   1  21   1    1.83    0.48
   1  21   1    3.41    0.57
   2 -21   1    0.52    0.35
  -2 -21  -1    0.03    0.30
   2  21   1    0.80    0.28
  -3 -21  -1   -0.08    0.26
   3 -21   1   -0.12    0.26
  -3 -21  -1    0.27    0.26
   3  21   1    0.28    0.20
  -4 -21  -1    3.61    0.91
   4 -21   1    3.47    0.88
  -4 -21  -1    5.02    1.18
   4  21   1    5.91    0.97
   5 -21   1    4.48    0.98
  -5 -21  -1    5.26    1.11
   5  21   1    4.68    0.95
  -6 -21  -1    1.08    0.43
   6 -21   1    1.45    0.48
   6  21   1    0.82    0.45
   7 -21   1    6.31    1.13
   7  21   1    5.27    1.16
   8 -21   1    0.27    0.24
  -8 -21  -1    0.32    0.25
   9 -21   1    0.70    0.34
  -8 -22   1    1.48    0.82
   8 -22  -1    0.54    0.29
   7 -22  -1    6.36    1.21
   7  22  -1    6.44    1.24
   6 -22  -1    0.00    0.20
   6  22  -1    0.13    0.18
   5 -22  -1    4.23    0.99
   5  22  -1    5.56    0.99
   4 -22  -1    6.98    1.36
   4  22  -1    7.03    1.21
   3 -22  -1    0.69    0.41
   3  22  -1    0.83    0.27
   2 -22  -1    0.97    0.45
  -2 -22   1    0.40    0.38
   2  22  -1    0.73    0.25
  -1 -22   1    0.69    0.49
   0 -22   1    1.12    0.55
   0 -22  -1    1.08    0.49
   0  22   1    1.75    0.32
   0  22   1    1.57    0.37
   1 -22   1    1.63    0.58
  -1 -22  -1    3.28    0.84
   1  22   1    1.27    0.39
   1  22   1    1.87    0.39
   2 -22   1    0.80    0.48
   2  22   1    0.48    0.22
  -3 -22  -1    1.46    0.97
   3 -22   1    0.92    0.48
   3  22   1    1.93    0.46
   4 -22   1    0.17    0.32
   4  22   1    0.47    0.24
   5 -22   1    5.50    1.11
   5  22   1    4.66    0.98
   6 -22   1    0.39    0.31
  -6 -22  -1    1.58    0.54
   6  22   1    1.10    0.40
   7 -22   1    1.63    0.53
  -7 -22  -1    2.78    0.75
   8 -22   1    0.57    0.27
   7 -23  -1    1.15    0.45
   6 -23  -1    2.28    0.64
   6  23  -1    3.02    0.88
   5 -23  -1    1.95    0.57
   5  23  -1    1.64    0.48
   4 -23  -1    2.07    0.76
   4  23  -1    2.87    0.60
   3 -23  -1    0.53    0.38
   3  23  -1    0.83    0.27
   2 -23  -1    1.77    0.62
   2  23  -1    2.04    0.40
   1 -23  -1    2.25    0.73
   0 -23  -1    0.10    0.30
   0 -23   1    0.31    0.36
  -1 -23  -1    7.13    1.65
   1 -23   1    7.58    1.55
   1  23   1    8.37    1.14
   1  23   1    7.70    1.17
   2 -23   1    0.79    0.45
   2  23   1    0.82    0.27
   3 -23   1    4.09    0.95
   3  23   1    3.24    0.68
   4  23   1    0.52    0.25
   5 -23   1    3.17    0.83
   5  23   1    3.58    0.76
   6 -23   1    0.68    0.36
   6  23   1    0.62    0.30
   7 -23   1    0.31    0.22
   7 -24  -1    2.39    0.62
   5 -24  -1    1.16    0.50
   4 -24  -1    0.36    0.26
   3 -24  -1    0.54    0.35
   2 -24  -1    0.75    0.43
   2 -24   1    0.47    0.39
   2  24   1   -0.15    0.17
   3 -24   1    0.27    0.33
   4 -24   1   -0.08    0.20
   5 -24   1    0.60    0.37
   6 -24   1    1.03    0.46
   7 -24   1    2.63    0.79
   6 -25  -1    5.16    1.12
   5 -25  -1    0.37    0.28
   5 -25   1    0.32    0.36
   6 -25   1    0.42    0.25
  16   0  -2    2.18    0.60
  14   0  -2    1.33    0.46
 -14   0   2    2.19    0.83
 -13   0   2    0.42    0.39
  13   0  -2    0.02    0.18
 -13   0   2    0.25    0.14
  12   0  -2    1.69    0.60
 -12   0   2    1.32    0.32
  12   0  -2    1.09    0.41
 -12   0   2    0.77    0.49
  11   0  -2    2.15    0.56
  11   0  -2    4.08    1.20
  10   0  -2    4.05    0.80
 -10   0   2    3.65    0.65
  10   0  -2    4.26    0.89
 -10   0   2    3.46    0.93
   9   0  -2   -0.23    0.10
  -9   0   2    0.36    0.32
   9   0  -2   -0.01    0.11
  -9   0   2   -0.07    0.10
  -8   0   2   20.78    2.74
   8   0  -2   18.49    2.67
  -8   0   2   21.33    2.54
   8   0  -2   15.32    2.58
   7   0  -2   -0.01    0.12
   7   0  -2   -0.02    0.16
  -7   0   2    0.00    0.09
  -7   0   2   -0.11    0.15
   6   0  -2    7.57    1.16
  -6   0   2    7.69    0.94
  -6   0   2    5.88    1.11
   6   0  -2    5.12    1.03
  -5   0   2    0.11    0.15
  -5   0   2    0.05    0.07
   5   0  -2   -0.03    0.11
   5   0  -2   -0.03    0.11
  -4   0   2    8.53    1.10
   4   0  -2    7.51    1.17
  -4   0   2    8.58    1.19
  -3   0   2   -0.07    0.04
   3   0  -2    0.05    0.09
  -3   0   2   -0.04    0.08
  -3   0   2    0.30    0.14
   3   0  -2    0.13    0.13
   2   0  -2    0.54    0.16
  -2   0   2    1.11    0.21
   2   0  -2    0.90    0.21
  -2   0   2    0.85    0.20
  -1   0   2    0.00    0.04
  -1   0   2    0.03    0.08
   1   0  -2    0.14    0.09
   1   0  -2    0.02    0.05
   0   0  -2   40.94    6.14
  -1   0  -2    0.02    0.05
   1   0   2    0.03    0.04
   1   0   2    0.01    0.05
  -1   0  -2    0.00    0.03
  -2   0  -2  166.00   22.02
  -3   0  -2   -0.03    0.09
   3   0   2   -0.04    0.09
  -3   0  -2    0.23    0.14
   3   0   2   -0.04    0.06
  -4   0  -2    3.43    0.62
   4   0   2    3.20    0.60
  -4   0  -2    2.65    0.52
   4   0   2    3.49    0.50
  -5   0  -2   -0.09    0.12
   5   0   2    0.04    0.09
  -5   0  -2    0.04    0.10
   5   0   2    0.01    0.14
  -6   0  -2  251.98   31.96
   6   0   2  201.77   30.87
  -7   0  -2   -0.11    0.09
   7   0   2   -0.06    0.14
   7   0   2    0.04    0.11
   7   0   2    0.08    0.11
  -7   0  -2   -0.33    0.10
   8   0   2    2.41    0.59
   8   0   2    4.54    0.63
   8   0   2    2.96    0.70
  -8   0  -2    3.60    0.65
  -8   0  -2    2.96    0.76
   9   0   2    0.01    0.11
   9   0   2    0.17    0.15
   9   0   2    0.12    0.23
  -9   0  -2    0.44    0.33
  -9   0  -2   -0.04    0.12
 -10   0  -2   11.01    1.68
  10   0   2    8.32    1.43
 -10   0  -2    8.31    1.17
  10   0   2    6.01    1.17
  11   0   2    0.08    0.17
  11   0   2   -0.14    0.19
 -11   0  -2    0.42    0.24
 -11   0  -2    0.11    0.28
  11   0   2    0.23    0.18
  12   0   2   16.01    2.16
  12   0   2   15.79    2.36
  12   0   2   17.24    2.17
 -12   0  -2   19.18    2.53
  12   0   2   12.83    2.10
 -13   0  -2    0.18    0.20
  13   0   2    0.18    0.16
 -13   0  -2   -0.07    0.28
  13   0   2   -0.02    0.14
  14   0   2    7.68    1.16
  14   0   2    7.73    1.17
 -14   0  -2    7.33    1.66
 -15   0  -2   -0.04    0.12
  15   0   2    0.11    0.17
  15   0   2    0.08    0.13
  16  -1  -2    0.87    0.40
  16   1  -2    0.80    0.51
  15  -1  -2    1.74    0.53
  15   1  -2    1.49    0.46
 -14  -1   2    0.29    0.35
 -14  -1   2    0.67    0.23
 -14   1   2    0.16    0.36
  14   1  -2    1.00    0.37
 -13  -1   2    0.93    0.26
  13  -1  -2    0.31    0.25
 -13  -1   2    1.38    0.72
 -13   1   2    0.67    0.50
  13   1  -2    0.27    0.24
  12  -1  -2    5.70    1.14
  12  -1  -2    3.41    0.86
 -12  -1   2    5.33    1.20
 -12   1   2    6.03    1.22
  12   1  -2    5.30    1.14
  12   1  -2    4.44    0.90
 -11  -1   2    4.59    0.79
  11  -1  -2    4.12    1.02
  11  -1  -2    5.62    0.95
 -11  -1   2    4.60    1.07
 -11   1   2    3.50    0.97
  11   1  -2    4.52    0.88
  10  -1  -2    0.28    0.30
 -10  -1   2    0.47    0.22
 -10  -1   2    0.74    0.41
  10  -1  -2    0.38    0.25
  10   1  -2    0.03    0.20
  10   1  -2    0.69    0.34
 -10   1   2    0.52    0.17
 -10   1   2    0.36    0.37
  -9  -1   2    0.15    0.16
   9  -1  -2    0.72    0.37
   9  -1  -2    0.71    0.29
  -9   1   2   -0.22    0.23
  -9   1   2    0.38    0.15
   9   1  -2    0.25    0.26
   9   1  -2    0.43    0.23
  -8  -1   2   10.17    1.59
  -8  -1   2    7.20    1.38
   8  -1  -2    7.95    1.27
   8  -1  -2    5.98    1.33
   8   1  -2   10.45    1.29
  -8   1   2   11.18    1.57
  -8   1   2    8.17    1.17
   8   1  -2   11.00    1.55
   7  -1  -2    1.16    0.39
  -7  -1   2    2.32    0.41
  -7  -1   2    2.33    0.58
   7  -1  -2    2.48    0.56
   7   1  -2    1.97    0.51
   7   1  -2    2.67    0.49
  -7   1   2    2.35    0.58
  -7   1   2    1.86    0.34
   6  -1  -2    2.85    0.56
  -6  -1   2    2.39    0.42
   6  -1  -2    2.48    0.50
  -6  -1   2    2.50    0.55
  -6   1   2    2.29    0.37
   6   1  -2    2.27    0.53
   6   1  -2    1.98    0.46
  -6   1   2    1.90    0.50
  -5  -1   2   44.82    5.47
   5  -1  -2   37.84    5.41
   5  -1  -2   45.72    5.45
  -5   1   2   43.52    5.45
  -5   1   2   37.41    5.32
   5   1  -2   42.64    5.45
  -4  -1   2   21.89    3.33
  -4  -1   2   22.73    3.30
   4  -1  -2   28.23    3.37
   4  -1  -2   29.37    3.39
  -4  -1   2   23.38    3.37
   4   1  -2   26.16    3.35
   4   1  -2   28.68    3.39
  -4   1   2   25.14    3.27
   3  -1  -2    2.45    0.38
  -3  -1   2    1.74    0.34
  -3  -1   2    1.32    0.26
   3  -1  -2    2.00    0.35
  -3  -1   2    0.89    0.27
  -3   1   2    1.58    0.33
   3   1  -2    1.85    0.32
   3   1  -2    1.75    0.35
   2  -1  -2    1.08    0.23
   2  -1  -2    1.23    0.25
  -2  -1   2    0.78    0.21
  -2  -1   2    1.63    0.24
  -2   1   2    0.76    0.16
  -2   1   2    0.77    0.21
   2   1  -2    1.21    0.23
   2   1  -2    1.53    0.25
  -1  -1   2  285.38   38.83
   1  -1  -2  302.99   38.86
  -1   1   2  297.01   38.80
   1   1  -2  277.54   38.80
   0  -1  -2    3.04    0.40
   0  -1   2    2.22    0.38
   0  -1  -2    3.32    0.41
   0   1   2    3.61    0.47
   0   1   2    3.12    0.51
   0   1  -2    2.72    0.40
   1  -1   2  178.83   24.53
  -1  -1  -2  182.25   25.00
  -1   1  -2  202.53   24.58
   2  -1   2    6.38    0.84
  -2  -1  -2    5.54    0.86
   2  -1   2    7.80    0.88
  -2  -1  -2    6.40    0.86
   2  -1   2    4.94    0.84
  -2   1  -2    6.55    0.86
  -2   1  -2    6.58    0.86
   2   1   2    5.15    0.87
  -2   1  -2    6.15    0.84
   2   1   2    6.86    0.88
  -3  -1  -2   30.00    4.32
  -3  -1  -2   31.99    4.36
   3  -1   2   34.28    4.31
   3   1   2   34.52    4.36
   3   1   2   32.27    4.32
  -3   1  -2   35.52    4.32
  -4  -1  -2    6.78    1.02
  -4  -1  -2    6.98    0.98
   4  -1   2    6.36    0.95
   4  -1   2    5.65    0.99
   4   1   2    6.01    0.95
  -4   1  -2    8.41    1.04
  -4   1  -2    7.39    0.97
   4   1   2    8.65    1.05
  -5  -1  -2   19.83    2.65
   5  -1   2   23.28    2.63
  -5  -1  -2   20.32    2.72
   5  -1   2   19.99    2.69
   5   1   2   17.64    2.62
   5   1   2   22.01    2.72
  -5   1  -2   17.78    2.69
   5   1   2   18.51    2.59
  -6  -1  -2   14.72    2.19
   6  -1   2   14.38    2.14
   6  -1   2   15.10    2.06
  -6  -1  -2   15.34    2.11
  -6   1  -2   14.44    2.17
   6   1   2   15.49    2.07
   6   1   2   19.28    2.22
   7  -1   2    2.93    0.68
  -7  -1  -2    3.87    0.80
  -7  -1  -2    3.95    0.68
   7   1   2    3.75    0.77
   7   1   2    2.38    0.58
  -7   1  -2    3.54    0.63
   7   1   2    4.40    0.56
  -7   1  -2    3.56    0.78
   8  -1   2    0.48    0.18
  -8  -1  -2    0.09    0.17
   8  -1   2    0.40    0.28
  -8  -1  -2    0.30    0.28
  -8   1  -2    0.38    0.18
   8   1   2    0.52    0.31
   8   1   2    0.52    0.18
  -8   1  -2    0.22    0.28
   8   1   2    0.32    0.18
   9  -1   2    1.32    0.32
  -9  -1  -2    0.29    0.43
   9  -1   2    1.09    0.26
  -9  -1  -2    0.92    0.30
   9  -1   2    1.06    0.40
  -9   1  -2    0.69    0.39
   9   1   2    0.48    0.20
   9   1   2    0.02    0.23
  -9   1  -2    0.41    0.21
   9   1   2    0.78    0.24
 -10  -1  -2    0.22    0.21
  10  -1   2    0.25    0.16
 -10  -1  -2    0.42    0.34
  10  -1   2    0.41    0.22
  10  -1   2    0.06    0.25
  10   1   2   -0.13    0.20
  10   1   2   -0.01    0.14
 -10   1  -2    0.60    0.36
 -10   1  -2    0.65    0.24
  10   1   2   -0.05    0.13
  11  -1   2    1.13    0.49
  11  -1   2    2.02    0.38
  11  -1   2    0.99    0.36
 -11  -1  -2    1.33    0.59
 -11  -1  -2    2.05    0.49
  11   1   2    1.67    0.40
 -11   1  -2    1.39    0.59
 -11   1  -2    1.36    0.40
  11   1   2    0.95    0.33
  12  -1   2    5.87    1.21
 -12  -1  -2    7.16    1.39
 -12  -1  -2    8.04    1.14
  12  -1   2    6.06    1.02
  12  -1   2    4.17    0.95
  12   1   2    4.84    0.91
 -12   1  -2    7.13    1.02
 -12   1  -2    4.82    1.24
  12   1   2    5.18    1.19
  12   1   2    6.47    0.97
 -13  -1  -2    8.10    1.41
  13  -1   2    8.99    1.31
 -13  -1  -2   11.87    1.97
  13  -1   2    6.33    1.33
 -13   1  -2   10.03    1.84
  13   1   2    8.25    1.25
  13   1   2   10.88    1.30
 -13   1  -2    8.16    1.27
  14  -1   2    0.42    0.24
 -14  -1  -2    0.49    0.39
 -14  -1  -2    0.35    0.24
  14  -1   2   -0.07    0.12
  14   1   2    0.44    0.19
  14   1   2    0.07    0.11
 -14   1  -2    0.26    0.18
 -14   1  -2    0.32    0.29
 -15  -1  -2    0.72    0.30
  15  -1   2    0.78    0.30
  15  -1   2    0.85    0.42
  15   1   2    0.45    0.22
  15   1   2    0.62    0.23
  16  -2  -2    0.28    0.27
  16   2  -2    0.52    0.36
  15  -2  -2    0.39    0.29
 -15  -2   2    0.44    0.20
  15   2  -2    0.66    0.30
 -14  -2   2    0.72    0.53
 -14  -2   2    1.95    0.41
  14  -2  -2    1.42    0.46
  14   2  -2    0.78    0.33
 -14   2   2    2.17    0.73
  13  -2  -2    4.31    0.95
  13   2  -2    3.28    0.72
 -13   2   2    3.38    0.97
  12  -2  -2    1.20    0.42
  12  -2  -2    1.49    0.53
 -12  -2   2    0.87    0.32
 -12  -2   2    1.15    0.54
 -12   2   2    0.78    0.52
  12   2  -2    1.08    0.48
  12   2  -2    0.29    0.27
 -11  -2   2    0.00    0.16
  11  -2  -2   -0.06    0.24
 -11  -2   2   -0.04    0.24
  11  -2  -2   -0.07    0.17
  11   2  -2    0.44    0.23
  11   2  -2   -0.09    0.21
 -11   2   2   -0.33    0.24
 -10  -2   2    1.24    0.53
  10  -2  -2    2.64    0.57
  10  -2  -2    1.57    0.51
 -10  -2   2    2.47    0.48
  10   2  -2    1.13    0.38
  10   2  -2    1.82    0.60
 -10   2   2    1.52    0.56
  -9  -2   2    3.91    0.89
  -9  -2   2    4.35    0.66
   9  -2  -2    1.94    0.60
   9  -2  -2    3.07    0.78
   9   2  -2    2.88    0.63
   9   2  -2    3.61    0.77
  -9   2   2    3.73    0.84
  -8  -2   2    0.61    0.24
  -8  -2   2    0.47    0.34
   8  -2  -2    1.22    0.35
   8  -2  -2    0.72    0.35
   8   2  -2    0.28    0.29
  -8   2   2    0.37    0.28
   8   2  -2    0.88    0.29
   7  -2  -2    0.42    0.20
  -7  -2   2    0.10    0.14
   7  -2  -2    0.05    0.21
  -7  -2   2    0.45    0.27
  -7   2   2    0.19    0.21
   7   2  -2    0.04    0.13
   6  -2  -2    7.56    1.13
  -6  -2   2    6.07    1.10
  -6  -2   2    6.69    0.92
  -6   2   2    6.12    1.09
   6   2  -2    4.99    1.02
   6   2  -2    6.85    1.09
  -5  -2   2    1.47    0.34
  -5  -2   2    1.48    0.40
   5  -2  -2    2.27    0.46
  -5  -2   2    2.15    0.35
  -5   2   2    1.36    0.36
   5   2  -2    1.43    0.38
   5   2  -2    1.06    0.31
  -4  -2   2   52.98    6.15
  -4  -2   2   45.90    6.17
   4  -2  -2   45.65    6.19
  -4   2   2   44.87    6.19
   4   2  -2   46.92    6.17
   4   2  -2   46.79    6.20
  -3  -2   2    5.62    0.94
   3  -2  -2    6.90    0.96
  -3  -2   2    7.33    0.94
   3   2  -2    5.85    0.94
  -3   2   2    6.53    0.95
   3   2  -2    7.40    0.94
  -2  -2   2    2.72    0.50
  -2  -2   2    2.77    0.46
   2  -2  -2    3.23    0.39
   2  -2  -2    2.67    0.47
  -2   2   2    3.02    0.48
   2   2  -2    2.69    0.46
   2   2  -2    2.26    0.44
  -2   2   2    2.63    0.38
  -1  -2   2   37.09    4.99
   1   2  -2   39.77    4.99
   0  -2   2    9.79    1.24
   0  -2  -2    8.54    1.22
   0  -2   2   10.12    1.20
   0   2  -2    7.93    1.20
   0   2  -2    9.12    1.23
   0   2   2    9.84    1.22
  -1  -2  -2   77.41   11.72
   1   2   2   85.76   11.88
  -1   2  -2   83.65   11.17
   2  -2   2   33.16    4.53
  -2  -2  -2   38.32    4.56
   2  -2   2   34.10    4.54
  -2  -2  -2   30.27    4.55
   2  -2   2   37.86    4.58
   2   2   2   33.02    4.54
  -2   2  -2   33.04    4.53
   2   2   2   39.14    4.58
  -2   2  -2   37.14    4.55
  -3  -2  -2   13.26    1.76
  -3  -2  -2   15.43    1.75
   3  -2   2   12.29    1.71
   3  -2   2   11.84    1.72
   3   2   2   12.58    1.71
  -3   2  -2   14.01    1.71
   3   2   2   12.21    1.75
  -3   2  -2   10.85    1.72
  -4  -2  -2    1.85    0.34
  -4  -2  -2    1.66    0.40
   4  -2   2    1.39    0.31
   4   2   2    1.19    0.28
   4   2   2    0.70    0.29
   4   2   2    1.20    0.18
  -4   2  -2    1.27    0.26
  -4   2  -2    1.81    0.41
  -5  -2  -2    7.07    0.92
   5  -2   2    6.55    0.92
   5  -2   2    6.45    0.86
  -5  -2  -2    6.91    1.07
  -5   2  -2    7.08    0.96
   5   2   2    5.58    0.87
   5   2   2    4.94    0.81
   5   2   2    7.70    1.09
  -6  -2  -2   24.44    3.09
   6  -2   2   23.03    3.11
   6  -2   2   23.02    3.02
  -6  -2  -2   22.50    3.16
   6   2   2   20.76    3.04
   6   2   2   21.06    3.13
  -6   2  -2   26.63    3.16
   7  -2   2    2.16    0.52
   7  -2   2    2.42    0.40
  -7  -2  -2    1.92    0.54
  -7  -2  -2    1.91    0.46
   7   2   2    2.26    0.44
   7   2   2    1.59    0.35
  -7   2  -2    2.27    0.58
  -7   2  -2    1.74    0.39
  -8  -2  -2   15.40    2.08
   8  -2   2   13.70    1.97
  -8  -2  -2   15.65    1.95
   8   2   2   16.53    1.85
   8   2   2   13.47    2.00
   8   2   2   10.58    1.85
  -8   2  -2   11.79    1.86
  -8   2  -2   13.96    2.03
   9  -2   2    3.54    0.59
  -9  -2  -2    3.05    0.69
   9  -2   2    4.33    0.83
  -9  -2  -2    3.52    0.94
   9   2   2    3.19    0.80
  -9   2  -2    2.86    0.80
   9   2   2    3.32    0.63
  10  -2   2    2.59    0.54
 -10  -2  -2    1.89    0.63
 -10  -2  -2    1.63    0.48
  10  -2   2    1.75    0.55
  10  -2   2    1.83    0.38
 -10   2  -2    1.81    0.61
  10   2   2    1.62    0.39
  10   2   2    1.89    0.59
 -10   2  -2    3.54    0.53
  10   2   2    1.76    0.42
  11  -2   2    5.98    1.24
 -11  -2  -2    7.96    1.60
  11  -2   2    8.80    1.13
 -11  -2  -2    8.16    1.35
  11  -2   2   11.95    1.67
 -11   2  -2   10.04    1.67
  11   2   2    9.76    1.22
 -11   2  -2    6.02    1.13
  11   2   2    6.89    1.43
 -12  -2  -2    2.20    0.81
  12  -2   2    3.21    0.49
 -12  -2  -2    2.20    0.59
  12  -2   2    2.88    0.62
  12  -2   2    2.19    0.70
  12  -2   2    2.25    0.57
  12   2   2    2.53    0.48
 -12   2  -2    1.99    0.48
  12   2   2    2.35    0.53
  12   2   2    2.12    0.52
 -12   2  -2    2.92    0.85
  12   2   2    3.06    0.82
  13  -2   2   -0.03    0.15
 -13  -2  -2    0.27    0.23
 -13   2  -2   -0.02    0.28
  13   2   2    0.11    0.13
  13   2   2    0.09    0.14
 -14  -2  -2    2.49    0.84
  14  -2   2    2.27    0.60
  14  -2   2    4.05    0.75
 -14  -2  -2    2.52    0.64
  14   2   2    2.98    0.51
 -14   2  -2    2.37    0.81
  15  -2   2    0.18    0.19
  15  -2   2    0.08    0.20
 -15  -2  -2    0.39    0.25
  15   2   2    0.25    0.13
  16  -3  -2    0.12    0.23
 -15  -3   2    1.62    0.42
  15  -3  -2    2.19    0.60
  15   3  -2    1.01    0.38
  14  -3  -2    0.00    0.21
 -14  -3   2    0.42    0.24
 -14  -3   2    0.34    0.45
 -14   3   2    0.56    0.43
  14   3  -2    0.71    0.31
 -13  -3   2    0.89    0.32
  13  -3  -2    0.40    0.32
 -13  -3   2    0.14    0.37
  13   3  -2    0.30    0.21
 -13   3   2    0.95    0.49
  12  -3  -2    0.56    0.41
  12  -3  -2    0.39    0.31
 -12  -3   2    1.03    0.57
 -12  -3   2    1.32    0.38
  12   3  -2    1.15    0.36
 -12   3   2    0.87    0.54
 -11  -3   2    5.67    1.23
 -11  -3   2    4.62    0.90
  11  -3  -2    7.58    1.15
  11  -3  -2    6.72    1.22
 -11   3   2    4.12    1.08
  11   3  -2    3.98    1.00
  10  -3  -2   13.56    1.91
 -10  -3   2   13.69    2.24
 -10  -3   2   11.51    1.81
  10  -3  -2   10.11    1.99
  10   3  -2   12.57    2.09
 -10   3   2   14.20    2.21
  10   3  -2   14.93    1.85
   9  -3  -2    0.64    0.39
   9  -3  -2    1.59    0.47
  -9  -3   2    1.77    0.41
  -9  -3   2    1.10    0.51
   9   3  -2    2.12    0.45
   9   3  -2    0.93    0.42
  -9   3   2    2.07    0.63
   8  -3  -2    0.76    0.30
  -8  -3   2    0.33    0.20
   8  -3  -2    0.43    0.30
  -8  -3   2    0.69    0.37
  -8   3   2    0.35    0.27
   8   3  -2    0.54    0.31
   8   3  -2    0.27    0.19
  -7  -3   2   15.40    2.24
  -7  -3   2   13.40    2.08
   7  -3  -2   16.08    2.18
   7   3  -2   14.03    2.10
   7   3  -2   17.47    2.23
  -7   3   2   18.92    2.23
  -6  -3   2   87.54   11.95
   6  -3  -2   88.29   11.90
   6   3  -2   88.64   11.92
  -6   3   2  101.58   11.93
  -5  -3   2   20.79    2.48
   5  -3  -2   17.47    2.51
  -5  -3   2   19.20    2.56
   5   3  -2   14.41    2.50
  -5   3   2   20.75    2.53
  -4  -3   2    1.58    0.34
  -4  -3   2    1.32    0.37
  -4  -3   2    1.76    0.37
   4  -3  -2    1.48    0.39
  -4   3   2    1.89    0.40
   4   3  -2    2.12    0.43
   4   3  -2    3.23    0.43
  -3  -3   2    3.03    0.53
   3  -3  -2    2.88    0.56
  -3  -3   2    2.91    0.56
   3  -3  -2    3.52    0.44
  -3  -3   2    3.20    0.55
  -3   3   2    2.98    0.43
   3   3  -2    3.83    0.57
  -3   3   2    4.33    0.61
   3   3  -2    3.04    0.55
  -2  -3   2    2.66    0.53
  -2  -3   2    3.49    0.52
   2  -3  -2    2.91    0.55
   2  -3  -2    3.15    0.47
   2   3  -2    3.48    0.55
  -2   3   2    3.84    0.47
  -2   3   2    4.32    0.55
   2   3  -2    3.15    0.54
  -1  -3   2    1.21    0.20
   1  -3  -2    0.81    0.18
  -1  -3   2    1.37    0.28
   1   3  -2    1.66    0.26
   1   3  -2    0.64    0.18
  -1   3   2    0.96    0.18
   0  -3   2    1.17    0.19
   0  -3  -2    1.21    0.25
   0  -3   2    1.00    0.24
   0   3  -2    1.80    0.30
   0   3   2    1.58    0.26
   1  -3   2   25.52    3.14
   1  -3   2   23.97    3.08
  -1  -3  -2   24.65    3.13
   1   3   2   21.53    3.12
  -1   3  -2   23.78    3.14
   2  -3   2    6.00    0.87
  -2  -3  -2    5.82    0.87
   2  -3   2    5.75    0.83
  -2  -3  -2    6.47    0.88
  -2  -3  -2    6.60    0.81
   2   3   2    6.02    0.86
  -2   3  -2    5.57    0.83
   2   3   2    6.22    0.88
   3  -3   2    7.47    0.99
  -3  -3  -2    6.65    1.13
   3  -3   2    7.01    0.97
  -3  -3  -2    7.09    0.99
   3   3   2    7.65    0.98
   3   3   2    5.37    0.99
  -4  -3  -2    0.89    0.25
  -4  -3  -2    0.73    0.28
   4  -3   2    0.62    0.23
   4  -3   2    1.01    0.25
   4  -3   2    1.28    0.28
   4   3   2    1.22    0.33
   4   3   2    1.75    0.32
  -4   3  -2    0.75    0.26
  -5  -3  -2    7.12    1.10
   5  -3   2    6.89    1.09
  -5  -3  -2    9.05    1.19
   5   3   2    5.66    1.18
  -5   3  -2    6.56    1.10
   5   3   2    8.28    1.00
   6  -3   2    4.05    0.80
  -6  -3  -2    3.63    0.78
   6  -3   2    4.43    0.68
  -6  -3  -2    3.44    0.83
   6   3   2    5.61    0.64
   6   3   2    4.52    0.76
   6   3   2    4.80    0.91
  -6   3  -2    4.27    0.85
  -6   3  -2    4.29    0.72
  -7  -3  -2    3.46    0.71
   7  -3   2    2.45    0.44
  -7  -3  -2    3.39    0.59
   7  -3   2    1.89    0.52
  -7   3  -2    2.55    0.58
   7   3   2    3.68    0.56
   7   3   2    2.37    0.37
  -7   3  -2    1.89    0.44
   7   3   2    2.60    0.62
   8  -3   2    3.08    0.44
  -8  -3  -2    1.48    0.54
   8  -3   2    2.87    0.62
  -8  -3  -2    2.54    0.55
  -8   3  -2    1.71    0.53
   8   3   2    1.87    0.54
  -8   3  -2    1.53    0.39
   8   3   2    1.86    0.44
  -9  -3  -2    0.49    0.27
   9  -3   2    0.32    0.29
  -9  -3  -2    0.31    0.30
   9  -3   2    0.05    0.12
  -9   3  -2    0.24    0.27
  -9   3  -2    0.29    0.16
   9   3   2    0.01    0.09
   9   3   2    0.10    0.25
   9   3   2    0.52    0.23
  10  -3   2    5.66    0.85
  10  -3   2    5.44    1.11
 -10  -3  -2    5.71    1.27
 -10   3  -2    6.54    1.24
  10   3   2    6.44    1.22
  10   3   2    7.10    1.04
  10   3   2    5.85    0.85
 -11  -3  -2    5.79    1.32
  11  -3   2    8.99    1.22
  11  -3   2    7.65    1.15
  11  -3   2    5.80    1.19
 -11  -3  -2    7.92    1.21
  11  -3   2    6.29    0.88
  11   3   2    6.80    1.36
  11   3   2    5.87    1.23
 -11   3  -2    5.09    1.22
  11   3   2    5.16    0.87
 -12  -3  -2    1.23    0.54
  12  -3   2    0.55    0.30
  12  -3   2    0.71    0.18
 -12  -3  -2    0.20    0.25
  12  -3   2    0.36    0.24
  12  -3   2    0.78    0.40
 -12   3  -2    0.63    0.43
  12   3   2    1.38    0.37
  12   3   2    0.29    0.15
  12   3   2    0.85    0.21
 -13  -3  -2    5.98    1.46
  13  -3   2    8.68    1.33
  13  -3   2   10.61    1.43
 -13  -3  -2    9.82    1.45
  13   3   2    8.70    1.27
  13   3   2    8.32    1.04
  13   3   2    5.67    1.02
 -13   3  -2    5.64    1.45
  14  -3   2    0.20    0.19
 -14  -3  -2    0.16    0.18
  14  -3   2    0.11    0.20
 -14  -3  -2   -0.04    0.27
 -14   3  -2    0.36    0.32
 -15  -3  -2    0.18    0.22
  15  -3   2    0.25    0.20
  15  -3   2    0.30    0.25
 -16  -3  -2    0.24    0.24
  16  -4  -2    1.02    0.44
 -15  -4   2    0.61    0.28
  15  -4  -2    0.69    0.35
  15   4  -2    0.54    0.25
 -14  -4   2    0.25    0.22
  14  -4  -2   -0.09    0.19
 -14  -4   2    0.08    0.30
  14   4  -2   -0.05    0.14
 -14   4   2    0.20    0.33
 -13  -4   2    0.46    0.27
  13  -4  -2    0.96    0.41
 -13  -4   2    0.90    0.57
 -13   4   2    0.55    0.48
  13   4  -2    0.90    0.31
 -12  -4   2   17.78    2.61
  12  -4  -2   11.40    2.18
 -12  -4   2   16.22    2.00
  12  -4  -2   15.01    2.07
  12   4  -2   10.31    1.89
 -12   4   2   18.24    2.56
 -11  -4   2   23.82    3.41
 -11  -4   2   25.26    3.19
  11  -4  -2   23.13    3.30
 -11   4   2   19.96    3.31
  11   4  -2   22.51    3.32
  10  -4  -2    8.56    1.50
 -10  -4   2   13.36    1.90
 -10  -4   2    8.69    1.32
  10  -4  -2    7.14    1.48
  10   4  -2    8.60    1.29
  10   4  -2    7.98    1.51
 -10   4   2    9.96    1.63
   9  -4  -2   10.03    1.58
  -9  -4   2   11.69    1.86
   9  -4  -2   10.84    1.73
  -9   4   2   10.10    1.76
   9   4  -2   10.46    1.51
   9   4  -2   10.43    1.76
  -8  -4   2    3.93    0.88
  -8  -4   2    3.72    0.71
   8  -4  -2    3.88    0.80
   8   4  -2    4.88    0.91
  -8   4   2    3.75    0.80
   8   4  -2    3.72    0.70
   7  -4  -2   18.33    2.42
  -7  -4   2   19.25    2.36
  -7  -4   2   17.13    2.48
  -7  -4   2   15.11    2.33
   7   4  -2   17.98    2.35
  -7   4   2   15.75    2.41
   6  -4  -2  168.70   20.07
  -6  -4   2  135.28   20.09
   6   4  -2  160.50   20.09
  -5  -4   2   35.64    4.52
  -5  -4   2   32.65    4.42
   5  -4  -2   39.99    4.49
   5   4  -2   33.43    4.48
   5   4  -2   29.25    4.41
  -5   4   2   33.31    4.46
   4  -4  -2   29.87    4.57
  -4  -4   2   34.23    4.56
  -4  -4   2   30.45    4.56
  -4  -4   2   37.23    4.63
   4   4  -2   36.68    4.58
   4   4  -2   36.44    4.61
  -4   4   2   40.35    4.60
   3  -4  -2    6.64    0.97
  -3  -4   2    8.57    0.98
  -3  -4   2    7.42    1.13
   3  -4  -2    7.23    0.90
   3   4  -2    6.66    0.96
   3   4  -2    5.25    0.95
  -3   4   2    5.77    0.95
   2  -4  -2   29.54    3.76
  -2  -4   2   33.26    3.81
   2  -4  -2   24.41    3.79
  -2  -4   2   29.82    3.80
  -2   4   2   25.79    3.75
   2   4  -2   30.52    3.81
   2   4  -2   31.30    3.80
   1  -4  -2   81.47   13.45
  -1  -4   2   94.90   14.08
   1   4  -2   92.58   13.89
  -1   4   2   95.83   13.62
   0  -4  -2  316.03   46.59
   0  -4   2  330.37   46.61
   0   4   2  344.43   46.71
   0   4  -2  410.80   46.93
   1  -4   2   19.08    2.63
  -1  -4  -2   20.50    2.63
   1   4   2   20.21    2.62
  -1   4  -2   19.31    2.63
   2  -4   2    0.79    0.22
  -2  -4  -2    0.79    0.22
   2  -4   2    0.57    0.14
  -2  -4  -2    0.62    0.15
   2   4   2    0.56    0.21
   2   4   2    0.41    0.17
  -2   4  -2    0.47    0.14
   3  -4   2    4.93    0.74
   3  -4   2    5.53    0.83
  -3  -4  -2    4.43    0.68
  -3   4  -2    5.43    0.73
   3   4   2    6.34    0.81
  -4  -4  -2   36.55    4.57
  -4  -4  -2   35.94    4.62
   4  -4   2   33.12    4.57
   4  -4   2   33.13    4.53
   4  -4   2   38.52    4.54
   4   4   2   31.18    4.59
   4   4   2   33.71    4.55
   5  -4   2   55.98    7.43
  -5  -4  -2   55.75    7.51
  -5  -4  -2   59.14    7.46
   6  -4   2   73.67   10.10
   6  -4   2   74.17   10.17
  -6  -4  -2   84.90   10.28
  -6  -4  -2   69.48   10.17
  -6   4  -2   88.78   10.23
   6   4   2   86.73   10.17
   6   4   2   72.29   10.23
   7  -4   2    9.25    1.46
  -7  -4  -2    9.30    1.65
   7  -4   2   11.43    1.38
  -7  -4  -2   11.57    1.49
   7   4   2   10.38    1.33
   7   4   2    8.52    1.59
   7   4   2    8.12    1.41
  -7   4  -2    9.51    1.60
  -8  -4  -2    0.17    0.22
  -8  -4  -2    0.51    0.31
   8  -4   2    0.31    0.15
   8   4   2    0.03    0.17
   8   4   2    0.47    0.29
  -8   4  -2    0.13    0.26
   8   4   2    0.30    0.10
   9  -4   2   19.96    2.46
  -9  -4  -2   18.82    2.42
  -9  -4  -2   15.85    2.51
   9   4   2   16.76    2.23
  -9   4  -2   14.94    2.44
   9   4   2   16.88    2.47
   9   4   2   15.80    2.33
  10  -4   2    1.79    0.31
  10  -4   2    1.03    0.44
 -10  -4  -2    2.54    0.70
 -10  -4  -2    1.07    0.40
 -10   4  -2    1.51    0.57
  10   4   2    1.15    0.52
  10   4   2    1.54    0.28
 -11  -4  -2    0.33    0.34
 -11  -4  -2    2.01    0.50
  11  -4   2    1.31    0.44
  11  -4   2    1.08    0.44
  11  -4   2    1.59    0.27
  11   4   2    0.87    0.43
  11   4   2    1.27    0.38
  11   4   2    1.46    0.27
 -11   4  -2    1.73    0.59
  12  -4   2    2.71    0.65
 -12  -4  -2    3.55    0.74
  12  -4   2    2.13    0.60
  12  -4   2    3.08    0.77
 -12  -4  -2    2.85    0.88
 -12   4  -2    3.86    0.94
  12   4   2    3.40    0.65
  12   4   2    2.44    0.40
 -13  -4  -2    1.91    0.73
 -13  -4  -2    0.95    0.35
  13  -4   2    0.81    0.35
  13  -4   2    1.00    0.39
 -13   4  -2    1.09    0.51
  13   4   2    1.04    0.38
  14  -4   2    2.12    0.58
 -14  -4  -2    1.89    0.91
 -14   4  -2    2.99    0.89
 -15  -4  -2    0.37    0.24
  15  -4   2    0.26    0.24
  15  -4   2    0.25    0.24
 -16  -4  -2    2.82    0.68
  16  -4   2    1.85    0.57
  16  -5  -2    0.05    0.21
 -15  -5   2    1.31    0.47
  15  -5  -2    1.92    0.59
  15   5  -2    0.96    0.34
 -14  -5   2    0.86    0.35
  14  -5  -2   -0.21    0.13
 -14   5   2    0.69    0.50
  14   5  -2    0.16    0.15
 -13  -5   2    2.28    0.78
 -13  -5   2    0.69    0.37
  13  -5  -2    1.73    0.56
 -13   5   2    1.65    0.64
  13   5  -2    0.92    0.33
 -12  -5   2    1.19    0.59
  12  -5  -2    1.64    0.60
 -12  -5   2    1.13    0.39
  12  -5  -2    0.42    0.32
  12   5  -2    0.31    0.23
 -12   5   2    0.87    0.51
 -11  -5   2    3.01    0.66
 -11  -5   2    2.57    0.80
  11  -5  -2    2.01    0.66
 -11   5   2    2.33    0.74
  11   5  -2    2.88    0.58
  11   5  -2    2.69    0.74
  10  -5  -2   -0.04    0.23
  10  -5  -2    0.01    0.16
 -10  -5   2   -0.08    0.17
 -10  -5   2    0.28    0.37
  10   5  -2    0.12    0.15
  10   5  -2   -0.07    0.31
 -10   5   2    0.17    0.30
  -9  -5   2    0.77    0.44
   9  -5  -2    0.75    0.39
  -9  -5   2    1.04    0.37
   9   5  -2    0.61    0.39
  -9   5   2    0.86    0.39
   9   5  -2    0.44    0.24
  -8  -5   2   16.09    2.54
  -8  -5   2   19.02    2.43
   8  -5  -2   18.36    2.49
  -8   5   2   14.73    2.47
   8   5  -2   21.37    2.43
   8   5  -2   14.59    2.49
  -7  -5   2   40.55    5.93
   7  -5  -2   41.58    5.98
  -7  -5   2   43.94    6.06
   7   5  -2   45.98    6.03
   7   5  -2   48.04    5.95
  -7   5   2   52.15    6.03
   6  -5  -2    8.12    1.25
  -6  -5   2    8.80    1.43
  -6  -5   2    8.79    1.21
   6   5  -2    7.73    1.35
  -6   5   2    8.51    1.25
   6   5  -2    8.21    1.21
  -5  -5   2   17.69    2.74
  -5  -5   2   23.72    2.86
   5  -5  -2   19.66    2.78
   5   5  -2   22.81    2.82
  -4  -5   2    8.14    1.29
   4  -5  -2   10.50    1.29
   4  -5  -2    9.54    1.17
  -4  -5   2    9.10    1.26
  -4  -5   2    7.45    1.24
  -4   5   2    7.63    1.24
   4   5  -2    8.39    1.24
   4   5  -2   10.05    1.30
   3  -5  -2   38.41    5.02
  -3  -5   2   39.42    5.09
  -3  -5   2   37.79    5.15
  -3  -5   2   40.96    5.09
   3   5  -2   38.88    5.09
  -3   5   2   37.33    5.07
   2  -5  -2    5.44    0.99
  -2  -5   2    6.88    1.02
   2  -5  -2    7.20    0.98
  -2  -5   2    7.45    1.02
  -2  -5   2    8.04    1.02
   2   5  -2    6.69    1.01
  -2   5   2    7.74    1.01
   2   5  -2    8.36    1.02
  -1  -5   2  526.48   72.62
   1  -5  -2  537.19   72.29
  -1   5   2  530.39   72.07
   1   5  -2  586.65   72.78
   0  -5   2   11.45    1.68
   0  -5   2   12.25    1.59
   0  -5  -2   13.23    1.66
   0   5  -2   11.18    1.59
   0   5   2   14.14    1.66
  -1  -5  -2  445.05   59.46
   1  -5   2  473.96   59.83
   1  -5   2  406.55   58.70
   1   5   2  462.38   59.89
  -2  -5  -2   -0.04    0.08
   2  -5   2    0.13    0.07
  -2  -5  -2    0.07    0.11
   2  -5   2    0.05    0.12
   2   5   2    0.04    0.11
   2   5   2    0.07    0.10
  -2   5  -2    0.12    0.07
   3  -5   2    1.21    0.32
  -3  -5  -2    1.01    0.20
  -3  -5  -2    1.09    0.29
  -3  -5  -2    0.83    0.26
  -3   5  -2    0.66    0.19
   3   5   2    1.07    0.27
   3   5   2    0.66    0.25
  -4  -5  -2   30.86    4.08
   4  -5   2   35.70    4.11
  -4  -5  -2   27.44    3.98
  -4  -5  -2   36.87    4.14
   4  -5   2   27.96    4.03
   4   5   2   34.19    4.13
  -4   5  -2   28.21    4.03
   5  -5   2   15.60    2.31
  -5  -5  -2   16.21    2.24
   5  -5   2   17.14    2.30
   5  -5   2   17.55    2.37
   5   5   2   23.48    2.48
  -6  -5  -2   22.38    3.40
   6  -5   2   24.89    3.39
  -6  -5  -2   25.02    3.49
   6   5   2   27.38    3.50
   6   5   2   27.48    3.40
  -6   5  -2   22.32    3.40
   6   5   2   26.67    3.28
  -7  -5  -2    5.84    1.03
  -7  -5  -2    6.38    1.18
   7  -5   2    8.00    1.10
   7   5   2    5.46    0.80
   7   5   2    6.78    1.15
   7   5   2    6.50    1.01
  -8  -5  -2   12.23    2.06
   8  -5   2   13.71    1.70
   8  -5   2   12.40    1.83
  -8  -5  -2   14.69    1.86
   8   5   2   14.75    1.81
  -8   5  -2   11.85    1.85
   8   5   2   10.06    1.97
   8   5   2   11.40    1.65
  -9  -5  -2    0.67    0.40
   9  -5   2    0.83    0.21
   9  -5   2    0.87    0.34
  -9  -5  -2    1.18    0.41
   9  -5   2    0.48    0.30
   9   5   2    1.19    0.45
  -9   5  -2    0.94    0.39
   9   5   2    0.74    0.35
  10  -5   2    2.23    0.61
  10  -5   2    3.55    0.75
 -10  -5  -2    2.45    0.63
 -10  -5  -2    1.64    0.65
  10  -5   2    2.23    0.41
  10   5   2    2.60    0.71
 -10   5  -2    2.94    0.80
  10   5   2    3.69    0.67
  11  -5   2    2.44    0.37
  11  -5   2    4.46    0.78
 -11  -5  -2    2.53    0.64
  11  -5   2    2.89    0.71
 -11  -5  -2    1.76    0.69
  11   5   2    1.40    0.60
 -11   5  -2    1.70    0.63
  11   5   2    2.82    0.61
 -12  -5  -2    1.05    0.62
  12  -5   2    1.20    0.46
 -12  -5  -2    1.85    0.53
  12  -5   2    2.11    0.60
 -12   5  -2    2.38    0.71
  12   5   2    0.69    0.34
  13  -5   2    1.48    0.59
 -13  -5  -2    3.73    1.00
  13  -5   2    4.21    0.80
 -13  -5  -2    2.08    0.65
 -13   5  -2    3.46    0.91
  14  -5   2    0.17    0.21
  14  -5   2    0.12    0.23
 -14  -5  -2    0.17    0.23
 -14   5  -2    0.45    0.39
 -15  -5  -2    0.80    0.37
  15  -5   2    0.72    0.38
  15  -5   2    1.49    0.51
 -15   5  -2    0.71    0.55
 -16  -5  -2    1.01    0.44
  16  -5   2    0.53    0.33
  16  -6  -2    0.13    0.28
 -16  -6   2    0.26    0.21
  15  -6  -2    3.21    0.90
 -15  -6   2    4.22    0.87
  15   6  -2    4.69    0.76
  14  -6  -2    0.30    0.31
 -14  -6   2    0.40    0.24
  14   6  -2    0.07    0.15
 -14   6   2    0.17    0.36
 -13  -6   2    2.69    1.01
  13  -6  -2    6.14    1.11
 -13   6   2    5.75    1.22
  13   6  -2    4.67    0.84
 -12  -6   2    0.62    0.46
  12  -6  -2    0.36    0.33
 -12  -6   2    0.02    0.24
  12  -6  -2    0.15    0.28
 -12   6   2   -0.09    0.27
  12   6  -2    0.44    0.22
  11  -6  -2    3.74    0.87
  11  -6  -2    3.86    0.89
 -11  -6   2    4.11    0.83
 -11  -6   2    4.06    1.05
  11   6  -2    4.11    0.98
 -11   6   2    2.95    0.87
  11   6  -2    3.36    0.68
 -10  -6   2    2.68    0.78
 -10  -6   2    2.07    0.57
  10  -6  -2    2.74    0.72
  10   6  -2    2.56    0.55
  10   6  -2    2.32    0.70
 -10   6   2    3.75    0.83
  -9  -6   2    8.33    1.42
   9  -6  -2    6.84    1.22
  -9  -6   2    5.57    1.05
  -9  -6   2    5.89    1.13
   9   6  -2    9.09    1.38
   9   6  -2    6.42    1.01
  -9   6   2    7.84    1.31
   8  -6  -2    0.10    0.25
  -8  -6   2    0.03    0.14
  -8  -6   2    0.34    0.21
  -8  -6   2   -0.06    0.19
  -8   6   2   -0.02    0.18
   8   6  -2    0.03    0.20
   8   6  -2    0.24    0.17
  -7  -6   2    0.67    0.30
  -7  -6   2    0.72    0.38
   7  -6  -2    1.07    0.38
  -7  -6   2    1.54    0.35
  -7   6   2    1.49    0.41
   7   6  -2    0.49    0.23
   7   6  -2    0.25    0.27
  -6  -6   2    9.10    1.58
   6  -6  -2   10.95    1.64
  -6  -6   2   12.39    1.72
  -6  -6   2   11.48    1.62
  -6   6   2   14.44    1.67
   6   6  -2   11.15    1.67
   6   6  -2   11.69    1.60
  -5  -6   2    8.80    1.25
   5  -6  -2    7.47    0.93
  -5  -6   2    6.54    1.09
  -5  -6   2    5.95    1.06
   5  -6  -2    6.19    1.10
   5   6  -2    5.66    1.09
   5   6  -2    6.82    1.02
  -5   6   2    7.07    1.04
   4  -6  -2    2.12    0.42
  -4  -6   2    1.98    0.40
  -4  -6   2    2.14    0.47
  -4  -6   2    1.92    0.41
   4  -6  -2    1.74    0.29
  -4   6   2    1.12    0.33
   4   6  -2    1.23    0.35
   4   6  -2    1.54    0.40
  -3  -6   2   78.83    9.36
   3  -6  -2   65.45    9.31
  -3  -6   2   65.44    9.34
   3   6  -2   72.44    9.33
  -3   6   2   77.67    9.32
   2  -6  -2   17.27    2.09
  -2  -6   2   15.53    2.10
   2   6  -2   14.46    2.09
  -2   6   2   15.26    2.07
  -1   6   2   66.65    8.62
   0  -6   2   58.42    7.28
   0   6   2   53.76    7.22
   0   6  -2   55.12    7.26
   1  -6   2   28.90    3.99
  -1  -6  -2   35.02    3.98
   1   6   2   26.69    3.94
  -1   6  -2   30.20    3.99
  -2  -6  -2   34.35    4.15
   2  -6   2   34.23    4.21
  -2  -6  -2   29.51    4.16
  -2   6  -2   29.84    4.08
  -3  -6  -2    0.08    0.11
  -3  -6  -2    0.15    0.15
   3  -6   2    0.88    0.28
  -3  -6  -2    0.25    0.14
  -3   6  -2    0.21    0.10
   3   6   2   -0.05    0.11
   3   6   2    0.43    0.18
  -4  -6  -2    8.56    1.20
  -4  -6  -2    7.82    1.17
   4  -6   2    8.07    1.20
  -4  -6  -2    7.84    1.09
   4   6   2    8.81    1.22
  -4   6  -2    8.86    1.13
   4   6   2    6.41    1.13
   5  -6   2    4.07    0.69
  -5  -6  -2    3.30    0.44
   5  -6   2    3.11    0.54
  -5  -6  -2    3.27    0.67
   5  -6   2    2.45    0.51
  -5  -6  -2    2.31    0.55
   5   6   2    3.36    0.69
  -5   6  -2    1.94    0.51
   5   6   2    2.73    0.57
   6  -6   2    8.23    1.20
  -6  -6  -2    7.41    1.11
   6  -6   2    9.20    1.39
  -6  -6  -2    7.98    1.40
  -6  -6  -2    9.46    1.27
   6  -6   2    6.96    1.14
  -6   6  -2    7.00    1.29
   6   6   2    9.95    1.50
   6   6   2   11.04    1.26
   6   6   2    8.61    1.11
   7  -6   2    0.53    0.30
  -7  -6  -2    0.24    0.23
  -7  -6  -2    0.79    0.36
   7  -6   2    1.02    0.25
   7  -6   2    0.70    0.29
   7   6   2    1.13    0.41
   7   6   2    0.80    0.16
  -7   6  -2    0.71    0.32
   7   6   2    0.37    0.24
   8  -6   2   15.85    2.15
   8  -6   2   16.68    2.03
  -8  -6  -2   18.08    2.21
   8  -6   2   17.04    2.20
  -8  -6  -2   16.68    2.64
  -8   6  -2   13.46    2.16
   8   6   2   13.52    1.97
   8   6   2   15.39    2.14
   8   6   2   13.34    2.20
   9  -6   2    1.42    0.45
   9  -6   2    0.82    0.36
  -9  -6  -2    0.69    0.37
  -9  -6  -2    0.59    0.41
   9  -6   2    1.01    0.23
   9   6   2    1.65    0.55
   9   6   2    0.56    0.31
  -9   6  -2    1.46    0.48
 -10  -6  -2    4.08    1.13
 -10  -6  -2    9.99    1.34
  10  -6   2    6.20    1.12
  10  -6   2    6.87    1.18
  10   6   2    6.01    1.07
  10   6   2    4.41    1.21
 -11  -6  -2    0.89    0.40
 -11  -6  -2    0.95    0.50
  11  -6   2    0.87    0.39
  11  -6   2    0.60    0.36
 -11   6  -2    0.87    0.45
  11   6   2    0.75    0.32
  11   6   2    0.65    0.42
 -12  -6  -2    0.85    0.40
  12  -6   2    0.94    0.40
  12  -6   2    0.69    0.39
 -12  -6  -2    0.45    0.48
  12   6   2    1.61    0.43
 -12   6  -2    0.37    0.37
  13  -6   2    2.31    0.59
  13  -6   2    0.65    0.41
 -13  -6  -2    0.40    0.45
  13  -6   2    1.36    0.60
 -13  -6  -2    0.32    0.31
 -13   6  -2    0.65    0.43
  14  -6   2    0.88    0.48
  14  -6   2    1.43    0.54
 -14  -6  -2    2.43    0.63
 -14   6  -2    1.10    0.57
  15  -6   2    0.20    0.31
 -15  -6  -2    0.53    0.33
  15  -6   2    0.10    0.20
 -15   6  -2    0.48    0.39
  16  -6   2   10.21    1.81
  16  -7  -2    0.57    0.35
 -16  -7   2    0.42    0.28
 -15  -7   2    0.41    0.23
  15  -7  -2    0.15    0.23
 -14  -7   2    0.18    0.19
  14  -7  -2    0.72    0.39
 -14   7   2    0.44    0.40
  14   7  -2    0.27    0.18
  13  -7  -2    0.05    0.23
 -13  -7   2   -0.21    0.21
 -13  -7   2    0.10    0.18
  13   7  -2    0.14    0.14
 -13   7   2   -0.09    0.22
 -12  -7   2    2.60    0.69
 -12  -7   2    2.67    0.87
  12  -7  -2    4.26    0.92
  12  -7  -2    4.14    0.87
 -12   7   2    3.47    0.89
  12   7  -2    2.33    0.54
 -11  -7   2    3.48    0.70
  11  -7  -2    0.97    0.54
 -11  -7   2    2.19    0.75
  11   7  -2    2.80    0.54
  11   7  -2    1.60    0.64
 -11   7   2    2.80    0.75
  10  -7  -2    0.89    0.43
 -10  -7   2    0.61    0.42
 -10  -7   2    1.11    0.38
  10   7  -2    0.82    0.29
 -10   7   2    0.99    0.44
  -9  -7   2   12.58    1.98
  -9  -7   2   10.61    1.53
   9  -7  -2   11.79    1.66
  -9  -7   2    9.25    1.56
   9   7  -2   11.96    1.53
   9   7  -2    9.53    1.76
  -9   7   2    8.65    1.69
  -8  -7   2   -0.02    0.14
   8  -7  -2    0.14    0.29
  -8  -7   2    0.16    0.23
  -8  -7   2   -0.30    0.17
   8   7  -2    0.37    0.20
  -8   7   2    0.03    0.22
   8   7  -2    0.26    0.26
   7  -7  -2   16.21    2.48
  -7  -7   2   15.80    2.42
  -7  -7   2   16.88    2.56
   7   7  -2   18.42    2.53
   7   7  -2   22.03    2.46
  -7   7   2   17.62    2.49
   6  -7  -2    5.23    0.69
   6  -7  -2    7.64    1.03
  -6  -7   2    5.14    0.90
  -6  -7   2    6.53    1.06
  -6  -7   2    4.62    0.86
   6   7  -2    4.49    0.84
   6   7  -2    4.23    0.90
  -6   7   2    4.70    0.89
   5  -7  -2   27.46    3.76
  -5  -7   2   31.28    3.94
   5  -7  -2   26.92    3.86
   5   7  -2   32.06    3.91
   5   7  -2   29.36    3.85
  -4  -7   2    8.64    1.30
  -4  -7   2    9.01    1.34
   4  -7  -2    8.31    1.23
   4  -7  -2   10.08    1.31
   4   7  -2    9.27    1.32
   4   7  -2   10.77    1.32
  -4   7   2    8.63    1.28
   3  -7  -2    6.21    0.89
  -3  -7   2    6.43    0.96
  -3  -7   2    6.15    1.01
  -3  -7   2    7.23    0.97
   3   7  -2    6.19    0.95
  -3   7   2    6.14    0.92
   3   7  -2    6.00    0.93
  -2  -7   2   38.62    4.86
  -2  -7   2   38.80    4.83
  -2  -7   2   40.79    4.88
   2  -7  -2   32.02    4.80
  -2   7   2   35.83    4.80
  -2   7   2   31.83    4.80
   2   7  -2   42.15    4.88
   2   7  -2   38.10    4.82
   1  -7  -2   72.85   10.16
  -1  -7   2   72.47   10.13
  -1  -7   2   84.43   10.21
   1   7  -2   82.75   10.22
  -1   7   2   82.00   10.17
   0  -7  -2   11.31    1.75
   0  -7   2   12.78    1.81
   0   7  -2   11.53    1.78
   0   7  -2   14.83    1.69
   0   7   2   11.97    1.76
   1  -7   2   97.07   12.45
  -1  -7  -2   94.71   12.42
  -2  -7  -2    8.69    1.16
   2  -7   2    6.42    1.22
  -2  -7  -2    8.19    1.13
   2   7   2    6.83    1.14
   2   7   2    9.13    1.16
  -3  -7  -2    0.22    0.14
   3  -7   2    0.09    0.18
   3  -7   2    0.32    0.12
  -3  -7  -2    0.35    0.21
   3   7   2    0.43    0.19
   3   7   2    0.49    0.23
  -3   7  -2    0.11    0.10
  -4  -7  -2    2.76    0.53
  -4  -7  -2    1.07    0.40
   4  -7   2    1.84    0.38
  -4  -7  -2    2.50    0.41
   4  -7   2    1.78    0.47
  -4   7  -2    2.46    0.42
   4   7   2    2.01    0.50
   4   7   2    2.80    0.53
   5  -7   2   20.23    2.73
   5  -7   2   16.47    2.62
  -5  -7  -2   22.74    2.76
  -5  -7  -2   19.12    2.59
   5  -7   2   21.87    2.64
   5   7   2   18.22    2.67
   5   7   2   20.86    2.76
  -6  -7  -2    1.83    0.56
  -6  -7  -2    1.83    0.52
  -6  -7  -2    2.38    0.42
   6  -7   2    3.06    0.52
   6  -7   2    1.90    0.55
   6  -7   2    3.20    0.54
   6   7   2    2.21    0.67
   6   7   2    2.51    0.57
  -6   7  -2    2.23    0.52
  -7  -7  -2    0.38    0.14
  -7  -7  -2    0.70    0.31
   7  -7   2    0.38    0.33
   7  -7   2    0.24    0.25
   7  -7   2    0.62    0.20
  -7  -7  -2    0.80    0.33
  -7   7  -2    1.09    0.34
   7   7   2    0.65    0.30
   7   7   2    0.48    0.29
   8  -7   2    2.15    0.57
  -8  -7  -2    1.74    0.57
   8  -7   2    1.14    0.32
  -8  -7  -2    1.13    0.44
   8  -7   2    1.82    0.48
  -8   7  -2    1.69    0.51
   8   7   2    2.46    0.62
   8   7   2    2.48    0.52
   9  -7   2    1.90    0.31
   9  -7   2    1.60    0.51
   9  -7   2    0.70    0.39
  -9  -7  -2    1.76    0.60
  -9  -7  -2    1.56    0.51
   9   7   2    1.68    0.45
   9   7   2    1.02    0.49
  -9   7  -2    0.89    0.41
  10  -7   2    0.92    0.37
 -10  -7  -2    1.16    0.52
 -10  -7  -2    1.56    0.51
  10  -7   2    1.40    0.47
  10   7   2    0.72    0.43
  10   7   2    0.80    0.37
 -10   7  -2    0.87    0.43
  11  -7   2    6.88    1.24
 -11  -7  -2    4.64    1.24
 -11  -7  -2    6.13    1.22
  11  -7   2    6.03    1.21
 -11   7  -2    6.10    1.26
  11   7   2    7.44    1.38
  11   7   2    6.70    1.15
  12  -7   2    1.77    0.55
 -12  -7  -2    0.83    0.42
 -12  -7  -2    0.82    0.60
  12   7   2    1.63    0.50
 -12   7  -2    1.22    0.50
  13  -7   2    5.19    1.06
 -13  -7  -2    5.69    1.09
  13  -7   2    5.20    1.13
 -13  -7  -2    3.54    1.08
 -13   7  -2    3.70    1.06
 -14  -7  -2    0.27    0.29
  14  -7   2    0.06    0.20
  14  -7   2   -0.05    0.23
 -14   7  -2   -0.04    0.37
 -15  -7  -2    0.61    0.37
  15  -7   2    0.42    0.30
  15  -7   2    0.27    0.31
 -15   7  -2    0.63    0.40
 -16  -7  -2    0.64    0.45
  16  -7   2    1.37    0.50
 -16  -8   2    2.97    0.78
 -15  -8   2    0.28    0.23
  15  -8  -2    0.02    0.20
  14  -8  -2    1.14    0.52
 -14  -8   2    3.04    0.73
 -14   8   2    4.03    0.97
  14   8  -2    2.12    0.44
 -13  -8   2    0.51    0.49
  13  -8  -2    0.26    0.32
 -13  -8   2    0.56    0.31
 -13   8   2   -0.10    0.29
  13   8  -2    0.15    0.16
  12  -8  -2    0.23    0.35
 -12  -8   2    0.35    0.29
  12  -8  -2    0.43    0.37
  12   8  -2    0.54    0.23
 -12   8   2    0.10    0.33
 -11  -8   2   22.50    2.59
 -11  -8   2   15.68    2.83
  11  -8  -2   20.99    2.66
  11   8  -2   13.98    2.39
 -11   8   2   19.40    2.67
  11   8  -2   17.35    2.66
  10  -8  -2    0.32    0.30
 -10  -8   2   -0.01    0.15
 -10  -8   2   -0.02    0.29
  10   8  -2   -0.05    0.15
 -10   8   2    0.06    0.26
  10   8  -2    0.40    0.32
  -9  -8   2    2.86    0.76
  -9  -8   2    3.90    0.97
   9  -8  -2    3.62    0.86
  -9  -8   2    6.14    0.86
   9   8  -2    3.82    0.92
  -9   8   2    4.43    0.92
   9   8  -2    4.46    0.76
  -8  -8   2    0.97    0.50
  -8  -8   2    1.81    0.48
  -8  -8   2    1.87    0.41
   8  -8  -2    0.80    0.42
   8   8  -2    1.22    0.35
  -8   8   2    1.99    0.51
   8   8  -2    1.79    0.54
  -7  -8   2    0.09    0.15
  -7  -8   2   -0.20    0.15
   7  -8  -2   -0.10    0.18
  -7  -8   2   -0.21    0.16
  -7   8   2   -0.02    0.19
   7   8  -2   -0.17    0.14
   7   8  -2    0.00    0.13
  -6  -8   2    0.44    0.25
  -6  -8   2    0.54    0.24
   6  -8  -2    0.55    0.15
  -6  -8   2    0.71    0.36
   6  -8  -2    0.78    0.30
  -6   8   2    0.25    0.21
   6   8  -2    0.48    0.22
   5  -8  -2    3.95    0.52
  -5  -8   2    3.50    0.69
  -5  -8   2    3.01    0.71
  -5  -8   2    3.17    0.64
   5  -8  -2    3.54    0.67
  -5   8   2    2.54    0.59
   5   8  -2    3.08    0.68
   5   8  -2    4.09    0.68
  -4  -8   2    0.48    0.26
  -4  -8   2    0.67    0.27
   4  -8  -2    0.38    0.16
   4  -8  -2    0.66    0.26
  -4  -8   2    0.86    0.29
   4   8  -2    0.18    0.18
   4   8  -2    0.65    0.25
  -4   8   2    0.53    0.22
  -3  -8   2    4.99    0.82
  -3  -8   2    4.44    0.80
   3  -8  -2    3.80    0.71
  -3  -8   2    5.71    0.86
  -3   8   2    4.05    0.73
   3   8  -2    5.67    0.81
  -2  -8   2   73.79    8.72
   2  -8  -2   58.56    8.64
  -2  -8   2   67.49    8.70
  -2  -8   2   69.11    8.66
  -2   8   2   74.98    8.65
   2   8  -2   64.99    8.64
  -2   8   2   61.71    8.64
   2   8  -2   64.26    8.70
  -1  -8   2   83.04   11.01
   1  -8  -2   88.70   11.06
  -1  -8   2   90.52   11.11
  -1   8   2   80.03   11.04
   0  -8  -2    0.97    0.29
   0  -8   2    1.32    0.31
   0  -8   2    1.06    0.32
   0   8  -2    0.61    0.26
   0   8  -2    0.73    0.16
   0   8   2    0.69    0.25
  -1  -8  -2  168.13   25.08
   1  -8   2  165.54   24.42
   1  -8   2  166.78   24.66
   1   8   2  169.25   25.59
   2  -8   2   19.45    2.76
  -2  -8  -2   19.11    2.72
  -2  -8  -2   20.95    2.71
   2   8   2   20.26    2.72
   2   8   2   20.47    2.72
  -3  -8  -2   13.02    1.90
  -3  -8  -2   14.46    1.95
   3  -8   2   14.37    1.98
   3   8   2   15.85    1.98
   3   8   2   11.30    1.91
  -3   8  -2   14.64    1.83
  -4  -8  -2    0.17    0.12
  -4  -8  -2    0.05    0.16
  -4  -8  -2    0.09    0.16
   4  -8   2    0.20    0.21
   4  -8   2    0.06    0.12
   4   8   2    0.06    0.16
  -4   8  -2   -0.06    0.08
   4   8   2    0.41    0.21
  -5  -8  -2    0.11    0.12
  -5  -8  -2    0.15    0.18
  -5  -8  -2   -0.07    0.17
   5  -8   2    0.38    0.18
   5  -8   2   -0.19    0.12
   5   8   2    0.15    0.19
   5   8   2    0.22    0.21
  -5   8  -2    0.26    0.17
   6  -8   2    0.70    0.24
  -6  -8  -2    0.51    0.28
  -6  -8  -2    0.61    0.19
  -6  -8  -2    0.82    0.35
   6  -8   2    0.67    0.26
   6   8   2    1.10    0.33
  -6   8  -2    0.87    0.30
   6   8   2    0.46    0.27
   7  -8   2    1.84    0.57
   7  -8   2    1.92    0.48
   7  -8   2    1.95    0.42
  -7  -8  -2    3.56    0.69
  -7  -8  -2    2.02    0.62
   7   8   2    3.00    0.64
  -7   8  -2    3.03    0.58
   7   8   2    1.91    0.57
  -8  -8  -2    0.15    0.10
  -8  -8  -2    0.21    0.26
   8  -8   2    0.24    0.23
   8  -8   2    0.05    0.12
   8  -8   2    0.15    0.23
  -8  -8  -2    0.01    0.22
   8   8   2    0.09    0.28
   8   8   2   -0.11    0.18
  -8   8  -2    0.11    0.21
  -9  -8  -2    0.36    0.32
  -9  -8  -2    0.59    0.38
   9  -8   2    0.49    0.30
   9  -8   2    0.46    0.17
   9  -8   2    0.77    0.38
   9   8   2    0.55    0.31
  -9   8  -2    0.72    0.34
   9   8   2    0.72    0.41
  10  -8   2    0.09    0.24
 -10  -8  -2    0.09    0.32
  10  -8   2    0.41    0.28
 -10  -8  -2    0.34    0.27
  10   8   2    0.43    0.25
  10   8   2    0.67    0.36
 -10   8  -2   -0.05    0.19
 -11  -8  -2    2.15    0.77
  11  -8   2    3.00    0.69
  11  -8   2    1.71    0.63
 -11  -8  -2    1.87    0.59
  11   8   2    1.98    0.56
 -11   8  -2    2.28    0.68
 -12  -8  -2   10.24    2.14
  12  -8   2    6.42    1.73
 -12  -8  -2   12.47    1.89
  12  -8   2   11.45    1.81
 -12   8  -2   10.98    1.88
  12   8   2    9.18    1.63
 -13  -8  -2    0.28    0.37
  13  -8   2    0.12    0.26
  13  -8   2    0.58    0.34
 -13  -8  -2    0.34    0.32
 -13   8  -2    0.34    0.33
  14  -8   2    0.41    0.36
 -14  -8  -2    1.14    0.43
  14  -8   2    0.17    0.27
  15  -8   2    0.55    0.34
 -15  -8  -2    0.29    0.27
 -15   8  -2    0.82    0.49
  16  -8   2    2.67    0.86
 -16  -8  -2    3.93    0.95
 -16  -9   2    2.40    0.68
  15  -9  -2    0.72    0.42
 -15  -9   2    0.23    0.24
 -14  -9   2    5.07    0.99
 -14   9   2    3.41    0.88
  14   9  -2    2.18    0.48
 -13  -9   2    1.23    0.63
 -13  -9   2    1.79    0.56
  13  -9  -2    2.19    0.67
 -13   9   2    1.02    0.51
  13   9  -2    0.97    0.32
 -12  -9   2    0.78    0.49
  12  -9  -2   -0.05    0.28
 -12  -9   2    0.62    0.34
 -12   9   2    0.19    0.32
  12   9  -2    0.75    0.25
 -11  -9   2    2.02    0.74
 -11  -9   2    1.80    0.56
  11  -9  -2    1.33    0.56
 -11   9   2    2.45    0.69
  11   9  -2    1.32    0.39
 -10  -9   2    0.67    0.47
  10  -9  -2    0.64    0.38
 -10  -9   2    1.29    0.35
 -10  -9   2    0.86    0.37
 -10   9   2    0.57    0.35
  10   9  -2    0.53    0.22
  10   9  -2   -0.04    0.26
  -9  -9   2    1.46    0.66
  -9  -9   2    3.81    0.67
  -9  -9   2    3.21    0.80
   9  -9  -2    3.69    0.78
   9   9  -2    2.30    0.69
  -9   9   2    3.43    0.77
  -8  -9   2    0.67    0.35
  -8  -9   2    0.38    0.23
   8  -9  -2    0.72    0.41
  -8  -9   2    0.70    0.41
   8   9  -2    0.28    0.23
  -8   9   2    0.84    0.36
   8   9  -2    1.17    0.45
  -7  -9   2   15.43    2.34
  -7  -9   2   15.16    2.30
  -7  -9   2   15.37    2.42
   7  -9  -2   19.22    2.19
   7  -9  -2   13.54    2.32
   7   9  -2   16.57    2.40
   7   9  -2   15.11    2.29
  -7   9   2   19.15    2.36
  -6  -9   2   20.37    2.53
  -6  -9   2   19.11    2.61
   6  -9  -2   18.57    2.52
   6  -9  -2   18.33    2.41
  -6  -9   2   16.94    2.53
  -6   9   2   17.13    2.49
   6   9  -2   18.03    2.56
   6   9  -2   17.56    2.51
   5  -9  -2    2.81    0.50
  -5  -9   2    4.24    0.69
  -5  -9   2    2.88    0.63
   5  -9  -2    2.82    0.60
  -5  -9   2    3.23    0.69
  -5   9   2    2.72    0.57
   5   9  -2    3.06    0.64
   5   9  -2    3.07    0.61
  -4  -9   2    6.87    1.14
  -4  -9   2    7.90    1.05
   4  -9  -2    5.99    0.96
  -4  -9   2    7.18    1.12
   4   9  -2    6.45    1.07
   4   9  -2    6.91    1.01
  -4   9   2    5.67    0.95
  -3  -9   2   33.29    4.55
  -3  -9   2   39.93    4.61
  -3  -9   2   34.56    4.58
   3   9  -2   32.49    4.57
   3   9  -2   32.49    4.53
   2  -9  -2   51.05    5.92
  -2  -9   2   42.58    5.96
  -2  -9   2   44.75    5.91
  -2   9   2   40.70    5.88
   2   9  -2   52.20    5.99
   2   9  -2   42.11    5.89
  -1  -9   2   13.10    1.87
   1  -9  -2   13.04    1.84
  -1  -9   2   13.89    1.91
  -1   9   2   13.54    1.84
   1   9  -2   13.79    1.79
   1   9  -2   12.65    1.88
   0  -9   2   20.18    2.59
   0  -9  -2   16.01    2.53
   0  -9  -2   19.80    2.53
   0  -9   2   17.93    2.52
   0   9   2   20.36    2.53
   0   9  -2   17.27    2.55
   1  -9   2   15.42    2.07
   1  -9   2   17.82    2.16
  -1  -9  -2   13.80    2.08
  -1  -9  -2   14.67    2.09
   1   9   2   13.62    2.07
   1   9   2   15.89    2.06
   2  -9   2   11.68    1.53
  -2  -9  -2   10.19    1.46
  -2  -9  -2   10.45    1.45
   2   9   2    8.57    1.43
   2   9   2    9.96    1.44
  -3  -9  -2   52.25    6.38
  -3  -9  -2   49.39    6.33
   3  -9   2   45.61    6.39
  -3   9  -2   45.95    6.22
   3   9   2   49.51    6.38
  -4  -9  -2    6.34    0.98
   4  -9   2    3.72    0.89
   4  -9   2    6.11    0.80
  -4  -9  -2    4.54    0.84
   4   9   2    5.55    0.96
  -4   9  -2    5.41    0.76
   4   9   2    4.90    0.94
   5  -9   2    0.18    0.18
  -5  -9  -2    0.31    0.17
  -5  -9  -2    0.27    0.24
   5  -9   2    0.79    0.36
  -5  -9  -2    0.35    0.24
   5   9   2   -0.03    0.19
   5   9   2    0.11    0.22
  -5   9  -2    0.53    0.20
   6  -9   2   24.79    3.38
   6  -9   2   24.87    3.26
  -6  -9  -2   25.80    3.23
  -6  -9  -2   24.83    3.38
   6   9   2   25.62    3.40
   6   9   2   19.80    3.29
  -7  -9  -2    0.42    0.16
  -7  -9  -2    0.34    0.31
   7  -9   2    0.27    0.21
   7  -9   2    0.40    0.29
  -7  -9  -2    0.02    0.24
   7  -9   2    0.19    0.16
   7   9   2    0.05    0.19
   7   9   2    0.09    0.23
  -7   9  -2    0.33    0.22
   8  -9   2    9.45    1.77
  -8  -9  -2   10.55    1.85
   8  -9   2   10.87    1.50
   8  -9   2   11.58    1.60
   8   9   2   15.01    1.81
   8   9   2    9.51    1.60
  -8   9  -2   10.02    1.60
   9  -9   2    0.37    0.32
   9  -9   2    0.37    0.29
   9  -9   2    0.46    0.17
  -9  -9  -2    0.09    0.23
   9  -9   2    0.52    0.16
  -9  -9  -2    0.52    0.36
   9   9   2    0.70    0.30
  -9   9  -2    0.28    0.28
   9   9   2    0.36    0.32
  10  -9   2    0.31    0.27
 -10  -9  -2    1.18    0.44
 -10  -9  -2    0.06    0.26
  10  -9   2    0.78    0.40
  10   9   2   -0.11    0.19
 -10   9  -2    0.42    0.30
  10   9   2    0.78    0.41
  11  -9   2    0.79    0.39
  11  -9   2    0.35    0.29
 -11  -9  -2   -0.05    0.32
 -11  -9  -2    0.31    0.34
 -11   9  -2    0.28    0.35
  11   9   2    1.32    0.41
 -12  -9  -2    0.50    0.38
  12  -9   2    0.84    0.42
 -12  -9  -2    0.86    0.50
  12  -9   2    0.64    0.36
  12   9   2    0.83    0.40
 -12   9  -2    0.23    0.30
 -13  -9  -2    0.50    0.35
  13  -9   2    0.49    0.35
 -13  -9  -2    0.05    0.41
  13  -9   2    0.33    0.30
 -13   9  -2    0.17    0.32
 -14  -9  -2    3.27    0.85
 -14   9  -2    2.09    0.92
  15  -9   2    0.16    0.32
 -15  -9  -2    0.48    0.30
 -15   9  -2    0.52    0.43
 -16  -9  -2    2.79    0.84
 -16 -10   2    0.58    0.31
  15 -10  -2    2.23    0.80
 -15 -10   2    4.40    0.94
  14 -10  -2    0.58    0.37
 -14 -10   2    0.09    0.16
 -14  10   2    0.61    0.43
  14  10  -2    0.29    0.18
 -13 -10   2    3.19    0.79
  13 -10  -2    2.68    0.81
 -13  10   2    2.40    0.78
 -12 -10   2    1.14    0.50
 -12 -10   2    1.09    0.56
  12 -10  -2    0.87    0.50
  12  10  -2    2.34    0.44
 -12  10   2    1.76    0.64
 -11 -10   2    4.59    0.86
 -11 -10   2    2.61    0.83
 -11 -10   2    1.88    0.53
  11 -10  -2    3.77    0.84
 -11  10   2    2.57    0.74
  11  10  -2    3.01    0.58
 -10 -10   2    2.56    0.75
  10 -10  -2    2.36    0.64
 -10 -10   2    2.63    0.65
 -10 -10   2    0.89    0.35
  10  10  -2    1.53    0.56
 -10  10   2    2.14    0.63
  10  10  -2    1.96    0.47
   9 -10  -2    3.48    0.90
  -9 -10   2    6.85    1.27
  -9 -10   2    6.84    0.99
  -9 -10   2    4.40    0.97
   9  10  -2    3.82    0.84
  -9  10   2    4.76    0.98
   9  10  -2    8.44    1.23
  -8 -10   2    3.44    0.87
  -8 -10   2    3.02    0.72
  -8 -10   2    3.17    0.68
   8  10  -2    4.82    0.93
   8  10  -2    2.41    0.60
  -8  10   2    5.27    0.84
  -7 -10   2    1.59    0.44
   7 -10  -2    1.51    0.45
  -7 -10   2    1.26    0.46
   7 -10  -2    2.51    0.36
  -7 -10   2    2.66    0.69
  -7  10   2    1.62    0.47
   7  10  -2    1.21    0.47
   7  10  -2    1.31    0.39
  -6 -10   2   38.95    5.21
  -6 -10   2   37.59    5.15
   6  10  -2   37.90    5.16
  -6  10   2   39.33    5.10
   5 -10  -2    0.09    0.14
  -5 -10   2   -0.25    0.19
   5 -10  -2    0.20    0.19
  -5 -10   2    0.33    0.20
  -5 -10   2   -0.02    0.19
   5  10  -2   -0.13    0.14
  -5  10   2   -0.07    0.12
   5  10  -2    0.08    0.17
  -4 -10   2   13.78    1.69
  -4 -10   2   11.54    1.66
  -4 -10   2   12.15    1.67
   4 -10  -2   10.86    1.57
  -4  10   2   10.20    1.57
   4  10  -2   12.25    1.64
   4  10  -2   10.39    1.63
  -3 -10   2    3.94    0.80
  -3 -10   2    6.51    0.95
   3  10  -2    6.17    0.93
  -3  10   2    3.80    0.74
   3  10  -2    4.38    0.79
   2 -10  -2    0.01    0.14
  -2 -10   2    0.29    0.21
  -2 -10   2    0.07    0.17
  -2 -10   2    0.04    0.14
  -2  10   2    0.13    0.15
   2  10  -2    0.18    0.17
   2  10  -2    0.21    0.15
  -1 -10   2   39.43    5.53
   1 -10  -2   42.60    5.59
  -1 -10   2   38.84    5.57
   1 -10  -2   43.87    5.52
  -1  10   2   38.72    5.50
   1  10  -2   42.26    5.58
   1  10  -2   46.01    5.46
   0 -10  -2   10.82    1.73
   0 -10  -2   11.29    1.71
   0 -10   2   10.11    1.69
   0 -10   2   12.60    1.77
   0  10   2   13.03    1.71
   0  10  -2   13.39    1.60
   0  10  -2   11.81    1.76
   1 -10   2    7.51    1.25
  -1 -10  -2    8.85    1.29
  -1 -10  -2    9.88    1.31
   1 -10   2    8.50    1.42
   1  10   2    9.90    1.30
   1  10   2    8.11    1.25
   2 -10   2    0.67    0.30
  -2 -10  -2    0.57    0.29
   2 -10   2    0.40    0.22
  -2 -10  -2    0.60    0.27
   2  10   2    0.88    0.28
   2  10   2    0.84    0.29
  -3 -10  -2   10.36    1.48
   3 -10   2   10.18    1.42
  -3 -10  -2    9.23    1.44
   3  10   2   10.31    1.48
  -4 -10  -2    0.42    0.26
  -4 -10  -2    0.45    0.22
   4 -10   2    0.07    0.14
   4 -10   2    0.25    0.13
   4 -10   2    0.40    0.28
   4  10   2    0.22    0.21
   4  10   2    0.10    0.21
  -4  10  -2    0.23    0.12
  -5 -10  -2    0.19    0.16
   5 -10   2    0.46    0.19
  -5 -10  -2    0.48    0.30
   5 -10   2   -0.15    0.19
  -5  10  -2    0.22    0.16
   5  10   2    0.20    0.24
   5  10   2    0.49    0.32
  -6 -10  -2    1.94    0.38
  -6 -10  -2    1.54    0.49
   6 -10   2    1.17    0.33
  -6 -10  -2    0.59    0.36
   6 -10   2    1.38    0.45
   6  10   2    1.04    0.44
   6  10   2    1.19    0.39
  -6  10  -2    0.90    0.30
  -7 -10  -2    0.24    0.15
   7 -10   2    0.25    0.18
  -7 -10  -2    0.26    0.34
   7 -10   2    0.21    0.21
   7 -10   2    0.51    0.32
   7 -10   2    0.20    0.15
  -7  10  -2    0.28    0.22
   7  10   2    0.53    0.33
   7  10   2    0.12    0.24
   8 -10   2    0.94    0.26
   8 -10   2    0.75    0.32
  -8 -10  -2    0.45    0.17
  -8 -10  -2    0.60    0.33
   8 -10   2    0.22    0.27
  -8 -10  -2    0.03    0.27
   8  10   2    0.77    0.40
   8  10   2    0.18    0.29
  -8  10  -2    0.44    0.29
   9 -10   2    1.03    0.38
  -9 -10  -2    1.69    0.57
   9 -10   2    0.78    0.42
   9 -10   2    1.06    0.27
   9 -10   2    0.61    0.20
  -9 -10  -2    0.91    0.43
  -9  10  -2    0.57    0.31
   9  10   2    1.32    0.45
   9  10   2    1.24    0.49
 -10 -10  -2    0.80    0.49
  10 -10   2    1.17    0.43
  10 -10   2    1.50    0.51
 -10 -10  -2    1.04    0.45
  10 -10   2    0.93    0.19
  10  10   2    0.33    0.35
 -10  10  -2    1.34    0.46
  10  10   2    1.06    0.43
 -11 -10  -2    2.49    0.80
  11 -10   2    1.47    0.63
 -11 -10  -2    1.78    0.61
  11 -10   2    2.53    0.63
  11  10   2    2.83    0.67
 -11  10  -2    1.92    0.59
  12 -10   2    1.45    0.53
 -12 -10  -2    1.36    0.52
 -12 -10  -2    0.42    0.38
  12 -10   2    0.35    0.38
 -12  10  -2    0.90    0.45
  13 -10   2    0.72    0.38
 -13 -10  -2    0.35    0.30
 -13  10  -2    0.80    0.40
 -14 -10  -2    0.41    0.30
 -14  10  -2    0.19    0.26
  15 -10   2    0.15    0.27
 -15 -10  -2    0.36    0.26
 -15  10  -2    0.61    0.40
 -16 -10  -2    1.01    0.51
  16 -10   2    0.19    0.26
 -15 -11   2    2.25    0.72
  14 -11  -2    1.58    0.59
 -14  11   2    1.21    0.52
 -13 -11   2    0.61    0.34
 -13  11   2   -0.10    0.13
  13  11  -2    0.25    0.19
 -12 -11   2    1.49    0.52
 -12 -11   2    2.24    0.78
  12 -11  -2    1.56    0.61
  12  11  -2    2.08    0.44
 -12  11   2    1.37    0.60
  11 -11  -2    0.63    0.37
 -11 -11   2    1.03    0.43
 -11 -11   2    0.25    0.20
 -11 -11   2    1.67    0.64
  11  11  -2    0.43    0.25
 -11  11   2    1.01    0.42
 -10 -11   2    8.16    1.60
 -10 -11   2    9.03    1.47
  10 -11  -2    8.42    1.45
 -10  11   2    7.68    1.48
  10  11  -2    5.98    1.38
  -9 -11   2    1.21    0.52
  -9 -11   2    0.61    0.25
  -9 -11   2    0.17    0.32
   9 -11  -2    0.36    0.30
  -9  11   2    0.72    0.35
   9  11  -2    0.48    0.34
   9  11  -2    1.01    0.33
  -8 -11   2   17.54    2.09
   8 -11  -2   14.39    1.89
  -8 -11   2   12.70    2.31
  -8 -11   2   12.26    2.07
   8  11  -2   13.47    2.27
  -8  11   2   14.48    2.07
   7 -11  -2   12.76    2.12
   7 -11  -2   13.97    2.01
  -7 -11   2   18.19    2.24
  -7 -11   2   18.80    2.18
  -7 -11   2   17.73    2.30
  -7  11   2   12.25    2.10
   7  11  -2   17.81    2.25
   7  11  -2   14.66    2.12
  -6 -11   2    2.54    0.65
  -6 -11   2    0.74    0.41
   6 -11  -2    1.24    0.30
  -6 -11   2    1.22    0.38
   6 -11  -2    1.08    0.36
   6  11  -2    0.95    0.39
   6  11  -2    1.61    0.43
  -6  11   2    1.01    0.32
   5 -11  -2    0.18    0.17
  -5 -11   2    0.01    0.19
  -5 -11   2    0.05    0.16
  -5 -11   2    0.23    0.25
   5 -11  -2    0.04    0.17
   5  11  -2    0.06    0.20
  -5  11   2   -0.04    0.15
   5  11  -2   -0.11    0.15
  -4 -11   2    0.53    0.30
  -4 -11   2    0.68    0.34
   4 -11  -2    1.14    0.30
  -4 -11   2    0.88    0.33
   4  11  -2    0.30    0.26
   4  11  -2    1.03    0.33
  -4  11   2    0.94    0.27
  -3 -11   2    1.41    0.46
  -3 -11   2    2.27    0.49
  -3 -11   2    1.31    0.45
   3 -11  -2    3.46    0.54
  -3  11   2    1.49    0.41
   3  11  -2    2.24    0.47
   3  11  -2    1.99    0.51
   2 -11  -2    7.37    1.21
  -2 -11   2    8.93    1.28
  -2 -11   2   10.12    1.32
   2  11  -2    8.40    1.19
  -2  11   2    7.72    1.18
   2  11  -2    9.04    1.40
  -1 -11   2   10.95    1.81
   1 -11  -2   11.42    1.82
  -1 -11   2   10.07    1.76
   1 -11  -2   14.00    1.79
   1  11  -2   13.18    1.70
  -1  11   2   13.90    1.72
  -1  11   2   13.49    1.78
   1  11  -2   11.91    1.82
   0 -11   2    1.13    0.43
   0 -11   2    2.11    0.47
   0 -11  -2    1.29    0.41
   0 -11  -2    0.77    0.34
   0  11  -2    1.58    0.26
   0  11   2    1.11    0.31
   0  11   2    1.54    0.41
  -1 -11  -2   23.94    3.48
  -1 -11  -2   25.80    3.48
   1 -11   2   21.06    3.57
   1 -11   2   24.77    3.45
   1  11   2   27.42    3.45
   1  11   2   29.69    3.49
   2 -11   2    0.65    0.32
   2 -11   2    1.33    0.35
  -2 -11  -2    0.41    0.28
  -2 -11  -2    0.81    0.30
   2  11   2    0.84    0.28
   2  11   2    1.14    0.35
   3 -11   2    2.47    0.49
   3 -11   2    1.64    0.55
  -3 -11  -2    3.10    0.63
  -3 -11  -2    2.37    0.54
   3  11   2    1.48    0.46
   3  11   2    2.13    0.54
   4 -11   2   -0.19    0.14
  -4 -11  -2    0.05    0.13
  -4 -11  -2   -0.24    0.17
   4 -11   2    0.30    0.19
   4  11   2   -0.10    0.16
  -4  11  -2    0.07    0.08
   4  11   2    0.19    0.24
  -5 -11  -2    0.32    0.21
   5 -11   2    0.90    0.36
  -5 -11  -2    0.32    0.30
   5 -11   2    1.15    0.26
   5 -11   2    0.78    0.26
   5  11   2    0.41    0.28
   5  11   2    0.83    0.36
  -5  11  -2    0.54    0.19
   6 -11   2   10.19    1.39
  -6 -11  -2    6.69    1.61
   6 -11   2    8.87    1.37
   6 -11   2    7.57    1.58
  -6 -11  -2   10.37    1.41
   6  11   2   11.21    1.52
  -6  11  -2   10.24    1.39
   6  11   2   12.89    1.80
   7 -11   2    7.59    1.09
  -7 -11  -2    6.62    0.93
   7 -11   2    5.20    0.99
  -7 -11  -2    6.13    1.18
  -7 -11  -2    5.62    1.13
   7 -11   2    9.20    1.37
   7  11   2    6.03    1.13
   7  11   2    5.98    1.20
  -7  11  -2    4.97    1.00
   8 -11   2    5.20    0.90
   8 -11   2    4.91    1.06
  -8 -11  -2    2.97    0.93
  -8 -11  -2    3.96    0.98
   8 -11   2    5.72    0.87
   8 -11   2    4.40    0.75
  -8 -11  -2    6.19    0.76
  -8  11  -2    4.28    0.88
   8  11   2    5.97    1.04
   8  11   2    2.77    0.88
  -9 -11  -2    0.77    0.43
   9 -11   2    0.77    0.26
  -9 -11  -2    1.59    0.54
   9 -11   2    0.46    0.37
  -9 -11  -2    1.09    0.25
   9 -11   2    1.15    0.29
   9  11   2    1.03    0.43
   9  11   2    1.50    0.60
  -9  11  -2    1.19    0.41
  10 -11   2    2.11    0.56
  10 -11   2    1.54    0.28
 -10 -11  -2    2.33    0.67
 -10 -11  -2    1.23    0.55
  10 -11   2    1.55    0.66
  10  11   2    1.01    0.48
  10  11   2    1.14    0.46
 -10  11  -2    2.15    0.58
 -11 -11  -2    3.39    1.00
  11 -11   2    4.53    0.99
  11 -11   2    4.52    0.91
 -11 -11  -2    6.00    1.09
 -11  11  -2    2.22    0.73
  11  11   2    3.89    0.87
  12 -11   2    1.63    0.55
 -12 -11  -2    0.52    0.42
 -12 -11  -2    0.86    0.48
 -12  11  -2    1.04    0.45
  13 -11   2    0.35    0.37
 -13 -11  -2    0.21    0.27
 -13  11  -2    0.12    0.29
 -14 -11  -2    1.00    0.44
 -14  11  -2    0.82    0.48
 -15 -11  -2    0.23    0.25
 -15  11  -2    0.12    0.32
 -15 -12   2    2.34    0.73
 -14 -12   2    0.99    0.46
 -14  12   2    2.73    0.76
  13  12  -2    0.35    0.19
 -13  12   2    0.44    0.36
  12 -12  -2    3.32    0.83
 -12 -12   2    1.98    0.79
 -12 -12   2    2.21    0.71
 -12  12   2    3.79    0.86
  12  12  -2    2.41    0.53
 -11 -12   2    0.74    0.51
 -11 -12   2    0.31    0.30
  11 -12  -2    0.59    0.39
 -11 -12   2    0.27    0.19
  11  12  -2    0.40    0.22
 -11  12   2    0.42    0.36
 -10 -12   2    4.05    0.78
  10 -12  -2    4.47    0.93
 -10 -12   2    5.48    1.14
 -10 -12   2    5.31    1.06
  10  12  -2    2.75    0.70
  10  12  -2    4.36    0.99
  -9 -12   2    9.28    1.27
  -9 -12   2    8.90    1.52
  -9 -12   2    7.19    1.54
   9 -12  -2    8.30    1.40
  -9  12   2    7.42    1.38
   9  12  -2    6.90    1.26
  -8 -12   2    1.38    0.58
   8 -12  -2    1.20    0.27
   8 -12  -2    0.99    0.26
  -8 -12   2    1.42    0.44
  -8 -12   2    1.62    0.54
   8  12  -2    2.28    0.61
   8  12  -2    1.52    0.41
  -8  12   2    1.18    0.43
   7 -12  -2    2.18    0.61
  -7 -12   2    2.52    0.63
  -7 -12   2    4.39    0.82
   7  12  -2    4.06    0.72
  -7  12   2    2.76    0.62
   7  12  -2    3.08    0.75
  -6 -12   2   12.08    2.01
  -6 -12   2   12.58    1.99
   6 -12  -2   16.94    1.96
   6 -12  -2   13.04    1.87
  -6  12   2   11.46    1.89
   6  12  -2   15.93    1.99
   6  12  -2   14.90    2.02
  -5 -12   2    0.04    0.20
  -5 -12   2    0.30    0.31
  -5 -12   2    0.01    0.18
   5 -12  -2    0.03    0.15
  -5  12   2    0.09    0.15
   5  12  -2   -0.04    0.17
   5  12  -2    0.30    0.24
   4 -12  -2    6.66    0.98
  -4 -12   2    7.96    1.20
  -4 -12   2    7.58    1.15
  -4 -12   2    7.05    1.20
   4  12  -2    7.23    1.17
  -4  12   2    5.79    1.00
   4  12  -2    4.71    1.03
  -3 -12   2    1.58    0.46
   3 -12  -2    1.33    0.38
  -3 -12   2    1.18    0.35
  -3 -12   2    1.22    0.43
   3  12  -2    1.07    0.40
   3  12  -2    1.38    0.37
  -2 -12   2    1.00    0.34
   2 -12  -2    1.27    0.34
   2 -12  -2    0.79    0.34
  -2 -12   2    2.54    0.49
   2  12  -2    0.37    0.27
   2  12  -2    0.75    0.24
   1 -12  -2    2.01    0.54
  -1 -12   2    2.86    0.56
   1 -12  -2    1.76    0.46
   1  12  -2    1.71    0.35
   0 -12  -2    9.95    1.48
   0 -12  -2    9.50    1.43
   0 -12   2   11.38    1.69
   0 -12   2    9.25    1.43
   0  12   2   12.08    1.70
   0  12  -2    9.16    1.29
   0  12   2    9.51    1.36
   1 -12   2   12.17    1.79
  -1 -12  -2   11.19    1.72
   1 -12   2   10.71    1.70
  -1 -12  -2   11.47    1.75
   1  12   2   12.07    1.69
   1  12   2   14.34    1.76
  -2 -12  -2   26.82    4.08
  -2 -12  -2   36.38    4.14
   2  12   2   26.70    4.07
   2  12   2   32.51    4.08
  -3 -12  -2    0.06    0.23
   3 -12   2    0.28    0.25
  -3 -12  -2    0.07    0.20
   3 -12   2    0.34    0.23
   3  12   2    0.24    0.23
   3  12   2    0.05    0.19
  -4 -12  -2    2.34    0.50
   4 -12   2    1.04    0.38
   4 -12   2    1.74    0.55
  -4 -12  -2    1.75    0.50
   4  12   2    1.24    0.42
   4  12   2    1.59    0.45
  -5 -12  -2    0.49    0.24
   5 -12   2    1.01    0.46
   5 -12   2    0.26    0.21
  -5 -12  -2    0.68    0.37
   5  12   2    0.56    0.33
   5  12   2    0.81    0.36
  -5  12  -2    0.92    0.22
  -6 -12  -2   -0.09    0.26
   6 -12   2    0.50    0.37
   6 -12   2    0.12    0.18
   6 -12   2    0.24    0.18
  -6 -12  -2    0.20    0.19
   6  12   2    0.08    0.22
   6  12   2    0.35    0.28
   7 -12   2    0.58    0.27
   7 -12   2    0.67    0.27
  -7 -12  -2    0.25    0.17
  -7 -12  -2    0.50    0.34
   7 -12   2    0.47    0.38
   7 -12   2    0.44    0.21
   7  12   2   -0.03    0.29
  -7  12  -2    0.74    0.27
   7  12   2    0.02    0.29
  -8 -12  -2    6.95    1.16
  -8 -12  -2    7.66    1.47
   8 -12   2   10.19    1.65
  -8 -12  -2    7.37    1.46
   8 -12   2    8.84    1.22
   8 -12   2    9.22    1.17
   8  12   2    6.36    1.40
  -8  12  -2    8.66    1.26
   8  12   2    7.44    1.41
   9 -12   2    0.21    0.27
   9 -12   2    0.29    0.32
   9 -12   2    0.49    0.19
   9 -12   2    0.23    0.17
  -9 -12  -2    0.64    0.20
  -9 -12  -2    0.62    0.37
  -9 -12  -2    0.02    0.31
   9  12   2    0.83    0.36
  -9  12  -2    0.87    0.35
   9  12   2    0.82    0.49
 -10 -12  -2    1.23    0.50
 -10 -12  -2   -0.05    0.21
  10 -12   2    0.20    0.30
  10  12   2    2.26    0.55
 -10  12  -2    0.59    0.27
 -11 -12  -2    1.43    0.60
 -11 -12  -2    1.88    0.77
  11 -12   2    2.45    0.62
 -11  12  -2    2.22    0.60
 -12 -12  -2    0.16    0.26
 -12 -12  -2    0.15    0.29
  12 -12   2    0.53    0.33
 -12  12  -2    0.26    0.24
 -13 -12  -2    1.71    0.66
  13 -12   2    2.36    0.67
 -13  12  -2    2.53    0.73
 -14 -12  -2    0.16    0.25
 -14  12  -2    0.58    0.35
 -15  12  -2    0.60    0.44
 -14 -13   2    0.50    0.35
 -14  13   2    0.58    0.38
 -13 -13   2    0.32    0.30
 -13  13   2    0.20    0.33
  12 -13  -2    0.80    0.45
 -12 -13   2    1.89    0.65
 -12  13   2    0.85    0.43
  12  13  -2    1.02    0.32
 -11 -13   2    0.70    0.40
  11 -13  -2    0.96    0.42
 -11 -13   2   -0.01    0.16
 -11 -13   2    0.16    0.39
  11  13  -2    0.46    0.22
 -11  13   2    0.59    0.38
 -10 -13   2    0.57    0.44
 -10 -13   2    0.09    0.17
  10 -13  -2    0.27    0.31
 -10 -13   2   -0.33    0.20
  10  13  -2    0.10    0.18
   9 -13  -2   15.73    2.60
  -9 -13   2   23.45    2.65
  -9 -13   2   16.01    2.65
  -9 -13   2   18.09    2.76
   9  13  -2   16.00    2.68
  -9  13   2   19.51    2.64
   9  13  -2   20.07    2.59
  -8 -13   2    0.03    0.17
  -8 -13   2   -0.20    0.24
   8 -13  -2    0.39    0.32
   8 -13  -2    0.30    0.16
  -8 -13   2    0.16    0.29
  -8  13   2    0.28    0.26
   8  13  -2    0.74    0.30
   8  13  -2    0.37    0.33
  -7 -13   2   18.21    2.80
  -7 -13   2   18.93    2.83
   7 -13  -2   19.59    2.64
  -7 -13   2   17.25    2.73
   7 -13  -2   22.32    2.73
   7  13  -2   18.73    2.79
  -7  13   2   20.23    2.71
   7  13  -2   20.88    2.75
  -6 -13   2    1.90    0.55
   6 -13  -2    0.55    0.27
  -6 -13   2    1.23    0.45
  -6 -13   2    2.43    0.59
   6  13  -2    1.21    0.44
   6  13  -2    1.12    0.40
  -6  13   2    1.06    0.34
  -5 -13   2    0.05    0.22
   5 -13  -2    0.03    0.16
  -5 -13   2    0.20    0.27
   5  13  -2   -0.21    0.11
  -5  13   2    0.05    0.17
  -4 -13   2    0.29    0.30
  -4 -13   2    0.16    0.22
  -4 -13   2    0.15    0.19
   4 -13  -2   -0.20    0.18
   4 -13  -2   -0.05    0.17
   4  13  -2   -0.02    0.16
   4  13  -2   -0.09    0.16
  -4  13   2   -0.18    0.13
  -3 -13   2    1.99    0.53
   3 -13  -2    1.23    0.50
   3 -13  -2    1.32    0.43
  -3 -13   2    1.04    0.46
   3  13  -2    2.20    0.54
   3  13  -2    1.62    0.41
  -2 -13   2    1.02    0.39
   2 -13  -2    0.65    0.32
   2 -13  -2    1.48    0.49
  -2 -13   2    1.68    0.45
   2  13  -2    1.02    0.31
   2  13  -2    0.51    0.30
  -1 -13   2    3.95    0.84
  -1 -13   2    3.99    0.88
   1 -13  -2    4.98    0.95
   1 -13  -2    4.42    0.87
  -1  13   2    5.30    0.79
   0 -13  -2    4.39    0.79
   0 -13   2    3.29    0.80
   0 -13  -2    4.11    0.83
   0 -13   2    3.86    0.75
   0  13   2    5.28    0.74
   0  13  -2    3.07    0.52
  -1 -13  -2   28.61    3.50
   1 -13   2   26.32    3.42
  -1 -13  -2   23.32    3.41
   1  13   2   23.77    3.36
   1  13   2   23.96    3.41
  -2 -13  -2    5.89    1.07
   2 -13   2    5.80    1.15
   2 -13   2    6.29    1.04
  -2 -13  -2    5.32    1.06
   2  13   2    5.41    1.01
   2  13   2    6.84    1.12
   3 -13   2    2.06    0.60
  -3 -13  -2    2.12    0.61
  -3 -13  -2    1.65    0.46
   3 -13   2    1.39    0.41
   3  13   2    0.90    0.39
   3  13   2    1.89    0.49
   4 -13   2    4.61    1.06
  -4 -13  -2    5.12    1.06
  -4 -13  -2    6.16    1.02
   4 -13   2    4.86    0.94
   4  13   2    5.88    1.05
   4  13   2    7.67    1.18
  -5 -13  -2    1.40    0.50
  -5 -13  -2    1.81    0.46
   5 -13   2    1.13    0.39
   5 -13   2    1.62    0.55
  -5  13  -2    1.79    0.31
   5  13   2    1.64    0.55
   5  13   2    2.04    0.53
  -6 -13  -2    2.59    0.69
  -6 -13  -2    2.56    0.57
   6 -13   2    2.54    0.46
   6 -13   2    2.15    0.65
   6 -13   2    2.47    0.53
   6  13   2    2.05    0.61
   6  13   2    2.34    0.67
   7 -13   2    1.17    0.31
   7 -13   2    0.86    0.30
   7 -13   2    0.67    0.38
  -7 -13  -2    0.26    0.20
   7  13   2    1.25    0.44
  -7  13  -2    0.74    0.27
   7  13   2    1.02    0.46
   8 -13   2    0.39    0.26
  -8 -13  -2    0.58    0.23
   8 -13   2    0.58    0.39
  -8 -13  -2    0.68    0.38
   8 -13   2    0.66    0.24
   8 -13   2    0.85    0.30
   8  13   2    0.54    0.35
   8  13   2    0.56    0.37
  -8  13  -2    0.29    0.21
   9 -13   2    2.03    0.73
   9 -13   2    1.40    0.49
  -9 -13  -2    2.64    0.73
   9 -13   2    2.07    0.47
  -9 -13  -2    2.33    0.44
   9 -13   2    2.40    0.44
  -9  13  -2    2.55    0.58
   9  13   2    2.05    0.61
   9  13   2    2.16    0.69
 -10 -13  -2   -0.06    0.22
  10 -13   2    0.23    0.14
 -10 -13  -2    0.83    0.44
  10 -13   2    0.11    0.12
  10 -13   2   -0.24    0.16
 -10 -13  -2    0.15    0.11
 -10  13  -2    0.26    0.25
 -11 -13  -2    1.61    0.61
 -11 -13  -2    0.88    0.58
  11 -13   2    1.36    0.47
  12 -13   2    0.04    0.27
 -12 -13  -2    0.68    0.42
 -12  13  -2    0.73    0.35
 -13 -13  -2    1.11    0.51
  13 -13   2    1.07    0.50
 -13  13  -2    1.46    0.56
 -14  13  -2    2.69    0.79
 -15  13  -2    0.17    0.27
 -14  14   2    0.69    0.42
  13 -14  -2    3.62    1.08
 -13 -14   2    5.84    1.22
 -13  14   2    4.51    1.05
 -12 -14   2    0.01    0.16
  12 -14  -2    0.40    0.44
 -12 -14   2    0.37    0.32
 -12  14   2    0.41    0.30
 -11 -14   2    0.58    0.26
  11 -14  -2   -0.01    0.28
 -11 -14   2   -0.07    0.29
  11  14  -2    0.11    0.19
 -11  14   2    0.01    0.21
 -10 -14   2    0.14    0.30
  10 -14  -2    0.94    0.40
 -10 -14   2    0.82    0.46
  10  14  -2    0.33    0.24
 -10  14   2    0.70    0.43
  -9 -14   2    1.91    0.66
   9 -14  -2    1.26    0.42
   9 -14  -2    1.37    0.27
  -9 -14   2    0.69    0.34
  -9 -14   2    0.98    0.47
   9  14  -2    1.42    0.53
   9  14  -2    1.15    0.41
  -9  14   2    1.15    0.42
   8 -14  -2    0.82    0.51
   8 -14  -2    1.35    0.40
   8 -14  -2    1.04    0.28
  -8 -14   2    0.79    0.32
  -8 -14   2    0.69    0.40
  -8 -14   2    1.25    0.50
   8  14  -2    0.65    0.34
  -8  14   2    1.11    0.37
   8  14  -2    1.13    0.44
  -7 -14   2   12.91    1.80
   7 -14  -2   14.86    2.21
   7 -14  -2   12.19    1.68
  -7 -14   2   10.31    1.94
  -7 -14   2   12.30    2.02
   7  14  -2   12.11    1.78
  -7  14   2   10.15    1.70
   7  14  -2   13.83    2.03
  -6 -14   2    0.55    0.32
   6 -14  -2    0.30    0.22
  -6 -14   2    0.67    0.33
  -6 -14   2   -0.02    0.29
  -6  14   2    0.39    0.21
   6  14  -2    0.14    0.24
   6  14  -2   -0.05    0.22
  -5 -14   2   18.92    3.13
  -5 -14   2   24.19    3.24
  -5 -14   2   23.02    3.21
   5 -14  -2   23.56    3.11
   5 -14  -2   19.45    3.26
   5  14  -2   21.49    3.18
  -5  14   2   24.95    3.08
   5  14  -2   26.80    3.20
  -4 -14   2    1.66    0.48
   4 -14  -2    0.93    0.46
   4 -14  -2    0.77    0.33
  -4 -14   2    0.92    0.45
  -4  14   2    0.95    0.30
   4  14  -2    1.63    0.46
   4  14  -2    1.63    0.42
  -3 -14   2   11.86    1.92
   3 -14  -2   11.50    2.00
  -3 -14   2   11.89    1.80
   3 -14  -2   11.41    1.73
   3  14  -2   10.89    1.68
  -3  14   2   14.10    1.74
  -2 -14   2    0.59    0.30
   2 -14  -2    0.23    0.32
   2 -14  -2    0.84    0.33
  -2 -14   2    0.39    0.31
  -2  14   2    0.70    0.31
   2  14  -2    0.73    0.25
  -1 -14   2   20.77    2.52
  -1 -14   2   15.98    2.40
   1 -14  -2   19.17    2.42
   1 -14  -2   15.79    2.44
   1  14  -2   16.94    2.27
  -1  14   2   15.35    2.29
   0 -14   2    2.30    0.63
   0 -14   2    2.71    0.62
   0 -14  -2    2.54    0.66
   0 -14  -2    1.98    0.57
   0  14   2    1.81    0.44
   0  14  -2    1.87    0.34
   1 -14   2   14.18    2.24
  -1 -14  -2   18.17    2.24
   1 -14   2   14.09    2.17
  -1 -14  -2   16.95    2.26
   1  14   2   14.11    2.13
  -2 -14  -2    0.26    0.25
   2 -14   2   -0.16    0.17
  -2 -14  -2    0.24    0.22
   2 -14   2    0.09    0.21
   2  14   2    0.16    0.20
   2  14   2   -0.11    0.21
  -3 -14  -2    1.79    0.59
   3 -14   2    2.03    0.51
   3 -14   2    1.53    0.56
  -3 -14  -2    0.79    0.43
   3  14   2    2.28    0.54
   3  14   2    2.00    0.54
   4 -14   2    0.27    0.30
   4 -14   2    0.59    0.28
  -4 -14  -2    0.33    0.28
  -4 -14  -2    0.80    0.33
   4  14   2    0.11    0.23
   4  14   2    0.33    0.31
  -5 -14  -2    9.24    1.46
  -5 -14  -2    6.21    1.20
   5 -14   2    8.38    1.14
   5 -14   2    4.67    1.23
   5  14   2    9.37    1.44
   5  14   2    6.48    1.27
   6 -14   2    0.52    0.27
  -6 -14  -2    1.59    0.52
   6 -14   2    1.08    0.48
  -6 -14  -2    1.12    0.36
   6  14   2    0.77    0.43
   6  14   2    0.63    0.36
  -6  14  -2    0.79    0.22
   7 -14   2    1.53    0.35
   7 -14   2    1.94    0.43
  -7 -14  -2    1.78    0.44
  -7 -14  -2    2.23    0.70
   7 -14   2    2.15    0.70
   7  14   2    1.48    0.53
   7  14   2    0.53    0.39
  -7  14  -2    1.31    0.35
  -8 -14  -2    4.06    1.02
  -8 -14  -2    3.54    0.81
   8 -14   2    8.50    1.08
   8 -14   2    4.67    1.11
   8 -14   2    4.50    0.84
   8 -14   2    4.89    0.83
   8  14   2    5.98    1.15
  -8  14  -2    5.83    0.90
   9 -14   2    0.36    0.21
   9 -14   2    0.00    0.15
   9 -14   2    0.55    0.26
  -9 -14  -2    0.62    0.22
  -9 -14  -2    0.36    0.32
  -9  14  -2    0.24    0.24
   9  14   2    1.19    0.53
  10 -14   2    2.94    0.75
 -10 -14  -2    5.12    0.65
  10 -14   2    4.39    0.70
 -10 -14  -2    4.21    1.03
 -10  14  -2    2.51    0.73
 -11 -14  -2    2.39    0.85
  11 -14   2    4.42    0.86
 -11  14  -2    3.77    0.82
 -12 -14  -2    1.45    0.59
  12 -14   2    0.46    0.36
 -12  14  -2    0.74    0.38
  13 -14   2    0.68    0.46
 -13  14  -2    0.48    0.31
 -14  14  -2    0.23    0.29
 -14  15   2    0.37    0.32
 -13  15   2    1.17    0.46
 -12 -15   2    0.67    0.42
 -12 -15   2    0.34    0.20
 -12  15   2    0.94    0.40
 -11 -15   2    0.88    0.49
 -11 -15   2    0.25    0.32
 -11 -15   2    0.54    0.36
  11 -15  -2    0.68    0.39
 -11  15   2    1.06    0.45
 -10 -15   2    4.94    0.98
  10 -15  -2    4.52    1.01
 -10 -15   2    8.39    1.54
 -10 -15   2    5.18    1.23
 -10  15   2    6.19    1.13
   9 -15  -2    0.61    0.26
   9 -15  -2    0.14    0.13
   9 -15  -2    0.27    0.16
  -9 -15   2    0.23    0.34
  -9 -15   2   -0.05    0.15
  -9  15   2    0.27    0.24
   9  15  -2    0.23    0.28
   9  15  -2    0.07    0.22
   8 -15  -2    0.07    0.15
  -8 -15   2    0.51    0.35
  -8 -15   2    0.01    0.29
  -8 -15   2    0.15    0.20
   8  15  -2    0.03    0.20
   8  15  -2   -0.04    0.22
  -8  15   2    0.21    0.22
  -7 -15   2    2.34    0.57
   7 -15  -2    2.75    0.80
  -7 -15   2    1.52    0.56
  -7 -15   2    2.16    0.64
   7 -15  -2    1.74    0.43
   7  15  -2    1.69    0.55
  -7  15   2    1.80    0.45
   7  15  -2    0.94    0.45
  -6 -15   2    8.71    1.54
   6 -15  -2    6.26    1.27
  -6 -15   2    8.19    1.44
  -6 -15   2    9.05    1.49
   6 -15  -2   10.59    1.72
   6  15  -2    7.81    1.42
  -6  15   2    8.79    1.23
   6  15  -2   10.53    1.56
   5 -15  -2    0.19    0.24
  -5 -15   2    0.27    0.23
  -5 -15   2    0.35    0.31
   5  15  -2    0.40    0.27
   5  15  -2    0.57    0.34
  -5  15   2    0.37    0.21
  -4 -15   2    0.33    0.30
  -4 -15   2    0.55    0.32
   4 -15  -2    0.37    0.28
   4 -15  -2    0.73    0.47
  -4  15   2    0.37    0.20
   4  15  -2    0.40    0.25
   3 -15  -2    0.23    0.29
   3 -15  -2   -0.05    0.18
  -3 -15   2   -0.12    0.17
  -3 -15   2   -0.18    0.20
   3  15  -2   -0.07    0.16
  -3  15   2    0.19    0.23
   2 -15  -2   -0.03    0.21
   2 -15  -2    0.39    0.31
  -2 -15   2   -0.01    0.23
  -2 -15   2    0.08    0.19
  -2  15   2    0.27    0.22
   2  15  -2    0.28    0.18
   1 -15  -2    5.44    1.03
  -1 -15   2    4.13    0.91
  -1 -15   2    3.42    0.79
   1 -15  -2    3.18    0.79
  -1  15   2    4.81    0.75
   1  15  -2    3.49    0.65
  -1  15   2    5.51    0.77
   0 -15  -2    0.09    0.21
   0 -15   2    0.33    0.27
   0 -15   2    0.17    0.25
   0  15  -2    0.16    0.10
   0  15   2    0.12    0.19
  -1 -15  -2    3.73    0.76
  -1 -15  -2    1.84    0.61
   1 -15   2    3.32    0.69
   1 -15   2    3.57    0.85
   1  15   2    3.12    0.63
  -2 -15  -2    0.15    0.24
   2 -15   2    0.61    0.32
   2 -15   2    0.30    0.31
  -2 -15  -2   -0.05    0.20
   2  15   2   -0.13    0.13
   3 -15   2    5.09    0.89
   3 -15   2    2.67    0.85
  -3 -15  -2    4.73    0.95
  -3 -15  -2    4.16    0.89
   3  15   2    3.96    0.84
   3  15   2    4.51    0.91
  -4 -15  -2    2.14    0.53
   4 -15   2    1.68    0.63
   4 -15   2    1.89    0.50
  -4 -15  -2    2.30    0.66
   4  15   2    1.56    0.51
   4  15   2    1.77    0.56
  -5 -15  -2    0.13    0.30
  -5 -15  -2    0.26    0.26
   5 -15   2   -0.19    0.16
   5  15   2    0.35    0.30
  -6 -15  -2    0.75    0.32
  -6 -15  -2    0.71    0.44
   6 -15   2    0.56    0.30
   6 -15   2    0.92    0.50
   6  15   2    0.87    0.45
   6  15   2    0.66    0.38
  -7 -15  -2    8.02    1.20
  -7 -15  -2    5.12    1.26
   7 -15   2    7.02    1.12
  -7  15  -2    6.24    0.96
   7  15   2    8.92    1.41
   7  15   2    6.30    1.26
   8 -15   2    2.84    0.64
   8 -15   2    2.86    0.56
  -8 -15  -2    1.64    0.62
  -8 -15  -2    2.23    0.54
   8  15   2    3.87    0.86
  -8  15  -2    2.59    0.53
   9 -15   2    0.33    0.23
  -9 -15  -2    0.00    0.11
  -9 -15  -2    0.22    0.38
   9 -15   2    0.17    0.16
   9 -15   2    0.10    0.16
  -9  15  -2    0.04    0.16
   9  15   2    0.74    0.44
  10 -15   2    2.34    0.43
  10 -15   2    1.35    0.35
 -10 -15  -2    2.22    0.41
 -10 -15  -2    1.41    0.64
  10 -15   2    1.72    0.67
 -10  15  -2    1.29    0.42
  11 -15   2    2.71    0.70
 -11 -15  -2    3.40    0.92
 -11  15  -2    3.67    0.77
  12 -15   2    1.12    0.46
 -12  15  -2    0.48    0.30
 -13  15  -2    2.03    0.64
 -13  16   2    6.45    1.33
  12 -16  -2    0.45    0.40
 -12  16   2    0.63    0.33
 -11 -16   2    7.90    1.62
 -11 -16   2    8.65    1.35
 -11 -16   2    9.37    1.79
  11 -16  -2    6.41    1.31
 -11  16   2    7.66    1.40
 -10 -16   2    1.15    0.40
 -10 -16   2    0.78    0.42
 -10 -16   2    0.06    0.32
 -10  16   2    0.74    0.34
  -9 -16   2    6.09    1.38
   9 -16  -2    7.77    1.02
   9 -16  -2    6.22    1.01
  -9 -16   2    5.81    1.21
  -9 -16   2    9.02    1.53
   9  16  -2    6.80    1.35
  -9  16   2    6.92    1.22
  -8 -16   2    6.53    1.34
  -8 -16   2    5.50    1.30
   8 -16  -2    7.66    1.06
  -8 -16   2    8.99    1.37
  -8  16   2    5.76    1.15
   7 -16  -2   13.87    1.98
  -7 -16   2   12.48    2.21
  -7 -16   2   13.53    2.08
  -7 -16   2   16.18    2.41
  -7  16   2   14.37    1.98
   7  16  -2   14.40    2.11
  -6 -16   2   12.12    1.95
   6 -16  -2   10.98    2.05
  -6 -16   2   16.81    2.20
   6 -16  -2   11.40    1.69
  -6  16   2   10.98    1.63
   6  16  -2   11.22    1.75
   5 -16  -2    7.86    1.61
  -5 -16   2   10.71    1.61
  -5 -16   2    6.50    1.45
   5 -16  -2    7.28    1.37
  -5  16   2    9.87    1.25
   5  16  -2    9.00    1.48
  -4 -16   2   15.15    2.24
   4 -16  -2   14.61    2.47
  -4 -16   2   15.50    2.25
   4 -16  -2   15.57    2.15
   4  16  -2   14.33    2.12
  -3 -16   2    0.45    0.32
  -3 -16   2    0.69    0.37
   3 -16  -2    1.13    0.50
   3 -16  -2    0.76    0.36
   3  16  -2    0.72    0.30
   2 -16  -2    1.92    0.60
   2 -16  -2    0.75    0.39
  -2 -16   2    1.52    0.52
  -2 -16   2    1.07    0.47
  -2  16   2    2.18    0.40
   2  16  -2    1.97    0.41
  -2  16   2    2.13    0.42
   1 -16  -2   26.95    3.58
  -1 -16   2   27.02    3.56
   1 -16  -2   23.28    3.45
  -1 -16   2   23.56    3.47
   1  16  -2   24.83    3.31
  -1  16   2   25.56    3.35
  -1  16   2   24.87    3.35
   0 -16   2    0.63    0.39
   0 -16  -2    0.18    0.29
   0 -16  -2    0.99    0.42
   0 -16   2    0.90    0.43
   0  16  -2    0.65    0.17
   0  16   2    0.39    0.23
   1 -16   2   11.46    1.61
  -1 -16  -2    8.40    1.70
   1 -16   2    8.57    1.77
  -1 -16  -2   10.33    1.73
   1  16   2   11.36    1.53
  -2 -16  -2    5.69    1.13
  -2 -16  -2    5.79    1.16
   2 -16   2    6.76    1.14
   2  16   2    5.59    1.06
   3 -16   2    3.00    0.80
   3 -16   2    3.81    0.93
  -3 -16  -2    3.87    0.86
  -3 -16  -2    4.76    0.96
   3  16   2    4.34    0.86
   4 -16   2    0.69    0.44
   4 -16   2    1.57    0.48
  -4 -16  -2    1.68    0.53
  -4 -16  -2    1.57    0.44
   4  16   2    1.67    0.50
  -5 -16  -2    0.69    0.32
   5 -16   2    0.20    0.26
   5 -16   2    0.54    0.43
  -5 -16  -2    0.18    0.39
   5  16   2    0.30    0.28
   6 -16   2    3.72    0.97
  -6 -16  -2    3.79    0.92
   6 -16   2    4.68    0.81
  -6 -16  -2    3.09    0.76
   6  16   2    3.57    0.87
  -7 -16  -2   15.53    2.36
   7 -16   2   14.38    2.15
   7  16   2   17.12    2.35
  -8 -16  -2    0.42    0.39
  -8 -16  -2    1.46    0.40
   8 -16   2    1.30    0.37
   8  16   2    1.66    0.52
  -9 -16  -2    2.43    0.80
  -9 -16  -2    2.59    0.59
   9 -16   2    3.46    0.67
   9 -16   2    3.10    0.59
  -9  16  -2    2.98    0.59
 -10 -16  -2    1.69    0.67
  10 -16   2    1.27    0.39
  10 -16   2    1.54    0.35
 -10 -16  -2    1.41    0.34
  10 -16   2    0.66    0.28
 -10  16  -2    1.89    0.44
  11 -16   2    1.86    0.52
 -11  16  -2    2.53    0.58
 -12  16  -2    1.48    0.62
 -13  16  -2    0.39    0.33
 -12  17   2    1.13    0.45
 -11 -17   2    2.28    0.57
 -11 -17   2    2.40    0.77
 -11  17   2    2.82    0.67
 -10 -17   2    4.61    0.89
 -10 -17   2    3.87    1.04
 -10 -17   2    3.22    1.12
 -10  17   2    6.24    1.03
  -9 -17   2    1.68    0.67
  -9 -17   2    3.08    0.79
  -9 -17   2    2.48    0.65
   9 -17  -2    2.62    0.51
   9 -17  -2    2.26    0.51
  -9  17   2    3.49    0.70
   8 -17  -2    0.39    0.22
  -8 -17   2    0.33    0.35
  -8 -17   2    0.24    0.20
   8  17  -2    0.42    0.33
  -8  17   2    0.25    0.20
  -7 -17   2    1.19    0.45
   7 -17  -2    1.20    0.39
  -7 -17   2    2.14    0.68
  -7  17   2    1.52    0.40
   7  17  -2    1.21    0.48
  -6 -17   2    1.53    0.58
   6 -17  -2    0.73    0.34
  -6 -17   2    0.83    0.40
   6  17  -2    0.99    0.42
  -6  17   2    0.32    0.21
   5 -17  -2    5.27    1.29
   5 -17  -2    4.85    0.83
  -5 -17   2    3.18    0.84
  -5 -17   2    3.06    0.84
  -5  17   2    3.77    0.64
   5  17  -2    3.05    0.76
   4 -17  -2    6.76    1.38
   4 -17  -2    6.28    1.19
  -4 -17   2    7.90    1.35
  -4 -17   2    9.87    1.49
   4  17  -2    5.66    1.15
  -3 -17   2    6.54    1.18
   3 -17  -2    4.63    0.96
  -3 -17   2    5.49    1.11
   3 -17  -2    6.03    1.21
   3  17  -2    4.42    0.88
   2 -17  -2    0.27    0.28
  -2 -17   2    0.04    0.23
  -2 -17   2    0.95    0.38
   2  17  -2    0.31    0.18
  -2  17   2    0.51    0.22
  -2  17   2    0.36    0.17
  -1 -17   2    3.39    0.79
  -1 -17   2    2.97    0.70
   1 -17  -2    2.67    0.68
   1 -17  -2    2.23    0.70
  -1  17   2    1.92    0.49
   1  17  -2    3.08    0.49
  -1  17   2    2.44    0.54
   0 -17  -2    0.41    0.29
   0 -17   2   -0.15    0.12
   0 -17  -2   -0.09    0.18
   0 -17   2    0.31    0.30
   0  17   2    0.13    0.17
   1 -17   2    6.65    1.28
   1 -17   2    6.88    1.43
  -1 -17  -2    8.83    1.44
  -1 -17  -2    7.64    1.35
   1  17   2    6.66    1.18
   2 -17   2    6.22    1.08
  -2 -17  -2    4.62    1.06
  -2 -17  -2    3.89    1.04
   2  17   2    6.76    1.06
   3 -17   2    1.39    0.52
  -3 -17  -2    0.73    0.36
  -3 -17  -2    0.81    0.41
   3 -17   2    0.92    0.38
   4 -17   2    1.72    0.60
  -4 -17  -2    1.28    0.48
  -4 -17  -2    0.64    0.45
   4 -17   2    2.00    0.51
   4  17   2    1.27    0.44
  -5 -17  -2    0.31    0.36
   5 -17   2   -0.25    0.20
  -5 -17  -2   -0.10    0.18
   5  17   2   -0.11    0.19
   6 -17   2   12.93    1.81
  -6 -17  -2   11.19    1.82
  -6 -17  -2   12.79    2.17
   6  17   2   13.25    2.09
  -7 -17  -2    2.27    0.63
   7 -17   2    3.37    0.66
  -8 -17  -2   15.85    2.58
  -8 -17  -2   16.69    2.65
   8 -17   2   14.09    2.12
   8  17   2   16.09    2.34
   9 -17   2    0.60    0.24
  -9 -17  -2    0.52    0.39
  -9 -17  -2    0.04    0.16
  10 -17   2    1.65    0.41
 -10 -17  -2    2.27    0.46
  10 -17   2    1.82    0.42
 -11  17  -2    0.93    0.34
 -12  17  -2   -0.17    0.20
 -10 -18   2    3.41    0.79
 -10  18   2    3.93    0.79
  -9 -18   2    1.56    0.51
   9 -18  -2    1.81    0.42
  -9  18   2    2.06    0.49
  -8 -18   2    1.24    0.44
  -8 -18   2    0.56    0.45
   8 -18  -2    1.41    0.39
   8  18  -2    0.66    0.41
  -8  18   2    1.15    0.36
  -7 -18   2    0.15    0.22
  -7 -18   2    0.45    0.38
   7  18  -2    0.23    0.25
  -7  18   2    0.36    0.19
  -6 -18   2    0.49    0.36
   6 -18  -2    0.90    0.40
   6  18  -2    0.71    0.34
  -6  18   2    0.83    0.25
  -5 -18   2   -0.01    0.27
  -5 -18   2    0.61    0.31
   5  18  -2    0.32    0.28
  -4 -18   2    4.96    1.08
   4 -18  -2    3.81    0.92
  -4 -18   2    5.72    1.15
  -4  18   2    5.10    0.74
   4  18  -2    5.55    1.25
  -3 -18   2    0.19    0.25
   3 -18  -2    0.47    0.38
  -3 -18   2   -0.03    0.19
   3 -18  -2    0.15    0.22
   3  18  -2    0.32    0.22
  -3  18   2    0.12    0.13
  -3  18   2    0.05    0.14
  -2 -18   2    2.69    0.76
   2 -18  -2    3.74    0.78
  -2 -18   2    4.55    0.89
   2 -18  -2    2.51    0.77
  -2  18   2    2.79    0.54
   2  18  -2    2.28    0.52
   1 -18  -2    8.72    1.67
   1 -18  -2    9.22    1.57
  -1 -18   2    9.48    1.58
   1  18  -2    8.95    1.23
  -1  18   2    8.50    1.28
   0 -18   2    5.32    1.24
   0 -18   2    7.18    1.25
   0 -18  -2    6.31    1.43
   0 -18  -2    7.18    1.26
   0  18   2    5.70    1.03
   0  18   2    6.54    1.06
  -1 -18  -2   10.52    1.71
   1 -18   2   10.47    1.68
   1 -18   2    8.84    1.75
   1  18   2    8.92    1.40
   2 -18   2    3.79    0.92
  -2 -18  -2    2.30    0.70
   2 -18   2    2.58    0.68
  -2 -18  -2    1.48    0.58
   2  18   2    3.67    0.70
   3 -18   2   -0.06    0.23
  -3 -18  -2   -0.09    0.22
  -3 -18  -2    0.41    0.29
   3 -18   2    0.06    0.28
   3  18   2    0.02    0.23
  -4 -18  -2    3.11    0.76
   4 -18   2    2.94    0.72
  -4 -18  -2    2.36    0.78
   4  18   2    2.92    0.71
  -5 -18  -2    3.23    0.80
  -5 -18  -2    2.31    0.68
   5 -18   2    2.53    0.65
   5  18   2    2.80    0.69
  -6 -18  -2    6.16    1.44
   6 -18   2    5.94    1.06
  -6 -18  -2    4.46    1.00
   6  18   2    6.09    1.16
   7 -18   2    0.33    0.31
  -7 -18  -2    0.54    0.30
  -7 -18  -2    0.59    0.41
   7  18   2    1.22    0.48
  -8 -18  -2    4.13    0.85
  -8 -18  -2    5.59    1.17
   8 -18   2    4.55    0.84
   8  18   2    3.16    0.97
   9 -18   2    0.03    0.14
   9 -18   2    0.15    0.19
 -10 -18  -2    0.17    0.16
  10 -18   2    0.33    0.19
 -10 -19   2    2.64    0.69
 -10  19   2    2.41    0.56
   9 -19  -2    1.53    0.39
  -9 -19   2    2.07    0.54
  -9  19   2    0.90    0.32
   8 -19  -2    0.43    0.24
  -8 -19   2    0.46    0.29
   8  19  -2    0.44    0.29
  -8  19   2    0.13    0.16
   7 -19  -2    4.39    0.93
  -7 -19   2    5.73    1.23
  -7  19   2    5.38    0.86
   7  19  -2    5.32    1.08
   6 -19  -2    5.56    0.98
  -6 -19   2    3.88    1.04
   6  19  -2    4.04    0.91
   5 -19  -2    2.78    0.70
  -5 -19   2    2.47    0.75
   5  19  -2    2.27    0.60
  -5  19   2    3.11    0.49
  -4 -19   2    0.42    0.38
  -4 -19   2    0.71    0.50
   4 -19  -2    0.18    0.27
  -4  19   2    0.31    0.15
  -4  19   2    0.29    0.13
  -3 -19   2    0.21    0.31
   3 -19  -2    0.03    0.23
  -3 -19   2    0.42    0.28
  -3  19   2    0.14    0.11
  -3  19   2    0.06    0.11
   3  19  -2   -0.04    0.16
   2 -19  -2    0.08    0.29
   2 -19  -2   -0.07    0.21
  -2 -19   2    0.10    0.23
  -2 -19   2    0.07    0.26
   2  19  -2   -0.03    0.14
  -2  19   2    0.17    0.14
   1 -19  -2    0.68    0.41
  -1 -19   2    0.38    0.37
  -1 -19   2    0.56    0.43
   1 -19  -2    0.47    0.37
   1  19  -2    0.56    0.18
  -1  19   2    0.66    0.28
  -1  19   2    0.80    0.25
   0 -19  -2    2.75    0.75
   0 -19   2    1.84    0.66
   0 -19  -2    1.23    0.56
   0 -19   2    2.11    0.58
   0  19   2    1.95    0.46
   0  19   2    1.28    0.39
  -1 -19  -2    1.05    0.49
  -1 -19  -2    1.22    0.52
   1 -19   2    0.23    0.34
   1 -19   2    1.55    0.52
   1  19   2    1.22    0.37
   2 -19   2   -0.26    0.18
  -2 -19  -2    0.01    0.26
  -2 -19  -2    0.13    0.31
   2  19   2    0.32    0.23
  -3 -19  -2    0.40    0.31
  -3 -19  -2    0.42    0.41
   3 -19   2    0.64    0.36
   3  19   2    0.63    0.29
  -4 -19  -2    2.58    0.70
  -4 -19  -2    4.27    1.04
   4 -19   2    3.68    0.81
   4  19   2    2.77    0.69
   5 -19   2    2.46    0.61
  -5 -19  -2    2.93    0.72
  -5 -19  -2    1.58    0.66
   5  19   2    2.08    0.59
   6 -19   2    0.44    0.31
  -6 -19  -2    0.18    0.23
  -6 -19  -2    1.45    0.61
   6  19   2    0.89    0.36
  -7 -19  -2   -0.01    0.18
   7 -19   2   -0.03    0.16
  -7 -19  -2    0.02    0.24
   7  19   2    0.51    0.29
  -8 -19  -2    0.29    0.21
   9 -19   2    1.89    0.54
  -9 -19  -2    1.32    0.41
   9 -19   2    1.87    0.45
  10 -19   2    0.58    0.25
   9 -20  -2    1.67    0.42
  -9  20   2    1.20    0.34
   8 -20  -2    0.99    0.34
  -8 -20   2    0.94    0.42
   8  20  -2    1.37    0.47
  -7 -20   2    0.49    0.31
   7 -20  -2    0.60    0.31
  -6 -20   2    4.43    1.09
  -6 -20   2    4.96    1.21
   6 -20  -2    5.87    1.07
   6  20  -2    6.92    1.15
   5 -20  -2    0.27    0.28
  -5 -20   2    0.12    0.23
  -5 -20   2    1.12    0.53
   5  20  -2    0.45    0.26
   4 -20  -2    0.57    0.34
  -4 -20   2    0.35    0.36
  -4 -20   2    0.51    0.36
   4  20  -2    1.12    0.43
   3 -20  -2    0.31    0.32
  -3 -20   2    0.71    0.40
  -3 -20   2   -0.05    0.27
   3  20  -2    0.61    0.25
  -2 -20   2    1.83    0.65
   2 -20  -2    2.19    0.64
  -2 -20   2    2.23    0.71
  -2  20   2    1.99    0.42
   2  20  -2    2.12    0.45
  -2  20   2    2.66    0.44
   1 -20  -2    1.27    0.51
  -1 -20   2    0.82    0.42
  -1  20   2    1.59    0.32
   1  20  -2    0.53    0.20
  -1  20   2    0.61    0.26
   0 -20  -2    0.47    0.34
   0 -20  -2   -0.14    0.24
   0 -20   2    0.12    0.28
   0  20   2    0.39    0.26
   0  20   2    0.32    0.20
   1 -20   2    0.21    0.26
  -1 -20  -2    0.24    0.31
  -1 -20  -2    0.34    0.35
   1  20   2    0.87    0.28
  -2 -20  -2   -0.04    0.24
   2 -20   2    0.51    0.35
  -2 -20  -2    0.23    0.29
   2  20   2    0.43    0.25
  -3 -20  -2    0.03    0.30
   3 -20   2    0.59    0.38
  -3 -20  -2    0.33    0.29
   3  20   2    0.51    0.26
   4 -20   2    4.03    1.01
  -4 -20  -2    7.82    1.37
   4  20   2    6.25    1.11
  -5 -20  -2    8.58    1.74
   5 -20   2    8.62    1.55
   5  20   2    9.74    1.60
   6 -20   2    8.66    1.42
  -6 -20  -2    5.82    1.63
  -6 -20  -2    9.27    1.53
   6  20   2    8.49    1.63
   7 -20   2   -0.04    0.21
  -7 -20  -2   -0.06    0.16
   7  20   2    0.04    0.18
   8 -20   2    2.32    0.59
  -8 -20  -2    2.45    0.62
   8 -21  -2    0.87    0.33
  -8 -21   2    0.39    0.35
   7 -21  -2    5.21    1.00
  -7 -21   2    4.52    1.05
   7  21  -2    5.17    1.06
   6 -21  -2    0.58    0.33
  -6 -21   2    0.65    0.44
   6  21  -2    1.17    0.40
   5 -21  -2    0.46    0.31
   5  21  -2    0.46    0.27
   4 -21  -2    1.62    0.52
  -4 -21   2    0.95    0.51
   4  21  -2    0.99    0.38
   3 -21  -2    0.96    0.44
  -3 -21   2    1.55    0.64
   3  21  -2    1.41    0.36
  -2 -21   2   -0.45    0.20
   2 -21  -2    0.30    0.32
   2  21  -2    0.28    0.18
  -2  21   2    0.34    0.13
   1 -21  -2    3.28    0.91
  -1 -21   2    4.16    1.03
  -1  21   2    4.80    0.69
   0 -21   2    0.49    0.39
   0 -21  -2   -0.13    0.23
   0  21   2    0.22    0.24
   0  21   2    0.27    0.17
   1 -21   2    9.95    1.53
   1  21   2    6.64    1.20
   2 -21   2    0.60    0.39
  -2 -21  -2    1.03    0.59
  -2 -21  -2    0.18    0.32
   2  21   2    0.84    0.33
   3 -21   2   -0.08    0.19
  -3 -21  -2    0.05    0.29
  -3 -21  -2   -0.13    0.17
   3  21   2    0.34    0.20
   4 -21   2    2.54    0.75
  -4 -21  -2    4.00    0.95
  -4 -21  -2    3.78    0.98
   4  21   2    4.41    0.85
   5 -21   2    0.58    0.34
  -5 -21  -2    0.33    0.29
   5  21   2    0.68    0.32
   6 -21   2    3.08    0.77
  -6 -21  -2    4.20    0.99
   6  21   2    3.35    0.83
   7 -21   2    1.15    0.42
  -7 -21  -2    1.34    0.48
   7  21   2    1.37    0.57
  -8 -21  -2    7.12    1.29
   8 -21   2    6.38    1.21
   9 -21   2    0.38    0.25
   8 -22  -2    0.22    0.17
   7 -22  -2    1.10    0.41
   7  22  -2    0.82    0.36
   6 -22  -2    0.13    0.21
   6  22  -2    0.26    0.20
   5 -22  -2    2.04    0.62
   5  22  -2    2.95    0.65
   4 -22  -2    0.64    0.37
   4  22  -2    0.41    0.32
   3 -22  -2    0.33    0.31
   3  22  -2    0.50    0.23
   2 -22  -2    0.74    0.46
  -2 -22   2    0.81    0.47
   2  22  -2    0.57    0.21
  -1 -22   2    1.30    0.62
  -1  22   2    0.66    0.24
  -1  22   2    0.99    0.22
   0 -22   2    0.39    0.40
   0 -22  -2    0.02    0.27
   0  22   2    0.39    0.17
   0  22   2    0.39    0.23
  -1 -22  -2    0.30    0.36
   1 -22   2   -0.09    0.26
   1  22   2    0.39    0.20
   1  22   2   -0.09    0.19
  -2 -22  -2    1.08    0.53
   2  22   2    1.08    0.40
   3 -22   2   -0.07    0.23
   3  22   2    0.29    0.22
   4 -22   2    0.19    0.29
   4  22   2    0.31    0.27
  -5 -22  -2    2.25    0.68
   5 -22   2    1.96    0.60
   5  22   2    0.91    0.41
   6 -22   2    2.60    0.66
  -6 -22  -2    1.69    0.59
   6  22   2    2.53    0.66
  -7 -22  -2    1.26    0.51
   7 -22   2    1.43    0.49
   8 -22   2    0.86    0.36
   7 -23  -2    4.26    0.94
   6 -23  -2    0.34    0.25
   5 -23  -2    2.26    0.69
   5  23  -2    2.64    0.62
   4 -23  -2    0.20    0.26
   3 -23  -2    0.69    0.43
   3  23  -2    0.26    0.16
   2 -23  -2    1.75    0.63
   1 -23  -2    2.82    0.81
   0 -23   2    0.74    0.45
   0 -23  -2    0.36    0.30
   0  23   2    0.43    0.23
   0  23   2    0.33    0.15
   1 -23   2    1.37    0.62
   1  23   2    2.60    0.54
   1  23   2    1.87    0.43
   2 -23   2    0.05    0.30
   2  23   2    0.66    0.29
   3 -23   2    0.00    0.25
   3  23   2    0.36    0.19
   4 -23   2    0.34    0.28
   4  23   2    0.18    0.18
   5  23   2    2.08    0.56
   6 -23   2    8.39    1.46
   6  23   2    6.98    1.38
   7 -23   2    2.13    0.64
   8 -23   2    0.45    0.30
   7 -24  -2    2.09    0.67
   6 -24  -2    0.36    0.28
   5 -24  -2    0.74    0.38
   4 -24  -2    0.98    0.44
   3 -24  -2    0.28    0.28
   2 -24  -2    0.26    0.29
   0  24   2    0.53    0.20
   1  24   2    0.47    0.28
   2  24   2    0.12    0.21
   3 -24   2    0.61    0.39
   4 -24   2    1.42    0.54
   5 -24   2    1.02    0.44
   6 -24   2    0.81    0.35
   7 -24   2    0.27    0.29
   6 -25  -2    0.35    0.26
   5 -25  -2    0.55    0.33
   4 -25  -2    0.34    0.37
   6 -25   2    3.39    0.85
  16   0  -3    0.13    0.20
  15   0  -3    0.96    0.40
  14   0  -3   -0.03    0.17
 -14   0   3    0.11    0.32
  13   0  -3    0.64    0.33
 -13   0   3    1.22    0.68
  12   0  -3    4.49    0.94
  12   0  -3    0.77    0.40
 -12   0   3    3.09    0.85
 -12   0   3    2.14    0.38
 -11   0   3    0.33    0.16
 -11   0   3   -0.10    0.22
  11   0  -3    0.76    0.35
 -10   0   3    1.21    0.48
  10   0  -3    1.30    0.48
  10   0  -3    0.70    0.31
   9   0  -3    0.97    0.33
  -9   0   3    0.69    0.22
   9   0  -3    0.52    0.34
   8   0  -3    0.13    0.21
  -8   0   3   -0.28    0.09
   8   0  -3   -0.09    0.13
  -8   0   3   -0.20    0.08
  -7   0   3    1.16    0.25
   7   0  -3    0.72    0.34
  -7   0   3    1.25    0.41
   7   0  -3    1.39    0.39
   6   0  -3    0.14    0.19
   6   0  -3   -0.07    0.11
  -6   0   3   -0.05    0.16
  -6   0   3   -0.06    0.07
   5   0  -3  107.88   14.29
  -5   0   3  112.54   14.30
   4   0  -3    0.10    0.14
  -4   0   3    0.16    0.07
   4   0  -3    0.06    0.10
  -4   0   3   -0.20    0.09
  -4   0   3   -0.10    0.07
  -3   0   3  204.45   28.34
   3   0  -3  189.49   28.13
   2   0  -3    0.04    0.08
  -2   0   3   -0.07    0.10
  -2   0   3   -0.04    0.07
   2   0  -3    0.01    0.12
  -1   0   3   30.85    4.03
   0   0   3   -0.05    0.05
   0   0  -3    0.06    0.06
   0   0   3    0.11    0.08
   0   0  -3   -0.03    0.05
   2   0   3    0.09    0.09
  -2   0  -3    0.07    0.07
  -2   0  -3   -0.04    0.07
   2   0   3   -0.01    0.08
   2   0   3   -0.06    0.04
  -3   0  -3    0.61    0.21
   3   0   3    0.72    0.15
   3   0   3    0.45    0.19
   3   0   3    1.11    0.24
  -4   0  -3   -0.01    0.09
   4   0   3    0.09    0.07
  -4   0  -3    0.11    0.13
   4   0   3   -0.09    0.08
   4   0   3    0.12    0.11
   5   0   3   20.31    2.80
   5   0   3   19.01    2.84
  -5   0  -3   24.05    2.89
  -5   0  -3   25.24    2.95
   5   0   3   20.65    2.91
  -6   0  -3    0.09    0.15
   6   0   3   -0.05    0.11
   6   0   3   -0.02    0.08
  -6   0  -3   -0.04    0.16
   6   0   3   -0.27    0.11
  -7   0  -3    0.42    0.26
  -7   0  -3    0.50    0.22
   7   0   3    0.35    0.17
   7   0   3    0.90    0.22
   7   0   3    0.49    0.28
  -8   0  -3   -0.12    0.10
   8   0   3    0.25    0.24
   8   0   3   -0.21    0.07
   8   0   3   -0.04    0.09
  -8   0  -3   -0.19    0.20
   8   0   3    0.07    0.13
   9   0   3   33.88    4.28
   9   0   3   31.22    4.09
  -9   0  -3   27.57    4.27
  10   0   3    0.25    0.17
 -10   0  -3    0.16    0.20
 -10   0  -3    0.00    0.22
  10   0   3    0.28    0.27
  10   0   3    0.18    0.15
  10   0   3    0.01    0.13
 -11   0  -3   10.17    1.67
  11   0   3    8.35    1.14
  11   0   3    7.17    1.14
 -11   0  -3    6.35    1.25
  11   0   3    8.06    1.15
  11   0   3    8.18    1.57
  12   0   3    1.58    0.37
 -12   0  -3    0.85    0.53
  12   0   3    1.43    0.51
  12   0   3    0.49    0.24
 -12   0  -3    0.72    0.32
  12   0   3    0.94    0.29
  13   0   3    6.06    0.82
 -13   0  -3    3.81    0.79
 -13   0  -3    1.75    0.84
  13   0   3    3.91    0.70
  13   0   3    3.16    0.67
  14   0   3    0.41    0.21
  14   0   3    0.26    0.17
 -14   0  -3    0.22    0.19
 -14   0  -3    0.00    0.24
  15   0   3    1.96    0.42
 -15   0  -3    1.70    0.44
  15   0   3    1.58    0.38
  16  -1  -3    0.18    0.29
  16   1  -3    0.31    0.27
  15  -1  -3   -0.03    0.17
  15   1  -3    0.27    0.24
 -14  -1   3    2.35    0.86
  14  -1  -3    1.96    0.58
 -14   1   3    0.60    0.45
  14   1  -3    0.99    0.41
 -13  -1   3    2.38    0.51
 -13   1   3    4.24    1.05
  13   1  -3    3.04    0.71
  12  -1  -3    3.92    0.90
  12  -1  -3    2.72    0.69
 -12  -1   3    2.77    0.81
 -12  -1   3    2.19    0.51
  12   1  -3    2.34    0.64
  12   1  -3    3.62    0.87
 -12   1   3    7.11    1.28
 -11  -1   3    0.86    0.48
  11  -1  -3    0.78    0.34
 -11  -1   3    0.19    0.16
  11   1  -3    0.65    0.38
 -11   1   3    0.27    0.34
 -10  -1   3    2.50    0.76
  10  -1  -3    2.40    0.72
 -10  -1   3    3.39    0.59
  10  -1  -3    3.31    0.71
 -10   1   3    2.69    0.79
  10   1  -3    5.30    0.83
  10   1  -3    2.31    0.75
   9  -1  -3    1.15    0.50
  -9  -1   3    2.66    0.76
   9  -1  -3    2.76    0.58
  -9  -1   3    2.99    0.50
   9   1  -3    1.45    0.52
  -9   1   3    1.87    0.69
  -9   1   3    1.84    0.35
   9   1  -3    2.28    0.52
   8  -1  -3    9.00    1.35
  -8  -1   3    6.89    1.02
   8  -1  -3    8.20    1.25
  -8  -1   3    8.56    1.37
  -8   1   3    6.86    0.98
   8   1  -3    5.68    1.21
  -8   1   3    7.75    1.30
  -7  -1   3    7.47    0.98
  -7  -1   3    6.92    1.24
   7  -1  -3    8.86    1.11
   7  -1  -3    7.90    1.23
   7   1  -3    6.77    1.05
  -7   1   3    7.58    1.23
  -7   1   3    5.83    0.93
  -6  -1   3   27.13    3.50
   6  -1  -3   26.56    3.61
   6  -1  -3   27.62    3.59
  -6  -1   3   24.33    3.61
   6   1  -3   29.84    3.59
  -6   1   3   27.48    3.62
  -6   1   3   25.29    3.46
  -5  -1   3    6.32    1.01
  -5  -1   3    8.61    1.14
   5  -1  -3    8.59    1.13
  -5  -1   3    8.36    1.09
   5  -1  -3    5.80    1.12
  -5   1   3    8.57    1.13
   5   1  -3    7.71    1.08
   5   1  -3    6.55    1.09
  -5   1   3    7.43    0.98
   4  -1  -3   43.50    5.83
  -4  -1   3   41.61    5.83
   4  -1  -3   51.27    5.91
  -4  -1   3   46.32    5.77
   4   1  -3   49.31    5.83
  -4   1   3   39.78    5.82
   4   1  -3   40.84    5.83
  -3  -1   3   54.16    7.87
   3  -1  -3   68.03    7.91
  -2  -1   3  256.88   33.88
   2  -1  -3  213.74   33.40
   2   1  -3  241.59   33.74
  -2   1   3  265.42   33.86
   1  -1  -3    0.22    0.09
   1  -1  -3    0.09    0.09
  -1  -1   3    0.08    0.09
  -1  -1   3    0.29    0.13
  -1   1   3    0.17    0.11
   1   1  -3    0.05    0.07
   1   1  -3    0.09    0.10
  -1   1   3    0.15    0.08
   0  -1   3    0.20    0.09
   0  -1  -3    0.32    0.11
   0  -1  -3    0.39    0.12
   0  -1   3    0.54    0.15
   0   1  -3    0.28    0.10
   0   1   3    0.29    0.11
   0   1   3    0.29    0.12
   1  -1   3    1.92    0.29
  -1  -1  -3    1.14    0.24
   1  -1   3    1.14    0.22
  -1  -1  -3    0.82    0.18
  -1   1  -3    1.50    0.23
   1   1   3    0.80    0.18
  -1   1  -3    1.53    0.27
  -2  -1  -3  203.82   27.29
   3  -1   3   67.83    8.72
  -3  -1  -3   62.48    8.72
  -3  -1  -3   68.52    8.74
   3  -1   3   74.40    8.75
   3   1   3   63.30    8.74
   4  -1   3   70.05    9.67
  -4  -1  -3   74.85    9.70
   4  -1   3   82.03    9.66
   4   1   3   70.78    9.65
   5  -1   3   56.31    7.14
  -5  -1  -3   49.53    7.16
   5  -1   3   61.29    7.22
  -5  -1  -3   61.09    7.24
  -5   1  -3   53.26    7.15
   5   1   3   50.36    7.13
  -6  -1  -3    1.82    0.53
  -6  -1  -3    1.21    0.37
   6  -1   3    1.69    0.36
   6  -1   3    2.08    0.49
   6  -1   3    1.30    0.35
  -6   1  -3    1.50    0.46
   6   1   3    2.28    0.34
   6   1   3    1.60    0.48
   6   1   3    1.97    0.32
   6   1   3    2.58    0.45
   7  -1   3    4.91    0.78
   7  -1   3    5.05    0.67
   7  -1   3    3.37    0.59
  -7  -1  -3    3.69    0.77
  -7   1  -3    3.42    0.74
   7   1   3    2.62    0.52
  -7   1  -3    3.26    0.63
   7   1   3    2.49    0.73
   8  -1   3    3.54    0.56
  -8  -1  -3    4.48    0.69
   8  -1   3    2.01    0.47
   8  -1   3    3.08    0.67
  -8  -1  -3    2.19    0.67
   8   1   3    2.79    0.52
  -8   1  -3    1.93    0.51
   8   1   3    2.84    0.65
   8   1   3    1.97    0.43
  -8   1  -3    4.24    0.80
   8   1   3    2.69    0.45
   9  -1   3    0.67    0.25
   9  -1   3    0.57    0.22
  -9  -1  -3    0.56    0.27
   9  -1   3    0.59    0.24
   9  -1   3    0.54    0.33
   9   1   3    0.27    0.30
  -9   1  -3    1.02    0.30
   9   1   3    0.83    0.22
  -9   1  -3    0.60    0.38
   9   1   3    0.72    0.26
   9   1   3    0.50    0.19
  10  -1   3   11.80    1.78
  10  -1   3   11.35    1.75
 -10  -1  -3   15.15    2.28
  10  -1   3   12.32    1.79
  10  -1   3   13.19    1.94
  10   1   3   12.30    1.74
  10   1   3   15.95    1.82
 -10   1  -3   12.18    1.81
  10   1   3   13.73    2.15
 -10   1  -3   12.62    2.17
  10   1   3   13.04    1.75
 -11  -1  -3    4.72    1.18
  11  -1   3    8.01    1.06
  11  -1   3    6.34    0.97
  11  -1   3    6.04    0.86
 -11  -1  -3    4.09    0.96
  11  -1   3    5.07    1.13
  11   1   3    6.37    0.97
 -11   1  -3    4.91    1.20
  11   1   3    4.83    0.82
 -11   1  -3    5.93    1.00
 -12  -1  -3    0.64    0.46
  12  -1   3    1.05    0.33
  12  -1   3    0.64    0.28
  12  -1   3    0.93    0.29
  12  -1   3    1.04    0.48
 -12  -1  -3    0.91    0.36
  12   1   3    1.39    0.55
  12   1   3    0.52    0.22
 -12   1  -3    1.66    0.59
  12   1   3    1.02    0.32
 -12   1  -3    0.55    0.28
  12   1   3    0.95    0.28
  13  -1   3    9.86    1.37
  13  -1   3    9.31    1.35
 -13  -1  -3   10.01    1.43
 -13  -1  -3   14.09    2.45
  13  -1   3    9.27    1.31
 -13   1  -3    8.30    1.35
 -13   1  -3    7.43    1.69
  13   1   3   12.10    1.74
  13   1   3    7.73    1.29
  14  -1   3    0.24    0.19
 -14  -1  -3    0.40    0.37
 -14  -1  -3    0.56    0.28
  14  -1   3    0.20    0.18
 -14   1  -3    0.31    0.22
  14   1   3    0.39    0.17
 -14   1  -3    0.06    0.26
 -15  -1  -3    0.35    0.24
  15  -1   3    0.28    0.21
  15  -1   3    0.14    0.16
  15   1   3    0.32    0.13
  15   1   3    0.23    0.14
  16  -2  -3    0.42    0.33
  16   2  -3    0.12    0.20
 -15  -2   3    0.56    0.21
  15  -2  -3    0.45    0.31
  15   2  -3    0.08    0.20
 -14  -2   3    1.95    0.80
 -14  -2   3    2.33    0.53
  14  -2  -3    3.37    0.78
 -14   2   3    2.48    0.88
  14   2  -3    2.31    0.61
 -13  -2   3    0.41    0.21
  13  -2  -3    0.26    0.23
 -13  -2   3    1.12    0.62
 -13   2   3   -0.21    0.28
  13   2  -3    0.59    0.29
 -12  -2   3    2.58    0.55
  12  -2  -3    2.42    0.65
 -12  -2   3    2.82    0.85
  12  -2  -3    3.13    0.83
  12   2  -3    3.85    1.37
 -12   2   3    2.97    0.85
  12   2  -3    1.95    0.57
  11  -2  -3    1.25    0.44
 -11  -2   3    0.81    0.33
  11  -2  -3    2.50    0.68
 -11  -2   3    1.47    0.58
  11   2  -3    1.49    0.53
  11   2  -3    2.11    0.51
 -11   2   3    1.76    0.62
  10  -2  -3    3.78    0.81
 -10  -2   3    4.26    0.98
 -10  -2   3    3.30    0.65
  10  -2  -3    4.15    0.92
  10   2  -3    4.57    0.93
  10   2  -3    2.76    0.71
 -10   2   3    3.60    0.93
  -9  -2   3    3.99    0.59
   9  -2  -3    2.44    0.59
  -9  -2   3    2.19    0.71
   9  -2  -3    3.66    0.77
   9   2  -3    2.06    0.62
  -9   2   3    1.85    0.62
   9   2  -3    2.87    0.63
   8  -2  -3    2.34    0.59
  -8  -2   3    2.35    0.51
   8  -2  -3    2.49    0.66
  -8  -2   3    2.95    0.75
   8   2  -3    4.06    0.79
   8   2  -3    3.53    0.63
  -8   2   3    2.82    0.67
   7  -2  -3    3.03    0.65
   7  -2  -3    2.27    0.57
  -7  -2   3    1.82    0.59
  -7  -2   3    3.31    0.53
  -7   2   3    3.03    0.67
   7   2  -3    3.90    0.65
   7   2  -3    2.49    0.70
  -6  -2   3    4.64    0.70
   6  -2  -3    3.27    0.68
   6  -2  -3    2.41    0.62
  -6  -2   3    2.91    0.60
  -6  -2   3    3.90    0.76
   6   2  -3    5.14    0.72
  -6   2   3    3.53    0.71
   6   2  -3    3.45    0.71
  -5  -2   3   83.04   10.41
   5  -2  -3   77.55   10.38
   5  -2  -3   84.19   10.40
  -5  -2   3   69.18   10.35
   5   2  -3   87.00   10.39
   5   2  -3   81.23   10.40
  -5   2   3   77.87   10.39
  -4  -2   3   42.59    5.31
   4  -2  -3   39.84    5.37
   4  -2  -3   40.95    5.37
  -4  -2   3   44.83    5.39
  -4   2   3   40.30    5.37
   4   2  -3   36.49    5.36
   3  -2  -3   93.90   15.61
  -3  -2   3   97.79   15.99
   3   2  -3  116.09   16.35
  -3   2   3   97.60   15.55
  -2  -2   3    1.53    0.31
   2  -2  -3    1.55    0.33
   2  -2  -3    1.51    0.26
  -2  -2   3    1.45    0.30
   2   2  -3    0.93    0.28
   2   2  -3    1.29    0.30
  -2   2   3    2.13    0.28
  -2   2   3    1.56    0.34
   1  -2  -3    8.81    1.09
  -1  -2   3    6.30    1.08
  -1  -2   3    9.74    1.12
   1   2  -3    7.03    1.08
  -1   2   3    9.45    1.09
   1   2  -3    7.26    1.10
   0  -2   3   77.32   11.07
   0  -2  -3   72.41   11.12
   0   2   3   73.19   11.05
  -1  -2  -3   70.21    9.61
   1  -2   3   56.21    8.87
   1   2   3   70.14    9.56
  -1   2  -3   60.05    8.92
  -2  -2  -3    0.93    0.23
   2  -2   3    0.58    0.18
   2  -2   3    0.89    0.21
   2  -2   3    1.23    0.23
  -2  -2  -3    0.70    0.13
  -2   2  -3    0.92    0.22
   2   2   3    0.78    0.21
  -2   2  -3    0.71    0.21
   2   2   3    0.77    0.22
   3  -2   3    0.41    0.15
  -3  -2  -3    0.21    0.19
  -3  -2  -3    0.44    0.17
   3  -2   3    0.19    0.14
   3   2   3    0.32    0.18
  -3   2  -3    0.47    0.16
   3   2   3    0.42    0.17
   4  -2   3    2.80    0.48
  -4  -2  -3    2.40    0.56
  -4  -2  -3    2.24    0.51
   4  -2   3    2.85    0.52
   4  -2   3    2.13    0.46
   4   2   3    2.93    0.56
   4   2   3    3.58    0.53
   5  -2   3   23.42    3.08
  -5  -2  -3   25.35    3.19
  -5  -2  -3   22.16    3.11
   5  -2   3   25.80    3.15
   5  -2   3   20.51    3.07
  -5   2  -3   26.88    3.17
   5   2   3   22.28    3.16
  -5   2  -3   23.93    3.09
   5   2   3   21.04    3.08
  -6  -2  -3    2.55    0.49
   6  -2   3    2.03    0.41
   6  -2   3    2.12    0.49
  -6  -2  -3    1.69    0.48
   6  -2   3    1.66    0.37
   6   2   3    2.44    0.43
  -6   2  -3    1.56    0.44
  -6   2  -3    2.21    0.42
   6   2   3    1.40    0.44
   6   2   3    1.99    0.27
   6   2   3    1.27    0.27
   7  -2   3    0.09    0.14
  -7  -2  -3    0.04    0.16
   7  -2   3   -0.04    0.11
  -7  -2  -3    0.03    0.17
   7  -2   3    0.38    0.24
   7   2   3   -0.02    0.14
   7   2   3    0.06    0.22
   7   2   3    0.04    0.07
  -7   2  -3   -0.16    0.13
   8  -2   3    7.60    1.21
   8  -2   3    7.96    1.02
  -8  -2  -3    8.53    1.09
  -8  -2  -3    7.85    1.30
   8  -2   3    5.88    0.95
  -8   2  -3    9.68    1.36
   8   2   3    6.44    0.90
   8   2   3    8.72    1.30
   8   2   3    6.74    0.99
   8   2   3    5.07    0.90
  -9  -2  -3   22.05    2.78
   9  -2   3   20.40    2.66
   9  -2   3   17.64    2.53
   9   2   3   15.03    2.52
   9   2   3   21.22    2.71
  -9   2  -3   23.75    2.77
   9   2   3   18.45    2.53
   9   2   3   17.61    2.46
  10  -2   3    0.46    0.31
 -10  -2  -3   -0.22    0.17
  10  -2   3    0.45    0.20
  10  -2   3    0.18    0.20
 -10  -2  -3    0.34    0.26
 -10   2  -3    0.71    0.42
 -10   2  -3    0.41    0.23
  10   2   3    0.41    0.17
  10   2   3    0.53    0.17
  10   2   3    0.37    0.22
  10   2   3    0.33    0.31
 -11  -2  -3    4.15    0.99
  11  -2   3    7.21    1.04
  11  -2   3    6.31    1.00
 -11  -2  -3    3.27    1.06
  11  -2   3    5.89    0.84
  11  -2   3    6.54    1.18
  11   2   3    4.88    0.79
  11   2   3    6.13    1.19
  11   2   3    5.90    0.81
  11   2   3    5.74    0.96
 -11   2  -3    6.90    1.30
  12  -2   3    0.45    0.24
  12  -2   3    0.33    0.20
 -12  -2  -3    0.25    0.25
  12  -2   3    0.92    0.41
  12  -2   3    0.71    0.27
 -12  -2  -3    0.37    0.42
  12   2   3    0.25    0.21
 -12   2  -3    0.85    0.29
  12   2   3    0.55    0.42
  12   2   3    0.30    0.15
  12   2   3    0.34    0.17
 -12   2  -3    0.30    0.34
  13  -2   3    0.52    0.24
 -13  -2  -3    0.26    0.22
  13  -2   3    0.31    0.23
  13  -2   3    0.09    0.14
 -13   2  -3    0.05    0.32
  13   2   3   -0.14    0.14
  13   2   3    0.14    0.11
  13   2   3    0.11    0.11
 -14  -2  -3    0.62    0.47
 -14  -2  -3    0.46    0.26
  14  -2   3    0.55    0.24
 -14   2  -3    1.12    0.58
  14   2   3    0.37    0.25
  15  -2   3    5.37    0.92
 -15  -2  -3    4.12    0.90
 -16  -2  -3    3.06    0.83
  16  -3  -3    0.06    0.22
 -15  -3   3    0.37    0.20
  15  -3  -3    0.21    0.23
  15   3  -3    0.29    0.22
 -14  -3   3    0.61    0.25
 -14  -3   3    0.61    0.43
  14  -3  -3    0.60    0.37
 -14   3   3    0.34    0.48
  14   3  -3    0.46    0.26
 -13  -3   3    1.23    0.65
 -13  -3   3    1.49    0.37
  13  -3  -3    0.47    0.29
 -13   3   3    0.46    0.43
  13   3  -3    0.29    0.22
  12  -3  -3    6.55    1.23
 -12  -3   3    6.26    1.32
  12  -3  -3    7.08    1.19
 -12  -3   3    4.86    0.91
 -12   3   3    4.50    1.15
  12   3  -3    3.79    0.88
  11  -3  -3    1.21    0.48
 -11  -3   3    1.21    0.35
  11  -3  -3    0.27    0.30
 -11  -3   3    1.16    0.48
  11   3  -3    0.30    0.33
 -11   3   3    0.99    0.46
 -10  -3   3    2.14    0.72
 -10  -3   3    2.07    0.48
  10  -3  -3    2.05    0.56
  10  -3  -3    2.83    0.69
  10   3  -3    1.97    0.59
 -10   3   3    0.82    0.48
  10   3  -3    3.39    0.62
  -9  -3   3    0.19    0.31
   9  -3  -3    0.00    0.17
   9  -3  -3    0.59    0.30
  -9  -3   3    0.01    0.15
   9   3  -3    0.23    0.19
  -9   3   3    0.22    0.25
   9   3  -3    0.35    0.35
  -8  -3   3    2.14    0.46
  -8  -3   3    2.71    0.68
   8  -3  -3    2.50    0.59
   8  -3  -3    3.40    0.70
  -8   3   3    1.91    0.55
   8   3  -3    2.06    0.50
   8   3  -3    1.85    0.56
   7  -3  -3    8.61    1.29
  -7  -3   3    8.31    1.13
  -7  -3   3    6.23    1.07
   7  -3  -3    6.59    1.22
  -7  -3   3    6.97    1.28
  -7   3   3    8.88    1.33
   7   3  -3    8.68    1.34
   7   3  -3    8.03    1.13
  -6  -3   3   18.71    2.69
   6  -3  -3   19.25    2.67
  -6  -3   3   18.10    2.61
  -6  -3   3   20.98    2.59
   6   3  -3   16.82    2.65
  -6   3   3   21.92    2.68
  -5  -3   3    9.93    1.48
   5  -3  -3    9.84    1.52
  -5  -3   3   11.38    1.55
  -5  -3   3   10.28    1.46
   5   3  -3   12.34    1.51
   5   3  -3   10.13    1.52
  -5   3   3   10.65    1.52
  -4  -3   3  170.07   25.69
   4  -3  -3  179.90   25.25
   4   3  -3  142.89   28.52
  -4   3   3  165.56   24.74
   3  -3  -3   29.51    3.61
  -3  -3   3   23.18    3.66
  -3  -3   3   29.12    3.72
   3  -3  -3   28.90    3.69
  -3   3   3   27.72    3.68
  -3   3   3   29.71    3.60
   3   3  -3   25.12    3.66
   2  -3  -3  160.85   21.40
  -2  -3   3  140.20   21.43
   2   3  -3  136.94   21.21
  -2   3   3  142.09   20.97
   1  -3  -3  159.26   23.32
  -1  -3   3  171.45   23.61
  -1   3   3  156.84   23.13
   1   3  -3  174.54   23.54
   0  -3   3   53.42    6.67
   0   3  -3   49.20    6.66
  -1  -3  -3   98.93   15.11
   1  -3   3  109.53   14.67
   1   3   3  102.40   15.14
  -1   3  -3  105.21   14.55
  -2  -3  -3    2.07    0.47
   2  -3   3    2.84    0.42
   2  -3   3    2.46    0.48
  -2   3  -3    3.37    0.52
   2   3   3    2.94    0.49
  -3  -3  -3   18.13    2.44
  -3  -3  -3   18.06    2.28
   3  -3   3   17.75    2.26
   3  -3   3   14.05    2.22
   3   3   3   18.46    2.30
  -3   3  -3   18.37    2.24
   3   3   3   14.71    2.24
  -4  -3  -3   80.51   10.81
   4  -3   3   79.76   10.79
  -4  -3  -3   83.82   10.84
  -4   3  -3   86.02   10.81
   4   3   3   86.91   10.86
   5  -3   3   11.16    1.51
   5  -3   3    9.33    1.52
   5  -3   3   11.35    1.53
  -5  -3  -3   11.53    1.61
  -5  -3  -3    9.22    1.53
   5   3   3   10.30    1.59
   5   3   3   10.92    1.52
  -5   3  -3   12.37    1.58
  -5   3  -3   12.36    1.52
  -6  -3  -3   10.83    1.70
   6  -3   3   11.82    1.65
   6  -3   3   11.81    1.62
  -6  -3  -3   14.16    1.68
   6  -3   3    9.35    1.57
   6   3   3   13.78    1.75
  -6   3  -3   12.92    1.69
  -6   3  -3   12.97    1.61
   6   3   3    9.26    1.59
  -7  -3  -3    0.88    0.38
   7  -3   3    0.63    0.32
   7  -3   3    1.51    0.31
  -7  -3  -3    1.07    0.35
   7  -3   3    0.94    0.31
   7   3   3    1.25    0.33
   7   3   3    0.15    0.26
  -7   3  -3    2.81    0.42
  -7   3  -3    1.31    0.42
   8  -3   3   -0.19    0.17
  -8  -3  -3    0.00    0.18
   8  -3   3   -0.03    0.14
  -8  -3  -3   -0.14    0.14
   8  -3   3    0.01    0.14
   8   3   3   -0.13    0.19
  -8   3  -3    0.02    0.11
   8   3   3   -0.07    0.14
  -8   3  -3   -0.37    0.12
   8   3   3    0.00    0.05
   9  -3   3    3.93    0.69
  -9  -3  -3    2.19    0.80
   9  -3   3    3.68    0.77
   9  -3   3    4.36    0.87
  -9  -3  -3    4.70    0.86
  -9   3  -3    4.34    0.74
   9   3   3    5.04    0.59
   9   3   3    4.87    0.80
   9   3   3    3.30    0.85
   9   3   3    4.02    0.58
  -9   3  -3    3.64    0.88
  10  -3   3    6.63    0.98
  10  -3   3    5.60    0.75
 -10  -3  -3    6.03    1.17
  10  -3   3    5.89    1.08
 -10  -3  -3    4.81    0.94
  10   3   3    6.93    1.17
  10   3   3    3.41    0.79
 -10   3  -3    4.57    1.04
  10   3   3    4.31    0.66
 -11  -3  -3    8.55    1.55
  11  -3   3    9.56    1.25
 -11  -3  -3    5.69    1.20
  11  -3   3    9.14    1.43
 -11   3  -3    8.86    1.48
  11   3   3    5.92    0.90
  11   3   3    6.30    0.89
  11   3   3    9.47    1.45
  12  -3   3    0.76    0.35
  12  -3   3    0.68    0.23
  12  -3   3    0.96    0.45
 -12  -3  -3    0.38    0.37
 -12  -3  -3    1.20    0.44
  12  -3   3    1.46    0.40
  12   3   3    0.77    0.30
 -12   3  -3    0.73    0.48
 -13  -3  -3    4.07    1.08
  13  -3   3    3.31    0.74
 -13  -3  -3    3.37    0.80
  13  -3   3    3.65    0.59
  13  -3   3    4.53    0.82
 -13   3  -3    3.25    0.95
  13   3   3    3.48    0.71
  14  -3   3    0.14    0.23
  14  -3   3    0.27    0.24
 -14  -3  -3    0.04    0.19
 -14  -3  -3    0.33    0.38
 -14   3  -3    0.39    0.35
  14   3   3   -0.25    0.12
  15  -3   3    1.34    0.46
  15  -3   3    2.74    0.59
 -16  -3  -3    3.34    0.85
  16  -4  -3    0.48    0.31
  15  -4  -3    1.14    0.46
 -15  -4   3    1.08    0.37
  15   4  -3    0.79    0.37
 -14  -4   3    0.46    0.22
  14  -4  -3    0.29    0.25
 -14   4   3    0.19    0.30
  14   4  -3    0.24    0.18
 -13  -4   3    4.23    1.21
 -13  -4   3    7.20    1.11
  13  -4  -3    4.65    1.09
 -13   4   3    5.53    1.29
  13   4  -3    5.64    1.02
 -12  -4   3    3.19    0.68
  12  -4  -3    1.60    0.65
 -12  -4   3    3.48    0.94
  12  -4  -3    3.72    0.91
  12   4  -3    4.50    0.75
 -12   4   3    2.85    0.87
  11  -4  -3    8.58    1.63
 -11  -4   3    9.59    1.27
 -11  -4   3    9.39    1.71
  11  -4  -3    5.67    1.41
  11   4  -3    7.35    1.46
 -11   4   3    6.94    1.49
  11   4  -3    8.12    1.32
  10  -4  -3    2.72    0.67
  10  -4  -3    1.33    0.48
 -10  -4   3    1.85    0.46
 -10  -4   3    1.34    0.62
 -10   4   3    1.13    0.54
  10   4  -3    2.56    0.71
  10   4  -3    2.35    0.51
  -9  -4   3   37.77    4.99
   9  -4  -3   35.05    5.08
  -9  -4   3   30.84    5.12
  -9   4   3   44.33    5.17
   9   4  -3   41.08    5.14
   8  -4  -3    6.26    1.08
   8  -4  -3    4.69    1.01
  -8  -4   3    6.34    1.00
  -8  -4   3    6.35    0.99
  -8  -4   3    5.00    1.09
   8   4  -3    4.60    0.93
   8   4  -3    7.62    1.19
  -8   4   3    6.02    1.09
  -7  -4   3    1.36    0.33
   7  -4  -3    1.03    0.35
  -7  -4   3    0.57    0.23
  -7  -4   3    0.96    0.39
   7   4  -3    0.56    0.24
  -7   4   3    0.26    0.24
   7   4  -3    0.56    0.30
  -6  -4   3   22.10    2.98
   6  -4  -3   22.56    3.05
  -6  -4   3   22.49    3.09
  -6  -4   3   22.56    3.00
   6   4  -3   19.68    3.03
  -6   4   3   24.31    3.05
   5  -4  -3   35.50    4.36
  -5  -4   3   32.65    4.30
  -5  -4   3   28.76    4.30
  -5  -4   3   31.82    4.36
  -5   4   3   32.15    4.33
   5   4  -3   29.59    4.34
   5   4  -3   38.44    4.33
  -4  -4   3   15.40    2.10
   4  -4  -3   14.08    1.98
  -4  -4   3   16.44    2.06
  -4  -4   3   12.76    2.06
   4  -4  -3   17.67    2.11
  -4   4   3   16.40    2.09
   4   4  -3   16.10    2.10
   3  -4  -3    4.14    0.54
   3  -4  -3    2.86    0.62
  -3  -4   3    3.01    0.63
   3   4  -3    3.42    0.63
  -3   4   3    4.43    0.53
  -3   4   3    4.17    0.68
   3   4  -3    3.19    0.64
  -2  -4   3    3.64    0.53
   2  -4  -3    3.55    0.51
  -2  -4   3    2.15    0.54
   2  -4  -3    4.25    0.57
  -2   4   3    4.91    0.65
   2   4  -3    3.20    0.56
  -2   4   3    3.46    0.50
   2   4  -3    3.16    0.59
  -1  -4   3  129.08   17.38
   1  -4  -3  111.25   16.81
   1   4  -3  106.64   16.83
  -1   4   3  107.31   16.57
   0  -4   3  515.62   68.89
   0   4  -3  563.49   68.99
   0   4   3  483.50   68.83
   1  -4   3   70.59    9.65
  -1  -4  -3   78.29    9.65
   2  -4   3    2.66    0.46
   2  -4   3    2.05    0.35
   2   4   3    1.81    0.41
  -2   4  -3    2.44    0.44
   2   4   3    2.59    0.47
   3  -4   3    0.10    0.15
  -3  -4  -3    0.24    0.08
  -3  -4  -3    0.25    0.15
   3  -4   3    0.26    0.13
   3  -4   3    0.20    0.13
   3   4   3    0.30    0.18
  -3   4  -3    0.20    0.12
   3   4   3    0.32    0.16
  -4  -4  -3    0.66    0.25
  -4  -4  -3    0.59    0.25
   4  -4   3    0.75    0.23
   4  -4   3    0.63    0.23
   4  -4   3    0.95    0.27
   4   4   3    0.77    0.29
  -4   4  -3    0.94    0.26
   4   4   3    0.86    0.26
  -5  -4  -3   18.17    2.62
  -5  -4  -3   17.77    2.65
   5  -4   3   20.05    2.61
   5  -4   3   21.08    2.60
   5   4   3   20.40    2.68
   5   4   3   18.99    2.59
  -5   4  -3   17.91    2.60
  -6  -4  -3    0.16    0.18
  -6  -4  -3    0.29    0.23
   6  -4   3    0.45    0.21
   6  -4   3    0.50    0.19
   6  -4   3    0.10    0.18
  -6   4  -3    0.64    0.28
   6   4   3    0.66    0.23
   6   4   3    0.43    0.26
   7  -4   3    0.59    0.27
   7  -4   3    0.07    0.12
  -7  -4  -3    0.28    0.22
   7  -4   3    0.69    0.26
  -7  -4  -3    0.29    0.25
   7   4   3    0.35    0.28
  -7   4  -3    0.26    0.27
   7   4   3    0.34    0.20
   8  -4   3    1.99    0.46
   8  -4   3    0.97    0.28
  -8  -4  -3    0.90    0.44
  -8  -4  -3    1.78    0.46
   8   4   3    1.00    0.34
  -8   4  -3    1.83    0.50
   8   4   3    1.24    0.46
   9  -4   3   12.22    1.93
  -9  -4  -3   12.08    1.96
  -9  -4  -3   13.71    2.26
   9  -4   3   14.51    2.01
   9  -4   3   15.32    1.86
   9   4   3   13.24    1.93
  -9   4  -3   14.27    2.06
   9   4   3   12.84    2.05
 -10  -4  -3    0.82    0.35
 -10  -4  -3    0.51    0.38
  10  -4   3    0.77    0.30
  10  -4   3    0.70    0.36
  10  -4   3    0.64    0.21
  10   4   3    0.77    0.29
 -10   4  -3   -0.05    0.27
  10   4   3    1.12    0.42
  11  -4   3    0.77    0.41
 -11  -4  -3    0.93    0.42
  11  -4   3    1.35    0.29
 -11  -4  -3    1.06    0.55
  11  -4   3    0.63    0.39
 -11   4  -3    1.57    0.57
  11   4   3    1.46    0.56
  11   4   3    1.38    0.42
  12  -4   3    2.06    0.59
 -12  -4  -3    1.14    0.57
  12  -4   3    1.05    0.40
  12  -4   3    0.83    0.35
  12  -4   3    1.37    0.28
 -12  -4  -3    1.03    0.42
  12   4   3    1.06    0.35
 -12   4  -3    1.38    0.59
  13  -4   3    1.62    0.50
 -13  -4  -3    1.15    0.60
  13  -4   3    1.49    0.46
 -13   4  -3    0.87    0.50
  13   4   3    0.84    0.35
  14  -4   3    1.99    0.56
  14  -4   3    2.22    0.57
 -14  -4  -3    1.94    0.57
  14   4   3    1.58    0.50
 -14   4  -3    1.46    0.64
 -15  -4  -3    0.42    0.28
  15  -4   3    0.21    0.23
  15  -4   3    0.73    0.49
 -16  -4  -3    0.20    0.21
  16  -5  -3    0.41    0.30
  15  -5  -3    1.01    0.46
 -15  -5   3    0.89    0.35
  15   5  -3    1.08    0.36
  14  -5  -3    0.32    0.31
 -14  -5   3    0.53    0.27
 -14   5   3    0.95    0.52
  14   5  -3    0.71    0.30
  13  -5  -3    0.32    0.32
 -13  -5   3    1.77    0.47
 -13  -5   3    1.33    0.58
 -13   5   3    1.76    0.67
  12  -5  -3    8.35    1.53
  12  -5  -3    8.03    1.58
 -12  -5   3    7.61    1.37
 -12  -5   3    7.79    1.65
 -12   5   3    7.16    1.53
  12   5  -3    9.05    1.28
  11  -5  -3    0.21    0.35
 -11  -5   3    0.44    0.28
  11  -5  -3    0.25    0.25
 -11  -5   3    0.55    0.46
 -11   5   3    0.72    0.40
  11   5  -3    1.29    0.48
  11   5  -3    0.63    0.28
  10  -5  -3   -0.17    0.18
  10  -5  -3    0.32    0.34
 -10  -5   3   -0.10    0.30
 -10  -5   3    0.20    0.20
  10   5  -3    0.50    0.36
 -10   5   3    0.30    0.31
  10   5  -3    0.23    0.21
   9  -5  -3    1.51    0.50
  -9  -5   3    1.56    0.54
   9  -5  -3    1.59    0.52
  -9  -5   3    1.40    0.39
   9   5  -3    1.25    0.52
   9   5  -3    0.67    0.31
  -9   5   3    0.97    0.41
  -8  -5   3   12.86    2.05
  -8  -5   3   13.03    1.91
   8  -5  -3   15.46    2.04
   8   5  -3   14.17    1.92
   8   5  -3   13.86    2.03
  -8   5   3   12.74    1.98
  -7  -5   3    1.75    0.40
   7  -5  -3    1.27    0.46
  -7  -5   3    1.17    0.44
  -7  -5   3    1.17    0.36
  -7   5   3    1.51    0.43
   7   5  -3    1.71    0.51
   7   5  -3    1.53    0.39
  -6  -5   3    1.68    0.41
  -6  -5   3    1.32    0.45
  -6  -5   3    1.73    0.43
   6  -5  -3    3.01    0.58
  -6   5   3    2.01    0.48
   6   5  -3    2.07    0.52
   6   5  -3    1.89    0.43
  -5  -5   3    1.15    0.39
   5  -5  -3    1.18    0.36
  -5  -5   3    1.32    0.35
  -5  -5   3    1.18    0.33
   5   5  -3    1.58    0.36
  -5   5   3    1.52    0.37
   5   5  -3    1.08    0.35
   4  -5  -3    6.55    0.94
   4  -5  -3    7.07    1.05
  -4  -5   3    7.80    1.03
  -4  -5   3    7.91    1.04
  -4  -5   3    6.34    1.04
   4   5  -3    6.40    1.04
  -4   5   3    6.44    1.02
   4   5  -3    8.13    1.04
   3  -5  -3    3.39    0.52
  -3  -5   3    4.51    0.68
   3  -5  -3    3.47    0.64
  -3  -5   3    3.36    0.62
  -3  -5   3    3.03    0.59
   3   5  -3    3.06    0.61
  -3   5   3    5.83    0.73
  -3   5   3    3.53    0.51
   2  -5  -3   11.13    1.45
  -2  -5   3   10.64    1.46
  -2  -5   3   10.20    1.50
   2   5  -3    9.37    1.52
  -2   5   3    9.92    1.43
   2   5  -3   10.81    1.46
  -2   5   3   13.09    1.49
   1  -5  -3  489.78   62.15
  -1  -5   3  506.60   62.70
  -1   5   3  435.35   61.58
   1   5  -3  422.93   61.82
   0  -5   3   12.45    1.67
   0  -5  -3   10.56    1.63
   0  -5   3   13.14    1.59
   0   5   3   11.59    1.64
  -1  -5  -3  262.56   31.95
   1  -5   3  205.17   30.76
   1   5   3  218.85   31.63
   2  -5   3   38.42    5.22
  -2  -5  -3   43.69    5.22
  -2   5  -3   40.93    5.23
   2   5   3   36.09    5.20
  -3  -5  -3    1.44    0.27
   3  -5   3    1.83    0.34
   3  -5   3    1.43    0.36
  -3  -5  -3    1.96    0.42
   3   5   3    1.56    0.36
   3   5   3    1.57    0.40
  -3   5  -3    1.33    0.29
  -4  -5  -3   26.91    3.76
   4  -5   3   29.44    3.88
  -4  -5  -3   30.36    3.90
  -4  -5  -3   25.72    3.87
   4  -5   3   32.29    3.83
   4  -5   3   29.42    3.85
   4   5   3   33.16    3.88
  -4   5  -3   27.30    3.83
  -5  -5  -3    3.38    0.71
   5  -5   3    4.55    0.74
  -5  -5  -3    3.55    0.72
   5  -5   3    3.19    0.64
   5  -5   3    3.39    0.65
  -5   5  -3    5.65    0.77
   5   5   3    4.62    0.72
   5   5   3    3.06    0.72
  -6  -5  -3    3.95    0.84
   6  -5   3    4.26    0.74
  -6  -5  -3    3.01    0.73
   6  -5   3    4.13    0.77
   6  -5   3    3.60    0.67
   6   5   3    4.01    0.83
   6   5   3    5.51    0.80
  -6   5  -3    4.83    0.81
  -7  -5  -3    4.84    0.94
   7  -5   3    3.39    0.63
  -7  -5  -3    4.29    0.82
   7  -5   3    3.14    0.71
   7  -5   3    3.68    0.71
   7   5   3    3.91    0.71
  -7   5  -3    3.10    0.74
   7   5   3    4.11    0.85
   8  -5   3    9.47    1.53
   8  -5   3   11.09    1.64
  -8  -5  -3   11.91    1.93
  -8  -5  -3   13.52    1.71
   8  -5   3   11.35    1.65
   8   5   3    9.35    1.81
   8   5   3   13.20    1.65
  -8   5  -3   11.32    1.83
   9  -5   3    0.06    0.20
   9  -5   3    0.09    0.21
  -9  -5  -3    0.23    0.27
  -9  -5  -3    0.19    0.24
   9  -5   3   -0.11    0.10
   9   5   3   -0.25    0.16
  -9   5  -3   -0.02    0.19
   9   5   3   -0.36    0.16
 -10  -5  -3    5.84    1.22
  10  -5   3    4.50    1.00
  10  -5   3    6.84    0.83
  10  -5   3    4.55    0.97
 -10  -5  -3    5.10    1.06
 -10   5  -3    5.83    1.23
  10   5   3    4.69    1.08
  11  -5   3    1.66    0.48
 -11  -5  -3    1.25    0.56
  11  -5   3    0.52    0.19
 -11  -5  -3    0.81    0.38
  11  -5   3    0.46    0.30
 -11   5  -3    0.80    0.45
  11   5   3    0.58    0.29
  11   5   3    0.78    0.41
  12  -5   3    8.24    1.09
  12  -5   3    7.09    1.36
 -12  -5  -3    6.48    1.55
 -12   5  -3    6.76    1.50
  12   5   3   10.07    1.43
  13  -5   3    3.42    0.75
 -13  -5  -3    5.01    1.23
  13  -5   3    2.73    0.80
 -13  -5  -3    2.32    0.70
 -13   5  -3    3.46    0.89
  13   5   3    2.98    0.68
  14  -5   3    0.50    0.30
  14  -5   3    0.12    0.25
 -14  -5  -3    0.96    0.41
 -14   5  -3    0.23    0.30
  15  -5   3    0.19    0.21
 -15  -5  -3    0.54    0.30
  15  -5   3    0.17    0.25
 -16  -5  -3    2.79    0.71
  16  -5   3    1.61    0.59
  16  -6  -3    0.93    0.43
  15  -6  -3    0.40    0.29
 -15  -6   3    0.34    0.26
  15   6  -3    0.04    0.16
 -14  -6   3    1.16    0.44
  14  -6  -3    2.32    0.65
 -14   6   3    1.01    0.53
  14   6  -3    0.74    0.30
  13  -6  -3    0.11    0.21
 -13  -6   3    0.14    0.25
 -13  -6   3    0.39    0.43
  13   6  -3    0.41    0.23
 -13   6   3    0.07    0.34
 -12  -6   3    4.04    1.12
  12  -6  -3    4.17    1.02
  12  -6  -3    3.47    0.97
 -12  -6   3    5.24    0.98
  12   6  -3    5.34    0.90
 -12   6   3    4.50    1.08
 -11  -6   3    1.58    0.66
  11  -6  -3    2.12    0.65
  11  -6  -3    1.50    0.59
 -11  -6   3    1.37    0.46
  11   6  -3    2.68    0.54
  11   6  -3    1.58    0.58
 -11   6   3    1.93    0.63
  10  -6  -3   13.81    1.98
 -10  -6   3   13.04    2.17
 -10  -6   3   13.04    1.85
  10  -6  -3    9.87    1.97
  10   6  -3   13.93    2.01
 -10   6   3   14.64    2.01
  10   6  -3   11.72    1.81
  -9  -6   3    2.22    0.48
  -9  -6   3    2.54    0.55
   9  -6  -3    2.06    0.60
  -9  -6   3    2.50    0.70
  -9   6   3    1.63    0.52
   9   6  -3    1.52    0.45
   9   6  -3    1.10    0.50
  -8  -6   3    0.76    0.31
   8  -6  -3    1.80    0.50
  -8  -6   3    0.95    0.34
  -8  -6   3    1.03    0.44
  -8   6   3    0.68    0.36
   8   6  -3    0.68    0.36
   8   6  -3    1.15    0.35
  -7  -6   3    0.36    0.22
   7  -6  -3    0.48    0.30
  -7  -6   3    1.28    0.43
  -7  -6   3    0.20    0.21
   7   6  -3    0.31    0.19
  -7   6   3    0.47    0.28
   7   6  -3    0.71    0.30
  -6  -6   3    8.76    1.38
  -6  -6   3   10.13    1.49
  -6  -6   3    8.66    1.38
   6  -6  -3    8.70    1.41
   6   6  -3    9.57    1.38
  -6   6   3   12.21    1.46
   6   6  -3   10.35    1.46
  -5  -6   3   37.42    4.78
   5  -6  -3   38.56    4.81
  -5  -6   3   39.90    4.86
  -5   6   3   31.19    4.76
   5   6  -3   35.95    4.77
   5   6  -3   34.85    4.80
  -4  -6   3    0.03    0.15
  -4  -6   3    0.04    0.11
   4  -6  -3    0.02    0.08
   4  -6  -3   -0.16    0.13
  -4  -6   3   -0.03    0.14
  -4   6   3    0.18    0.16
   4   6  -3   -0.07    0.08
   4   6  -3    0.07    0.12
  -3  -6   3   25.80    3.27
   3  -6  -3   20.86    3.24
  -3  -6   3   24.84    3.26
   3  -6  -3   25.71    3.21
   3   6  -3   23.75    3.26
   3   6  -3   25.56    3.26
  -2  -6   3    8.96    1.30
  -2  -6   3    9.78    1.28
   2  -6  -3    9.28    1.25
   2   6  -3    8.17    1.25
  -2   6   3    9.08    1.24
   2   6  -3    9.64    1.31
   1  -6  -3   33.75    4.08
  -1  -6   3   32.97    4.04
  -1   6   3   27.62    4.05
   1   6  -3   28.36    4.10
   1   6  -3   31.73    4.04
   0  -6   3  777.44  101.03
   0  -6  -3  733.28  100.99
   0   6  -3  817.39  100.99
   0   6   3  728.17  100.84
  -1  -6  -3    8.29    1.27
   1  -6   3    8.34    1.29
  -1   6  -3    8.56    1.29
   1   6   3   10.76    1.28
   2  -6   3   36.61    4.72
  -2  -6  -3   32.83    4.81
  -2  -6  -3   35.46    4.78
   2  -6   3   35.85    4.84
   2   6   3   39.25    4.83
  -2   6  -3   40.67    4.86
   2   6   3   36.46    4.81
  -3  -6  -3   11.94    1.62
  -3  -6  -3   11.28    1.64
   3  -6   3   10.55    1.54
   3  -6   3   11.84    1.65
  -3   6  -3   13.28    1.56
   3   6   3   11.52    1.62
   3   6   3   10.86    1.65
  -4  -6  -3   22.21    3.12
   4  -6   3   24.92    3.04
  -4  -6  -3   20.77    3.10
   4  -6   3   21.86    3.11
  -4  -6  -3   27.14    3.02
   4   6   3   18.48    3.11
  -4   6  -3   22.12    3.05
   5  -6   3    6.29    0.93
  -5  -6  -3    4.73    0.86
  -5  -6  -3    3.95    0.63
   5  -6   3    4.14    0.77
   5  -6   3    4.67    0.71
  -5  -6  -3    5.07    0.90
   5   6   3    5.51    0.86
   5   6   3    6.78    1.00
  -5   6  -3    5.53    0.82
   6  -6   3  130.76   16.23
  -6  -6  -3  137.85   16.26
  -6  -6  -3  121.36   16.27
   6   6   3  109.97   16.17
  -6   6  -3  126.73   16.20
   7  -6   3    1.28    0.42
  -7  -6  -3    1.90    0.57
   7  -6   3    0.81    0.31
   7  -6   3    1.90    0.44
  -7  -6  -3    2.52    0.56
   7   6   3    1.50    0.51
   7   6   3    2.04    0.47
  -7   6  -3    1.67    0.45
  -8  -6  -3    3.65    0.78
  -8  -6  -3    3.95    1.16
   8  -6   3    2.72    0.69
   8  -6   3    4.06    0.63
   8  -6   3    3.77    0.74
  -8   6  -3    3.22    0.76
   8   6   3    3.11    0.79
   8   6   3    3.03    0.69
  -9  -6  -3    4.83    1.01
   9  -6   3    5.28    0.78
   9  -6   3    3.70    0.91
   9  -6   3    5.56    1.01
  -9  -6  -3    6.26    1.22
   9   6   3    4.51    1.07
   9   6   3    7.34    1.05
  -9   6  -3    6.06    1.10
  10  -6   3   10.67    1.62
 -10  -6  -3   11.48    1.95
  10  -6   3   10.51    1.45
 -10  -6  -3   10.85    1.80
  10  -6   3   11.72    1.79
 -10   6  -3   10.09    1.99
  10   6   3    9.98    1.57
 -11  -6  -3   18.46    2.55
 -11  -6  -3   14.18    2.61
  11  -6   3   16.13    2.35
  11  -6   3   11.34    2.39
  11  -6   3   18.49    2.16
  11   6   3   15.32    2.62
 -11   6  -3   15.33    2.43
  11   6   3   15.47    2.31
 -12  -6  -3    3.53    0.96
  12  -6   3    3.13    0.74
  12  -6   3    2.03    0.68
 -12  -6  -3    3.23    0.81
 -12   6  -3    3.52    0.88
  12   6   3    2.88    0.68
  13  -6   3    4.22    0.89
 -13  -6  -3    2.77    0.80
  13  -6   3    2.78    0.96
 -13  -6  -3    3.47    1.02
  13   6   3    4.76    0.87
 -13   6  -3    4.43    1.06
  14  -6   3    0.25    0.27
  14  -6   3    0.06    0.23
 -14  -6  -3    0.12    0.22
 -14   6  -3    0.48    0.41
  15  -6   3    0.14    0.21
 -15  -6  -3    0.16    0.23
  15  -6   3    0.23    0.27
 -15   6  -3    0.28    0.35
 -16  -6  -3    0.26    0.23
  16  -6   3    0.18    0.21
  16  -7  -3    0.03    0.19
 -16  -7   3    0.47    0.27
 -15  -7   3    2.27    0.61
  15   7  -3    1.97    0.50
  14  -7  -3    0.95    0.44
 -14  -7   3    1.04    0.40
 -14   7   3    0.66    0.43
  14   7  -3    0.46    0.23
 -13  -7   3    0.41    0.26
  13  -7  -3    0.22    0.31
 -13  -7   3    1.53    0.65
 -13   7   3    0.33    0.35
  13   7  -3    0.30    0.21
 -12  -7   3    0.73    0.51
  12  -7  -3    0.47    0.38
 -12  -7   3    0.44    0.31
  12  -7  -3    0.23    0.26
 -12   7   3    0.65    0.49
  12   7  -3    0.56    0.25
 -11  -7   3    2.62    0.82
  11  -7  -3    1.59    0.61
  11  -7  -3    4.36    0.89
 -11  -7   3    2.68    0.61
  11   7  -3    1.05    0.56
  11   7  -3    2.57    0.55
 -11   7   3    1.81    0.63
 -10  -7   3    0.34    0.29
 -10  -7   3    0.37    0.40
  10  -7  -3    0.46    0.34
 -10  -7   3    0.24    0.21
  10   7  -3    0.40    0.23
 -10   7   3    0.29    0.32
  -9  -7   3    0.79    0.34
  -9  -7   3    1.10    0.33
  -9  -7   3    0.53    0.40
   9  -7  -3    1.13    0.45
  -9   7   3    0.32    0.32
   9   7  -3    0.93    0.31
   9   7  -3    0.18    0.31
  -8  -7   3    6.46    1.13
  -8  -7   3    8.87    1.13
   8  -7  -3    7.67    1.29
   8   7  -3    5.42    1.22
  -8   7   3    7.19    1.26
   8   7  -3    5.93    1.12
   7  -7  -3    2.00    0.55
  -7  -7   3    1.79    0.48
  -7  -7   3    1.74    0.55
  -7  -7   3    3.01    0.58
   7   7  -3    2.30    0.61
   7   7  -3    1.99    0.48
  -7   7   3    2.56    0.56
   6  -7  -3    8.29    1.13
  -6  -7   3    8.14    1.18
  -6  -7   3    5.70    1.18
   6   7  -3    7.37    1.21
  -6   7   3    5.06    1.09
   6   7  -3    7.33    1.06
  -5  -7   3    2.73    0.62
  -5  -7   3    3.25    0.60
   5  -7  -3    2.62    0.59
  -5  -7   3    2.72    0.57
   5  -7  -3    3.00    0.45
  -5   7   3    2.59    0.55
   5   7  -3    1.98    0.54
   5   7  -3    2.86    0.56
   4  -7  -3    7.63    1.17
   4  -7  -3    8.40    1.10
  -4  -7   3    9.59    1.24
   4   7  -3    6.29    1.21
   4   7  -3    9.23    1.20
  -4   7   3    7.07    1.15
  -3  -7   3    0.85    0.29
   3  -7  -3    1.22    0.28
  -3  -7   3    1.19    0.37
   3  -7  -3    1.64    0.35
  -3  -7   3    2.33    0.44
   3   7  -3    1.20    0.32
  -3   7   3    1.60    0.43
   3   7  -3    1.76    0.39
  -3   7   3    1.30    0.28
  -2  -7   3  119.00   15.59
   2   7  -3  121.72   15.60
  -1  -7   3   41.26    5.73
   1  -7  -3   48.48    5.70
  -1  -7   3   45.43    5.66
   1   7  -3   36.43    5.71
  -1   7   3   47.23    5.69
   1   7  -3   41.52    5.67
   0  -7   3    3.29    0.46
   0  -7   3    5.31    0.72
   0  -7  -3    4.23    0.64
   0   7  -3    2.74    0.45
   0   7   3    4.22    0.62
   0   7  -3    3.51    0.66
  -1  -7  -3    2.07    0.44
   2  -7   3   47.61    6.20
  -2  -7  -3   44.59    6.13
  -2  -7  -3   42.40    6.16
  -2   7  -3   53.32    6.22
   2   7   3   47.34    6.16
   2   7   3   48.20    6.17
   3  -7   3    0.02    0.08
  -3  -7  -3    0.08    0.10
  -3  -7  -3   -0.02    0.12
   3  -7   3    0.10    0.16
   3   7   3   -0.09    0.10
   3   7   3   -0.01    0.13
  -3   7  -3    0.07    0.07
   4  -7   3    0.27    0.20
  -4  -7  -3    0.07    0.15
   4  -7   3    0.31    0.13
  -4  -7  -3    0.09    0.10
   4   7   3    0.47    0.26
   4   7   3    0.00    0.14
  -4   7  -3   -0.01    0.09
  -5  -7  -3   11.29    1.55
  -5  -7  -3    8.62    1.52
   5  -7   3   12.29    1.57
   5  -7   3    9.44    1.47
   5   7   3   10.82    1.58
   5   7   3   10.91    1.51
   6  -7   3   77.05   11.04
   6  -7   3   88.73   11.14
  -6  -7  -3   84.13   11.16
  -6  -7  -3   93.21   11.16
   6   7   3   84.51   11.18
  -6   7  -3   86.70   11.09
   6   7   3   83.80   11.16
  -7  -7  -3    7.79    1.23
   7  -7   3    4.45    0.87
   7  -7   3    5.76    1.15
  -7  -7  -3    6.60    1.11
   7  -7   3    6.68    0.98
  -7   7  -3    6.25    1.04
   7   7   3    4.34    0.91
   7   7   3    4.93    1.06
  -8  -7  -3   10.52    1.84
   8  -7   3   10.08    1.60
   8  -7   3   11.64    1.58
  -8  -7  -3   11.77    1.65
   8   7   3   10.08    1.80
  -8   7  -3    9.68    1.59
  -9  -7  -3    6.78    1.35
   9  -7   3    7.41    1.36
   9  -7   3    5.31    1.20
   9  -7   3    8.76    1.10
  -9  -7  -3    6.79    1.43
   9   7   3   10.21    1.41
  -9   7  -3    8.16    1.40
   9   7   3    7.06    1.40
 -10  -7  -3    3.89    1.04
  10  -7   3    5.06    1.00
  10  -7   3    4.76    0.73
 -10  -7  -3    5.32    1.15
  10  -7   3    6.28    1.05
  10   7   3    5.77    1.15
  10   7   3    5.88    1.00
 -10   7  -3    4.59    1.02
 -11  -7  -3    4.73    0.96
 -11  -7  -3    3.81    1.01
  11  -7   3    3.56    0.84
  11  -7   3    3.89    0.85
  11   7   3    2.94    0.75
  11   7   3    3.53    0.95
 -11   7  -3    3.60    0.90
 -12  -7  -3    0.48    0.36
  12  -7   3    0.65    0.36
  12   7   3    0.63    0.28
 -12   7  -3    0.64    0.45
 -13  -7  -3    3.69    0.87
 -13  -7  -3    2.66    0.92
  13  -7   3    2.82    0.77
  13  -7   3    3.04    0.76
  13   7   3    3.66    0.85
 -13   7  -3    2.10    0.72
  14  -7   3   -0.09    0.17
 -14  -7  -3    0.35    0.29
 -14   7  -3    0.40    0.56
  15  -7   3    3.85    0.82
 -15  -7  -3    3.69    0.86
  15  -7   3    1.45    0.56
 -15   7  -3    2.61    0.86
 -16  -7  -3    3.97    0.94
  16  -7   3    2.75    0.76
 -16  -8   3    2.19    0.60
  16  -8  -3    0.64    0.43
 -15  -8   3    1.01    0.46
  15  -8  -3    0.60    0.37
 -14  -8   3    1.30    0.46
  14  -8  -3    0.93    0.45
 -14   8   3    0.51    0.39
  14   8  -3    0.81    0.29
 -13  -8   3   -0.05    0.16
 -13  -8   3   -0.31    0.14
  13  -8  -3   -0.19    0.14
 -13   8   3    0.05    0.23
  13   8  -3   -0.01    0.15
 -12  -8   3    2.01    0.56
  12  -8  -3    2.48    0.70
  12  -8  -3    1.03    0.51
  12   8  -3    1.06    0.35
 -12   8   3    1.94    0.67
 -11  -8   3    9.34    1.78
  11  -8  -3    8.49    1.61
  11   8  -3   13.00    1.85
 -11   8   3   10.30    1.72
  11   8  -3    7.19    1.39
 -10  -8   3    4.21    1.02
 -10  -8   3    2.33    0.66
  10  -8  -3    3.70    0.86
 -10   8   3    5.59    1.02
  10   8  -3    4.53    0.78
  10   8  -3    4.01    0.92
  -9  -8   3    8.86    1.67
   9  -8  -3   10.97    1.61
  -9  -8   3    7.50    1.40
   9   8  -3    7.46    1.49
  -9   8   3   11.30    1.62
   9   8  -3    8.32    1.30
   8  -8  -3    0.59    0.34
  -8  -8   3    0.34    0.29
  -8  -8   3    0.29    0.19
  -8  -8   3    0.53    0.30
  -8   8   3    0.49    0.27
   8   8  -3    0.31    0.21
   8   8  -3    0.31    0.30
  -7  -8   3    6.85    1.01
   7  -8  -3    3.95    0.93
  -7  -8   3    6.86    1.17
  -7  -8   3    4.86    0.97
  -7   8   3    4.78    0.96
   7   8  -3    7.61    1.05
   7   8  -3    5.52    1.07
   6  -8  -3    9.65    1.58
  -6  -8   3   11.36    1.66
  -6  -8   3   10.12    1.58
   6  -8  -3   11.89    1.46
  -6   8   3    8.35    1.54
   6   8  -3   13.57    1.61
  -5  -8   3  127.11   16.75
   5  -8  -3  124.12   16.70
   5   8  -3  142.91   16.75
   5   8  -3  122.47   16.69
  -4  -8   3   16.51    2.25
  -4  -8   3   16.64    2.26
   4  -8  -3   18.03    2.24
   4  -8  -3   16.15    2.16
  -4  -8   3   17.99    2.28
   4   8  -3   18.84    2.26
   4   8  -3   13.80    2.22
  -4   8   3   13.29    2.19
   3  -8  -3    5.59    0.91
  -3  -8   3    4.98    0.92
  -3  -8   3    6.30    0.98
  -3  -8   3    5.03    0.89
   3   8  -3    4.49    0.86
  -3   8   3    5.89    0.79
  -3   8   3    5.75    0.89
   3   8  -3    4.65    0.91
  -2  -8   3    0.70    0.23
   2  -8  -3    0.54    0.22
  -2  -8   3    0.49    0.24
  -2  -8   3    0.91    0.29
  -2   8   3    0.51    0.21
   2   8  -3    0.58    0.21
   2   8  -3    0.94    0.31
  -2   8   3    0.61    0.22
  -1  -8   3   10.37    1.79
  -1  -8   3   14.32    1.86
   1   8  -3   14.36    1.86
  -1   8   3   14.10    1.80
   0  -8  -3    3.99    0.69
   0  -8   3    2.61    0.65
   0   8  -3    3.10    0.67
   0   8   3    3.21    0.62
   0   8  -3    4.09    0.51
   1  -8   3   70.54    9.43
  -1  -8  -3   62.05    9.37
  -1   8  -3   75.34    9.43
   1   8   3   81.08    9.39
  -2  -8  -3    2.49    0.54
  -2  -8  -3    3.31    0.54
   2  -8   3    2.34    0.56
   2   8   3    2.53    0.54
   2   8   3    2.42    0.52
   3  -8   3    6.15    0.81
  -3  -8  -3    5.07    0.98
  -3  -8  -3    4.17    0.88
   3  -8   3    7.32    1.13
   3   8   3    6.87    0.94
   3   8   3    8.48    1.15
  -4  -8  -3    0.24    0.20
   4  -8   3    0.27    0.14
   4  -8   3    0.12    0.18
  -4  -8  -3    0.35    0.15
  -4   8  -3    0.15    0.11
   4   8   3   -0.10    0.17
   4   8   3    0.49    0.26
   5  -8   3    3.33    0.70
   5  -8   3    3.51    0.55
  -5  -8  -3    2.43    0.61
  -5  -8  -3    2.96    0.51
  -5   8  -3    2.53    0.54
   5   8   3    5.19    0.85
  -6  -8  -3    0.84    0.34
   6  -8   3    0.51    0.23
   6  -8   3    0.76    0.39
  -6  -8  -3    0.29    0.14
  -6  -8  -3    0.30    0.26
   6  -8   3    0.30    0.20
   6   8   3    0.15    0.23
   6   8   3    0.31    0.27
  -6   8  -3    0.28    0.23
  -7  -8  -3   19.37    2.73
  -7  -8  -3   14.99    2.65
   7  -8   3   19.84    2.59
   7  -8   3   17.60    2.67
  -7  -8  -3   19.41    2.49
   7  -8   3   20.92    2.61
   7   8   3   17.18    2.72
  -7   8  -3   20.60    2.65
   7   8   3   19.50    2.65
  -8  -8  -3    5.83    1.16
  -8  -8  -3    4.50    1.02
   8  -8   3    6.31    1.03
   8  -8   3    5.83    1.10
   8   8   3    7.36    1.11
   8   8   3    4.38    1.08
  -8   8  -3    6.44    1.10
   9  -8   3    3.09    0.55
  -9  -8  -3    3.29    0.81
   9  -8   3    2.44    0.66
  -9  -8  -3    4.91    0.91
   9  -8   3    2.02    0.58
  -9   8  -3    2.63    0.67
   9   8   3    3.44    0.83
   9   8   3    2.40    0.63
 -10  -8  -3    7.60    1.60
  10  -8   3    9.49    1.23
  10  -8   3    7.79    1.45
 -10  -8  -3    7.52    1.53
  10  -8   3    8.21    1.53
 -10   8  -3    7.25    1.49
  10   8   3   10.41    1.74
  10   8   3   10.90    1.44
 -11  -8  -3    3.24    0.85
  11  -8   3    2.64    0.71
  11  -8   3    3.77    0.83
 -11  -8  -3    2.66    0.75
 -11   8  -3    2.77    0.75
  11   8   3    2.70    0.69
 -12  -8  -3    0.27    0.36
 -12  -8  -3    0.10    0.32
  12  -8   3    0.00    0.26
  12  -8   3    0.41    0.39
 -12   8  -3    0.05    0.23
  12   8   3    1.16    0.47
 -13  -8  -3    0.21    0.30
 -13  -8  -3   -0.10    0.14
  13  -8   3    0.12    0.21
  13   8   3    0.02    0.21
 -13   8  -3    0.07    0.30
 -14  -8  -3    0.20    0.22
  14  -8   3    0.11    0.26
 -15  -8  -3    0.87    0.44
  15  -8   3    0.28    0.32
 -15   8  -3    0.37    0.34
  16  -8   3    0.67    0.42
 -16  -9   3    0.57    0.32
  15  -9  -3    1.14    0.55
 -15  -9   3    1.04    0.41
  14  -9  -3    0.28    0.33
 -14  -9   3    0.67    0.31
  14   9  -3    0.20    0.20
 -14   9   3    0.43    0.32
 -13  -9   3    1.11    0.47
 -13  -9   3    0.39    0.40
  13  -9  -3    2.32    0.67
  13   9  -3    0.58    0.27
 -13   9   3    0.04    0.28
  12  -9  -3    1.72    0.62
 -12  -9   3    1.15    0.64
 -12  -9   3    2.31    0.62
  12  -9  -3    1.57    0.61
 -12   9   3    1.66    0.59
  12   9  -3    1.53    0.41
  11  -9  -3    2.10    0.64
 -11  -9   3    1.98    0.56
 -11  -9   3    1.77    0.46
 -11  -9   3    1.55    0.65
  11   9  -3    1.57    0.44
 -11   9   3    2.65    0.72
 -10  -9   3    5.09    1.26
 -10  -9   3    4.23    1.06
  10  -9  -3    8.49    1.37
  10   9  -3    6.76    1.32
  10   9  -3    7.53    1.13
 -10   9   3    7.66    1.33
  -9  -9   3    6.59    1.28
  -9  -9   3    7.70    1.14
  -9  -9   3    6.70    1.34
   9  -9  -3    4.96    1.13
  -9   9   3    5.54    1.14
   9   9  -3    5.74    1.05
   9   9  -3    7.30    1.30
   8  -9  -3    1.07    0.46
  -8  -9   3    1.35    0.58
  -8  -9   3    1.32    0.37
  -8  -9   3    1.59    0.47
   8   9  -3    1.64    0.53
  -8   9   3    1.06    0.43
   8   9  -3    1.73    0.42
   7  -9  -3    0.24    0.27
  -7  -9   3    0.73    0.32
  -7  -9   3   -0.10    0.21
  -7  -9   3    0.09    0.18
   7   9  -3    0.67    0.27
   7   9  -3    0.18    0.23
  -7   9   3    0.24    0.23
   6  -9  -3    8.30    1.16
  -6  -9   3    5.00    1.15
  -6  -9   3    5.99    1.24
  -6  -9   3    8.49    1.15
   6  -9  -3    6.55    1.01
  -6   9   3    8.64    1.15
   6   9  -3    8.48    1.15
   6   9  -3    8.14    1.31
   5  -9  -3    0.44    0.25
  -5  -9   3    0.25    0.22
  -5  -9   3    0.88    0.34
   5  -9  -3    0.48    0.17
  -5  -9   3    0.92    0.35
   5   9  -3    0.42    0.24
  -5   9   3    0.38    0.23
   5   9  -3    0.43    0.25
  -4  -9   3   36.70    4.68
  -4  -9   3   34.84    4.67
   4  -9  -3   40.77    4.65
  -4  -9   3   35.45    4.69
   4   9  -3   30.64    4.65
   4   9  -3   31.59    4.63
  -3  -9   3    1.12    0.35
   3  -9  -3    0.46    0.24
  -3  -9   3    1.64    0.38
  -3  -9   3    1.14    0.37
   3   9  -3    1.45    0.36
   3   9  -3    1.30    0.38
  -3   9   3    1.15    0.31
  -3   9   3    1.51    0.32
   2  -9  -3   36.28    4.34
  -2  -9   3   34.79    4.37
  -2  -9   3   30.58    4.31
  -2  -9   3   33.76    4.39
   2   9  -3   30.61    4.30
   2   9  -3   31.45    4.38
  -1  -9   3  214.85   31.77
   1  -9  -3  216.98   31.29
  -1   9   3  202.39   30.96
   0  -9  -3   40.53    4.96
   0  -9   3   36.34    5.00
   0   9   3   35.78    4.93
   0   9  -3   38.87    5.00
   0   9  -3   36.58    4.83
  -1   9  -3   17.71    2.47
  -2  -9  -3   20.61    3.09
  -2  -9  -3   23.12    3.07
   2  -9   3   22.32    3.13
   2   9   3   25.26    3.10
   2   9   3   22.71    3.09
   3  -9   3   22.43    2.98
  -3  -9  -3   24.57    2.90
  -3  -9  -3   18.56    2.91
   3   9   3   20.55    2.91
   3   9   3   20.81    2.94
  -4  -9  -3    2.02    0.51
   4  -9   3    1.07    0.41
   4  -9   3    1.51    0.28
  -4  -9  -3    0.96    0.28
  -4   9  -3    1.10    0.24
   4   9   3    0.77    0.35
  -5  -9  -3   10.09    1.64
   5  -9   3   10.72    1.41
  -5  -9  -3    9.47    1.40
   5  -9   3   10.40    1.55
  -5   9  -3    9.95    1.41
   5   9   3   11.36    1.87
  -6  -9  -3   20.59    2.73
  -6  -9  -3   22.66    2.73
   6  -9   3   15.24    2.59
   6  -9   3   16.31    2.68
   6   9   3   20.49    2.76
   6   9   3   20.17    2.67
  -6   9  -3   20.68    2.61
   7  -9   3    0.15    0.27
  -7  -9  -3   -0.01    0.15
   7  -9   3   -0.25    0.11
  -7  -9  -3   -0.17    0.16
  -7  -9  -3   -0.17    0.14
   7  -9   3    0.14    0.17
  -7   9  -3   -0.03    0.15
   7   9   3    0.03    0.21
   7   9   3   -0.13    0.21
  -8  -9  -3    0.76    0.47
   8  -9   3    1.43    0.50
   8  -9   3    1.45    0.42
  -8  -9  -3    1.54    0.50
   8   9   3    1.51    0.53
  -8   9  -3    1.39    0.45
   8   9   3    2.36    0.56
  -9  -9  -3   13.32    2.13
   9  -9   3   15.45    1.95
   9  -9   3   14.35    1.83
  -9  -9  -3   11.53    2.02
   9  -9   3    9.78    1.68
   9   9   3   14.58    2.18
  -9   9  -3   12.43    1.85
   9   9   3   12.50    1.84
 -10  -9  -3    0.32    0.37
 -10  -9  -3    1.47    0.51
  10  -9   3    1.05    0.27
  10  -9   3    1.81    0.58
  10  -9   3    1.45    0.47
 -10   9  -3    1.53    0.51
  10   9   3    1.64    0.50
  10   9   3    1.29    0.53
  11  -9   3    9.46    1.60
  11  -9   3    8.08    1.46
 -11  -9  -3    7.15    1.52
 -11  -9  -3    9.56    1.72
 -11   9  -3    8.21    1.52
 -12  -9  -3    3.27    0.90
  12  -9   3    3.52    0.74
 -12  -9  -3    2.44    0.72
  12   9   3    1.79    0.57
 -12   9  -3    1.54    0.62
  13  -9   3    1.11    0.45
  13  -9   3    1.88    0.56
 -13  -9  -3    1.05    0.47
  13   9   3    0.91    0.41
 -13   9  -3    0.60    0.45
 -14  -9  -3    0.50    0.33
 -14   9  -3    0.33    0.44
  15  -9   3    1.51    0.59
 -15   9  -3    2.09    0.71
  16  -9   3    0.97    0.49
 -16  -9  -3    1.54    0.64
 -16 -10   3    0.87    0.44
 -15 -10   3    1.54    0.52
 -14 -10   3    1.63    0.58
  14 -10  -3    2.78    0.79
 -14  10   3    1.56    0.63
  14  10  -3    1.99    0.44
 -13 -10   3    0.91    0.43
 -13  10   3    1.47    0.65
  13  10  -3    0.34    0.24
 -12 -10   3    3.17    0.94
  12 -10  -3    2.78    0.78
 -12 -10   3    3.03    0.74
 -12  10   3    2.60    0.78
  12  10  -3    2.32    0.57
  11 -10  -3    7.08    1.45
 -11 -10   3    8.02    1.47
 -11 -10   3    8.97    1.71
  11  10  -3    8.99    1.26
 -11  10   3    6.43    1.44
 -10 -10   3    0.86    0.33
 -10 -10   3    0.10    0.32
 -10 -10   3    0.76    0.37
  10 -10  -3    0.59    0.40
 -10  10   3    0.20    0.30
  10  10  -3    0.58    0.27
  10  10  -3    0.25    0.30
   9 -10  -3   23.97    3.13
  -9 -10   3   21.37    3.20
  -9 -10   3   20.52    3.07
   9  10  -3   24.20    3.19
  -9  10   3   20.47    3.07
   8 -10  -3    5.53    0.99
  -8 -10   3    3.33    0.83
  -8 -10   3    6.31    1.04
  -8 -10   3    6.22    1.18
  -8  10   3    5.00    0.92
   8  10  -3    3.85    0.83
   8  10  -3    4.89    0.99
  -7 -10   3    3.58    0.68
   7 -10  -3    2.53    0.41
  -7 -10   3    2.39    0.71
  -7 -10   3    2.86    0.65
   7 -10  -3    3.41    0.70
   7  10  -3    2.53    0.57
  -7  10   3    1.50    0.50
   7  10  -3    1.66    0.57
  -6 -10   3    0.11    0.25
  -6 -10   3    0.05    0.16
   6 -10  -3    0.11    0.21
  -6 -10   3    0.00    0.20
   6 -10  -3   -0.04    0.11
   6  10  -3   -0.08    0.13
   6  10  -3    0.08    0.20
  -6  10   3    0.05    0.18
  -5 -10   3   27.80    3.24
  -5 -10   3   25.68    3.22
   5 -10  -3   22.08    3.13
   5 -10  -3   18.66    3.14
  -5 -10   3   21.59    3.22
   5  10  -3   26.46    3.22
  -5  10   3   26.55    3.17
   5  10  -3   20.91    3.18
  -4 -10   3    1.17    0.40
  -4 -10   3    2.27    0.55
  -4 -10   3    1.76    0.49
   4 -10  -3    1.74    0.39
  -4  10   3    2.34    0.45
   4  10  -3    1.79    0.46
   4  10  -3    1.62    0.44
  -3 -10   3   83.47   10.98
  -3 -10   3   82.97   11.03
  -3 -10   3   77.77   11.00
   3 -10  -3   93.09   10.97
   3  10  -3   81.82   10.96
   3  10  -3   78.86   11.01
  -3  10   3   91.19   10.97
  -2 -10   3   56.95    6.52
  -2 -10   3   54.27    6.58
  -2 -10   3   48.21    6.58
   2 -10  -3   45.16    6.51
   2  10  -3   50.61    6.49
   2  10  -3   47.21    6.58
  -2  10   3   44.63    6.49
  -2  10   3   51.37    6.51
  -1 -10   3   45.41    6.81
  -1 -10   3   54.23    6.88
  -1 -10   3   47.27    6.73
   1 -10  -3   51.90    6.81
  -1  10   3   59.67    6.82
   1  10  -3   51.35    6.86
   1  10  -3   55.09    6.74
   0 -10   3  116.30   15.08
   0 -10  -3  116.20   15.08
   0  10  -3  116.38   15.14
   1 -10   3   75.54   11.11
  -1 -10  -3   84.14   11.08
  -1 -10  -3   97.49   11.10
  -1  10  -3   91.73   11.14
   1  10   3   83.47   11.06
   1  10   3   79.14   11.03
   2 -10   3    4.95    0.96
  -2 -10  -3    5.04    0.91
  -3 -10  -3   32.78    4.57
  -3 -10  -3   41.32    4.68
   3 -10   3   28.78    4.71
   3  10   3   35.02    4.62
   3  10   3   34.74    4.63
   4 -10   3    4.30    0.82
  -4 -10  -3    3.12    0.57
   4 -10   3    2.89    0.48
  -4 -10  -3    2.31    0.64
   4  10   3    3.85    0.74
   4  10   3    3.15    0.65
  -5 -10  -3    1.92    0.39
  -5 -10  -3    1.29    0.47
   5 -10   3    2.11    0.38
   5 -10   3    2.65    0.62
   5  10   3    1.81    0.54
  -5  10  -3    1.52    0.36
   5  10   3    1.33    0.45
   6 -10   3   14.09    1.96
  -6 -10  -3   13.20    2.02
   6 -10   3   13.50    2.05
  -6 -10  -3   16.38    1.91
   6 -10   3   13.61    1.90
  -6  10  -3   11.86    1.89
   6  10   3   15.90    2.04
   6  10   3   11.91    2.03
  -7 -10  -3    1.56    0.37
   7 -10   3    2.23    0.50
  -7 -10  -3    1.85    0.60
   7 -10   3    3.40    0.57
  -7 -10  -3    2.54    0.65
   7 -10   3    2.64    0.66
   7  10   3    2.52    0.62
  -7  10  -3    1.47    0.46
   7  10   3    2.60    0.70
   8 -10   3    1.48    0.51
   8 -10   3    1.45    0.38
  -8 -10  -3    1.10    0.47
  -8 -10  -3    2.05    0.30
  -8 -10  -3    0.47    0.40
   8 -10   3    1.49    0.44
   8  10   3    1.45    0.54
  -8  10  -3    1.18    0.44
   8  10   3    1.25    0.49
  -9 -10  -3    2.36    0.71
   9 -10   3    1.99    0.43
   9 -10   3    1.79    0.60
  -9 -10  -3    1.99    0.61
   9  10   3    2.20    0.59
  -9  10  -3    2.32    0.59
 -10 -10  -3    3.50    0.88
  10 -10   3    3.23    0.55
 -10 -10  -3    2.49    0.83
  10 -10   3    5.02    1.02
  10 -10   3    4.46    0.82
  10 -10   3    3.65    0.60
 -10  10  -3    2.90    0.75
  10  10   3    4.83    1.02
  10  10   3    3.15    0.77
 -11 -10  -3    0.47    0.39
 -11 -10  -3    1.11    0.50
  11 -10   3    0.96    0.42
 -11  10  -3    0.50    0.35
  11  10   3    0.19    0.30
 -12 -10  -3    0.32    0.33
 -12 -10  -3    0.70    0.45
  12 -10   3    0.68    0.36
  12 -10   3    0.70    0.42
  12  10   3    0.46    0.34
 -12  10  -3    0.01    0.21
 -13 -10  -3    1.33    0.51
  13 -10   3    1.08    0.45
 -13  10  -3    0.74    0.44
 -14  10  -3   -0.14    0.17
 -15 -10  -3    0.64    0.41
 -15  10  -3    0.67    0.43
  16 -10   3    0.92    0.48
 -15 -11   3    0.29    0.24
  14 -11  -3    1.08    0.57
 -14 -11   3    0.94    0.48
 -14  11   3    0.84    0.45
  13 -11  -3    0.82    0.44
 -13 -11   3    0.70    0.40
  13  11  -3    0.43    0.22
 -13  11   3    0.83    0.46
 -12 -11   3    0.21    0.27
 -12 -11   3    0.41    0.39
  12 -11  -3   -0.28    0.23
 -12  11   3   -0.16    0.21
  12  11  -3    0.25    0.22
 -11 -11   3    0.33    0.34
 -11 -11   3    0.30    0.24
 -11 -11   3    0.42    0.34
  11 -11  -3    0.98    0.46
 -11  11   3    0.91    0.45
  11  11  -3    0.76    0.30
  10 -11  -3    4.71    0.96
 -10 -11   3    3.65    1.01
 -10 -11   3    6.18    1.06
 -10 -11   3    4.32    0.85
 -10  11   3    4.00    0.94
  10  11  -3    3.70    0.78
  10  11  -3    4.41    1.01
  -9 -11   3   16.39    2.51
   9 -11  -3   12.70    2.08
  -9 -11   3   12.81    2.04
  -9 -11   3   14.95    2.14
  -9  11   3   15.82    2.13
   9  11  -3   15.61    2.21
  -8 -11   3   15.67    2.19
  -8 -11   3   16.14    2.33
  -8 -11   3   19.83    2.30
   8 -11  -3   14.87    2.20
   8  11  -3   13.55    2.23
   8  11  -3   15.24    2.16
  -8  11   3   12.85    2.15
  -7 -11   3    2.35    0.60
  -7 -11   3    4.00    0.79
  -7 -11   3    3.49    0.80
   7 -11  -3    3.14    0.50
   7 -11  -3    2.57    0.63
  -7  11   3    1.79    0.56
   7  11  -3    2.53    0.59
   7  11  -3    2.73    0.67
  -6 -11   3    6.25    1.31
   6 -11  -3    7.29    1.23
  -6 -11   3    9.96    1.38
  -6  11   3    7.68    1.14
   6  11  -3    6.13    1.24
   6  11  -3    8.12    1.30
  -5 -11   3    1.14    0.41
  -5 -11   3    1.34    0.41
   5 -11  -3    1.15    0.32
  -5 -11   3    0.38    0.31
   5  11  -3    1.14    0.37
   5  11  -3    0.78    0.34
  -5  11   3    1.27    0.35
  -4 -11   3   10.46    1.39
  -4 -11   3    8.42    1.34
   4 -11  -3    7.62    1.26
  -4 -11   3    9.73    1.51
   4  11  -3    8.17    1.39
  -4  11   3    9.74    1.30
   4  11  -3    9.09    1.36
  -3 -11   3   47.90    6.08
  -3 -11   3   45.67    6.13
   3 -11  -3   40.56    6.04
  -3 -11   3   42.44    6.10
   3  11  -3   50.85    6.07
   3  11  -3   43.01    6.12
  -3  11   3   51.52    6.06
  -2 -11   3   13.49    1.81
  -2 -11   3   16.16    1.87
   2 -11  -3   11.90    1.74
  -2  11   3   11.00    1.71
  -2  11   3   12.26    1.73
   2  11  -3   10.79    1.69
   2  11  -3   14.78    1.84
   1 -11  -3    0.76    0.28
  -1 -11   3    1.04    0.33
  -1 -11   3    0.65    0.30
   1  11  -3    0.81    0.31
  -1  11   3    0.86    0.29
   0 -11  -3   -0.08    0.15
   0 -11   3   -0.01    0.17
   0 -11  -3    0.01    0.19
   0 -11   3    0.02    0.20
   0  11  -3    0.21    0.24
   0  11   3   -0.28    0.09
   0  11  -3    0.00    0.07
   1 -11   3    5.56    1.03
   1 -11   3    6.05    1.16
  -1 -11  -3    7.21    1.14
  -1 -11  -3    7.61    1.17
   1  11   3    5.51    1.07
   1  11   3    6.74    0.98
   2 -11   3    0.41    0.20
  -2 -11  -3    0.04    0.17
   2 -11   3    0.72    0.33
  -2 -11  -3   -0.08    0.16
   2  11   3    0.32    0.21
   2  11   3    0.24    0.20
  -3 -11  -3   14.24    1.96
  -3 -11  -3   15.83    1.91
   3 -11   3   12.05    1.96
   3  11   3   11.54    1.90
   3  11   3   13.12    1.93
   4 -11   3   43.36    6.18
  -4 -11  -3   46.97    6.08
   4  11   3   48.67    6.17
   4  11   3   45.10    6.13
  -5 -11  -3    3.72    0.85
   5 -11   3    2.63    0.76
   5 -11   3    4.96    0.61
  -5 -11  -3    3.66    0.69
   5  11   3    4.67    0.87
  -5  11  -3    3.48    0.61
   5  11   3    3.02    0.76
  -6 -11  -3    0.20    0.16
   6 -11   3    0.30    0.20
  -6 -11  -3    0.47    0.34
   6 -11   3    0.16    0.26
   6  11   3    0.30    0.29
   6  11   3    0.34    0.30
   7 -11   3    0.46    0.25
  -7 -11  -3   -0.02    0.24
  -7 -11  -3    0.52    0.17
   7 -11   3    0.28    0.30
   7 -11   3    0.05    0.21
  -7  11  -3    0.29    0.22
   7  11   3   -0.02    0.24
   7  11   3    0.43    0.32
   8 -11   3    8.82    1.45
   8 -11   3   11.19    1.40
  -8 -11  -3   11.29    1.77
   8 -11   3    7.47    1.41
   8 -11   3   10.74    1.79
  -8 -11  -3   11.73    1.37
  -8  11  -3    9.88    1.48
   8  11   3    8.31    1.60
   8  11   3    8.98    1.71
  -9 -11  -3    1.75    0.63
   9 -11   3    2.29    0.55
   9 -11   3    3.07    0.79
   9 -11   3    2.26    0.42
  -9 -11  -3    1.09    0.50
   9 -11   3    2.20    0.47
   9  11   3    2.54    0.62
   9  11   3    1.74    0.61
  -9  11  -3    2.01    0.54
  10 -11   3    3.64    1.01
 -10 -11  -3    2.70    0.81
 -10 -11  -3    3.33    0.84
  10 -11   3    2.61    0.51
  10 -11   3    1.69    0.59
 -10  11  -3    3.44    0.75
  10  11   3    2.52    0.85
  10  11   3    3.93    0.82
  11 -11   3    1.37    0.53
  11 -11   3    2.23    0.74
 -11 -11  -3    4.32    0.92
 -11  11  -3    2.41    0.64
  11  11   3    2.54    0.69
 -12 -11  -3    5.77    1.29
 -12 -11  -3    9.07    1.47
  12 -11   3    3.89    1.01
 -12  11  -3    4.79    1.10
  13 -11   3    8.11    1.43
 -13  11  -3    5.83    1.35
 -14 -11  -3    1.62    0.61
 -14  11  -3    1.17    0.51
 -15 -11  -3    1.55    0.65
 -15  11  -3    1.84    0.72
 -15 -12   3    0.28    0.26
 -14 -12   3    1.18    0.53
 -14  12   3    1.67    0.69
  13  12  -3    7.16    1.13
 -13  12   3    5.59    1.35
 -12 -12   3    1.61    0.56
 -12 -12   3    0.61    0.47
  12 -12  -3    1.18    0.54
 -12 -12   3    1.19    0.37
  12  12  -3    1.18    0.39
 -12  12   3    1.25    0.52
  11 -12  -3    1.18    0.48
 -11 -12   3    1.87    0.69
 -11 -12   3    1.28    0.51
 -11 -12   3    0.43    0.27
  11  12  -3    0.64    0.30
 -11  12   3    0.88    0.43
  10 -12  -3   20.05    2.71
 -10 -12   3   19.08    2.71
 -10 -12   3   19.90    2.73
 -10 -12   3   18.39    3.04
 -10  12   3   16.57    2.66
  10  12  -3   17.48    2.74
  -9 -12   3    1.51    0.51
   9 -12  -3    1.60    0.52
  -9 -12   3    1.64    0.57
  -9 -12   3    0.99    0.52
  -9  12   3    1.38    0.48
   9  12  -3    1.60    0.43
   8 -12  -3    2.52    0.44
  -8 -12   3    2.89    0.80
  -8 -12   3    3.73    0.73
   8 -12  -3    2.38    0.67
  -8 -12   3    4.58    0.85
   8  12  -3    2.86    0.74
   8  12  -3    2.43    0.57
  -8  12   3    1.76    0.55
  -7 -12   3   10.90    1.60
   7 -12  -3    9.75    1.37
  -7 -12   3    9.02    2.04
  -7 -12   3    7.52    1.43
   7 -12  -3   10.27    1.32
   7  12  -3    6.46    1.35
   7  12  -3    8.66    1.52
  -7  12   3    8.16    1.40
  -6 -12   3    1.68    0.52
  -6 -12   3    1.52    0.50
  -6 -12   3    0.87    0.37
   6 -12  -3    1.20    0.32
  -6  12   3    1.02    0.36
   6  12  -3    1.47    0.44
   6  12  -3    0.67    0.35
  -5 -12   3    9.47    1.57
  -5 -12   3   10.03    1.46
  -5 -12   3    9.78    1.56
   5 -12  -3    8.58    1.33
  -5  12   3    8.11    1.33
   5  12  -3    9.11    1.53
   5  12  -3   11.93    1.46
  -4 -12   3   -0.10    0.20
  -4 -12   3   -0.39    0.18
   4 -12  -3   -0.07    0.15
  -4 -12   3    0.34    0.30
   4  12  -3   -0.01    0.19
  -4  12   3   -0.21    0.12
   4  12  -3   -0.31    0.13
   3 -12  -3    2.94    0.55
  -3 -12   3    2.29    0.58
  -3 -12   3    1.90    0.48
   3  12  -3    1.78    0.47
   3  12  -3    3.45    0.68
  -2 -12   3    0.38    0.28
  -2 -12   3    0.93    0.28
  -2 -12   3    1.72    0.49
   2 -12  -3    0.89    0.32
   2  12  -3    0.44    0.28
   2  12  -3    1.25    0.28
   1 -12  -3    2.32    0.54
  -1 -12   3    1.71    0.53
  -1 -12   3    1.95    0.52
   1 -12  -3    3.81    0.72
  -1  12   3    2.79    0.55
   1  12  -3    2.93    0.63
   1  12  -3    1.68    0.39
  -1  12   3    3.53    0.55
   0 -12  -3    1.37    0.40
   0 -12   3    1.19    0.38
   0 -12   3    1.36    0.45
   0 -12  -3    1.08    0.46
   0  12  -3    1.33    0.45
  -1 -12  -3   -0.09    0.19
   1 -12   3    0.40    0.25
  -1 -12  -3    0.14    0.16
   1 -12   3    0.03    0.20
   1  12   3    0.24    0.19
   1  12   3    0.31    0.23
  -2 -12  -3   19.15    3.00
  -2 -12  -3   22.98    3.05
   2 -12   3   25.57    3.01
   2 -12   3   19.88    3.05
   2  12   3   19.75    2.99
   2  12   3   24.34    3.04
   3 -12   3   31.45    4.60
  -3 -12  -3   38.44    4.65
  -3 -12  -3   30.62    4.66
   3  12   3   39.36    4.70
   3  12   3   34.45    4.67
   4 -12   3    4.10    0.74
  -4 -12  -3    2.98    0.67
   4 -12   3    5.20    0.97
  -4 -12  -3    4.53    0.88
   4  12   3    3.39    0.86
   4  12   3    4.22    0.82
  -5 -12  -3    2.75    0.67
   5 -12   3    1.49    0.41
   5 -12   3    1.72    0.56
  -5 -12  -3    1.57    0.41
   5  12   3    1.52    0.49
   5  12   3    1.46    0.52
  -6 -12  -3    0.17    0.15
   6 -12   3    0.41    0.32
   6 -12   3    0.01    0.14
   6 -12   3   -0.07    0.13
  -6 -12  -3   -0.09    0.19
  -6  12  -3    0.26    0.14
   6  12   3    0.33    0.29
   6  12   3    0.29    0.34
  -7 -12  -3    4.99    1.07
  -7 -12  -3    5.98    0.82
   7 -12   3    5.68    1.00
   7 -12   3    5.12    1.11
   7 -12   3    4.60    0.86
   7 -12   3    3.76    0.83
   7  12   3    7.28    1.15
  -7  12  -3    6.52    0.94
   7  12   3    5.68    1.17
  -8 -12  -3   30.12    4.66
   8 -12   3   38.79    4.77
   8 -12   3   39.49    4.75
   8 -12   3   30.55    4.67
  -8 -12  -3   42.86    4.97
   8 -12   3   40.30    4.98
   8  12   3   33.85    4.91
  -8  12  -3   39.21    4.77
   8  12   3   33.91    4.92
  -9 -12  -3   13.91    2.03
   9 -12   3   11.54    1.93
   9 -12   3    9.59    1.50
   9 -12   3   10.74    1.56
  -9  12  -3    8.46    1.61
   9  12   3    8.35    1.77
   9  12   3   14.81    1.73
  10 -12   3    4.23    0.78
 -10 -12  -3    2.68    0.83
  10 -12   3    2.13    0.74
  10 -12   3    3.09    0.57
  10 -12   3    3.32    0.59
  10  12   3    2.56    0.73
 -10  12  -3    2.79    0.72
  11 -12   3    4.00    0.86
  11 -12   3    3.16    1.08
 -11 -12  -3    3.89    1.00
 -11  12  -3    4.59    1.30
  12 -12   3   -0.09    0.22
 -12  12  -3   -0.06    0.18
  13 -12   3    1.99    0.59
 -13 -12  -3    1.01    0.53
 -13  12  -3    1.04    0.50
 -14 -12  -3    3.32    0.89
 -14  12  -3    2.30    0.73
 -15  12  -3    1.49    0.61
 -14 -13   3    0.24    0.27
 -14  13   3    1.01    0.50
 -13 -13   3    5.28    1.17
 -13  13   3    5.63    1.19
  13  13  -3    4.39    0.85
  12 -13  -3    1.12    0.52
 -12 -13   3    0.54    0.47
  12  13  -3    1.09    0.37
 -12  13   3    1.02    0.50
 -11 -13   3    9.07    1.53
  11 -13  -3    7.64    1.45
 -11 -13   3    4.67    1.51
  11  13  -3    9.03    1.26
 -10 -13   3    0.73    0.32
 -10 -13   3    0.15    0.34
 -10 -13   3    0.14    0.30
  10 -13  -3    0.57    0.37
 -10  13   3    0.61    0.34
  10  13  -3    0.34    0.25
  -9 -13   3    4.79    1.09
  -9 -13   3    6.44    1.02
  -9 -13   3    4.88    1.07
   9 -13  -3    5.14    0.99
   9  13  -3    4.51    0.89
   9  13  -3    3.50    0.94
  -9  13   3    4.54    0.95
   8 -13  -3    0.58    0.19
  -8 -13   3    0.00    0.22
  -8 -13   3    0.28    0.26
   8 -13  -3    0.31    0.27
   8  13  -3    1.50    0.48
  -8  13   3    0.52    0.31
   8  13  -3    0.20    0.24
  -7 -13   3    0.55    0.38
  -7 -13   3    0.69    0.39
  -7 -13   3    0.15    0.23
   7 -13  -3    0.62    0.25
   7 -13  -3    0.38    0.29
  -7  13   3    0.55    0.28
   7  13  -3    1.28    0.44
   7  13  -3    0.70    0.36
   6 -13  -3    0.04    0.15
  -6 -13   3   -0.13    0.20
  -6 -13   3    0.01    0.23
  -6 -13   3   -0.12    0.16
   6  13  -3    0.18    0.23
   6  13  -3   -0.02    0.23
  -6  13   3   -0.01    0.18
   5 -13  -3    6.73    1.19
  -5 -13   3    8.15    1.41
  -5 -13   3   10.41    1.52
  -5 -13   3   10.18    1.51
   5  13  -3    9.03    1.51
   5  13  -3   11.53    1.56
  -5  13   3    7.24    1.19
  -4 -13   3    1.52    0.50
   4 -13  -3    1.58    0.43
  -4 -13   3    1.72    0.47
  -4 -13   3    1.08    0.44
   4  13  -3    1.99    0.53
   4  13  -3    1.97    0.50
  -4  13   3    1.86    0.41
  -3 -13   3   -0.23    0.10
  -3 -13   3   -0.10    0.17
   3 -13  -3    0.20    0.20
   3  13  -3   -0.25    0.17
  -3  13   3   -0.10    0.16
   3  13  -3   -0.07    0.16
   2 -13  -3    8.68    1.25
  -2 -13   3    7.54    1.36
   2 -13  -3    8.46    1.50
  -2 -13   3    6.79    1.36
  -2  13   3   10.11    1.23
   2  13  -3    7.38    1.17
   2  13  -3    7.81    1.42
  -1 -13   3   24.40    3.58
  -1 -13   3   23.63    3.54
   1 -13  -3   24.53    3.52
   1 -13  -3   24.47    3.59
  -1  13   3   26.37    3.53
   1  13  -3   26.62    3.42
  -1  13   3   29.95    3.49
   0 -13  -3   -0.16    0.16
   0 -13   3    0.32    0.27
   0 -13  -3    0.14    0.27
   0 -13   3    0.07    0.20
   0  13   3    0.17    0.17
   0  13  -3    0.09    0.08
   0  13   3    0.36    0.25
   1 -13   3    7.20    1.14
   1 -13   3    8.21    1.33
  -1 -13  -3    6.06    1.14
  -1 -13  -3    6.55    1.17
   1  13   3    7.03    1.11
   1  13   3    4.90    1.06
   2 -13   3    6.37    1.11
  -2 -13  -3    5.84    1.13
   2 -13   3    5.95    1.15
  -2 -13  -3    7.40    1.20
   2  13   3    6.38    1.14
   2  13   3    6.62    1.13
   3 -13   3   -0.03    0.17
  -3 -13  -3    0.16    0.18
   3 -13   3    0.19    0.22
   3  13   3    0.28    0.26
   3  13   3    0.18    0.23
  -4 -13  -3    5.72    1.13
  -4 -13  -3    6.31    1.04
   4 -13   3    6.34    1.03
   4 -13   3    3.80    1.02
   4  13   3    6.12    1.12
   4  13   3    7.60    1.18
   5 -13   3    9.18    1.55
  -5 -13  -3    8.05    1.22
   5 -13   3    8.76    1.22
  -5 -13  -3    7.77    1.43
   5  13   3    7.31    1.40
   5  13   3    6.91    1.38
  -6 -13  -3    0.17    0.27
   6 -13   3    0.06    0.15
   6 -13   3    0.59    0.26
  -6 -13  -3    0.41    0.21
   6 -13   3    0.25    0.30
   6  13   3   -0.05    0.26
   6  13   3   -0.04    0.21
  -6  13  -3    0.60    0.18
  -7 -13  -3    0.83    0.26
   7 -13   3    0.87    0.28
   7 -13   3    0.88    0.27
   7 -13   3    0.28    0.33
  -7 -13  -3    0.24    0.30
   7  13   3    0.48    0.50
  -7  13  -3    0.55    0.23
   7  13   3    0.71    0.39
   8 -13   3    0.42    0.25
  -8 -13  -3    0.32    0.36
   8 -13   3    0.74    0.45
  -8 -13  -3    0.37    0.19
   8 -13   3    0.72    0.26
   8 -13   3    1.00    0.34
  -8  13  -3    0.27    0.20
   8  13   3    0.24    0.36
   8  13   3    0.37    0.37
  -9 -13  -3    0.50    0.33
   9 -13   3    0.70    0.30
   9 -13   3    0.51    0.41
   9 -13   3    0.58    0.24
  -9 -13  -3    1.03    0.23
   9 -13   3    0.52    0.26
  -9  13  -3    0.96    0.37
   9  13   3    0.70    0.40
   9  13   3    1.13    0.47
  10 -13   3    0.70    0.30
  10 -13   3    0.38    0.18
  10 -13   3    0.21    0.15
 -10 -13  -3   -0.14    0.26
 -10  13  -3    0.44    0.27
  11 -13   3    3.46    0.49
  11 -13   3    2.89    0.47
 -11 -13  -3    3.94    1.12
  11 -13   3    2.56    0.68
 -11  13  -3    3.77    0.80
  12 -13   3    0.36    0.35
 -12 -13  -3    0.23    0.26
 -12  13  -3   -0.01    0.19
  13 -13   3    2.72    0.76
 -13 -13  -3    2.71    0.86
 -13  13  -3    5.46    1.00
 -14  13  -3    0.45    0.35
 -15  13  -3    0.11    0.23
 -14  14   3    0.11    0.24
 -13 -14   3    0.43    0.35
 -13  14   3    0.81    0.42
  13  14  -3    0.46    0.37
  12 -14  -3   -0.05    0.26
 -12 -14   3    0.36    0.33
 -12 -14   3    1.08    0.91
 -12 -14   3    0.47    0.25
 -12  14   3    0.38    0.33
  12  14  -3    0.30    0.24
 -11 -14   3    0.31    0.38
  11 -14  -3    1.08    0.46
 -11 -14   3    0.98    0.37
  11  14  -3    0.90    0.34
 -11  14   3    0.22    0.31
 -10 -14   3    6.34    1.30
  10 -14  -3    3.85    0.92
 -10 -14   3    4.89    0.92
 -10 -14   3    5.00    1.09
  10  14  -3    4.58    0.88
 -10  14   3    4.70    1.00
  -9 -14   3    6.13    1.13
   9 -14  -3    5.03    0.96
  -9 -14   3    6.02    1.19
  -9 -14   3    3.56    0.87
  -9  14   3    3.59    0.89
   9  14  -3    5.09    1.08
   9  14  -3    5.94    0.98
   8 -14  -3   -0.04    0.16
  -8 -14   3    0.20    0.23
  -8 -14   3    0.13    0.28
  -8 -14   3   -0.04    0.21
   8  14  -3   -0.04    0.19
  -8  14   3    0.08    0.20
   8  14  -3   -0.21    0.16
  -7 -14   3   11.55    1.43
  -7 -14   3    7.49    1.51
  -7 -14   3    6.74    1.44
   7 -14  -3    8.09    1.23
   7  14  -3    9.06    1.48
  -7  14   3    8.64    1.29
   7  14  -3    7.84    1.47
  -6 -14   3    0.82    0.40
   6 -14  -3    0.61    0.28
  -6 -14   3    1.32    0.41
  -6 -14   3    0.95    0.45
   6  14  -3    1.27    0.43
   6  14  -3    1.67    0.49
  -6  14   3    1.01    0.34
   5 -14  -3   44.01    6.34
  -5 -14   3   47.79    6.42
  -5 -14   3   52.71    6.49
  -5 -14   3   40.40    6.43
  -5  14   3   51.32    6.34
   5  14  -3   47.62    6.44
   5  14  -3   54.38    6.44
  -4 -14   3   -0.06    0.16
   4 -14  -3    0.20    0.23
  -4 -14   3   -0.06    0.17
  -4 -14   3    0.14    0.28
  -4  14   3    0.05    0.18
   4  14  -3    0.25    0.25
   3 -14  -3    8.20    1.25
   3 -14  -3   10.83    1.58
  -3 -14   3    6.06    1.26
  -3 -14   3    9.03    1.39
  -3  14   3    6.68    1.09
   3  14  -3    7.85    1.35
   3  14  -3    6.50    1.16
  -2 -14   3    0.05    0.25
   2 -14  -3    0.68    0.36
   2 -14  -3    0.36    0.27
  -2 -14   3   -0.13    0.19
   2  14  -3   -0.06    0.13
   2  14  -3    0.13    0.29
  -2  14   3   -0.04    0.16
  -1 -14   3    2.10    0.64
   1 -14  -3    3.27    0.76
  -1  14   3    3.30    0.60
   0 -14  -3    2.20    0.58
   0 -14   3    1.85    0.55
   0 -14  -3    1.47    0.47
   0 -14   3    1.96    0.56
   0  14   3    1.48    0.47
   0  14   3    1.88    0.45
  -1 -14  -3   19.13    2.67
   1 -14   3   21.95    2.77
   1 -14   3   17.03    2.60
  -1 -14  -3   17.28    2.62
   1  14   3   18.83    2.59
   1  14   3   18.94    2.62
   2 -14   3   -0.01    0.20
   2 -14   3   -0.03    0.22
  -2 -14  -3    0.26    0.24
  -2 -14  -3    0.00    0.22
   2  14   3   -0.08    0.20
   2  14   3    0.03    0.20
   3 -14   3    0.79    0.33
  -3 -14  -3    0.22    0.32
   3 -14   3    0.65    0.36
   3  14   3    1.33    0.41
   3  14   3    0.65    0.34
   4 -14   3   12.24    1.94
  -4 -14  -3   15.25    2.01
   4 -14   3   14.34    2.12
  -4 -14  -3   12.48    2.17
   4  14   3   14.54    2.04
   4  14   3   13.83    2.03
  -5 -14  -3    3.28    0.66
  -5 -14  -3    2.49    0.73
   5 -14   3    3.31    0.65
   5 -14   3    2.87    0.77
   5  14   3    3.25    0.75
   5  14   3    2.46    0.70
   6 -14   3    0.65    0.28
  -6 -14  -3    0.48    0.34
   6 -14   3    0.46    0.42
  -6 -14  -3    0.18    0.17
   6  14   3    0.41    0.32
   7 -14   3    4.63    1.21
  -7 -14  -3    6.84    1.32
  -7 -14  -3    5.62    1.02
   7 -14   3    5.46    1.02
   7 -14   3    5.74    0.90
   7  14   3    6.33    1.27
  -7  14  -3    7.42    0.92
   7  14   3    7.10    1.26
  -8 -14  -3    0.95    0.46
   8 -14   3    0.77    0.30
  -8 -14  -3    0.16    0.14
   8 -14   3    0.38    0.23
   8 -14   3    0.07    0.20
   8 -14   3    0.42    0.34
  -8  14  -3    0.20    0.18
   8  14   3    0.15    0.27
   8  14   3    0.23    0.33
  -9 -14  -3    2.74    0.76
  -9 -14  -3    1.47    0.33
   9 -14   3    2.09    0.49
   9 -14   3    1.15    0.34
   9 -14   3    1.10    0.37
   9  14   3    1.61    0.59
  -9  14  -3    1.13    0.38
  10 -14   3    1.15    0.35
 -10 -14  -3    1.21    0.67
  10 -14   3    2.01    0.38
 -10  14  -3    1.32    0.44
 -11 -14  -3    5.02    1.21
  11 -14   3    6.63    1.15
  11 -14   3    5.28    0.79
  11 -14   3    5.85    0.81
 -11  14  -3    5.35    1.05
  12 -14   3    1.86    0.59
 -12 -14  -3    1.87    0.69
 -12  14  -3    2.66    0.66
 -13  14  -3   -0.10    0.19
 -14  14  -3    1.13    0.46
 -14  15   3    0.72    0.40
 -13  15   3    0.27    0.30
 -12 -15   3    4.54    1.05
 -12 -15   3    3.40    0.72
  12 -15  -3    2.52    0.80
 -12  15   3    3.72    0.89
  12  15  -3    4.18    0.79
  11 -15  -3    1.84    0.60
 -11 -15   3    3.09    0.90
 -11 -15   3    4.34    0.89
 -11 -15   3    2.75    0.62
  11  15  -3    1.86    0.54
 -11  15   3    2.70    0.71
  10 -15  -3    0.87    0.39
 -10 -15   3    1.01    0.36
 -10 -15   3    1.35    0.61
 -10 -15   3    0.90    0.49
 -10  15   3    1.22    0.43
  10  15  -3    0.77    0.35
   9 -15  -3    7.04    0.97
  -9 -15   3    7.14    1.44
  -9 -15   3    6.74    1.38
  -9 -15   3    7.09    1.29
   9  15  -3    7.16    1.23
  -9  15   3    6.94    1.26
   9  15  -3    5.69    1.27
  -8 -15   3    2.69    0.65
  -8 -15   3    2.24    0.68
  -8 -15   3    2.89    0.74
   8 -15  -3    2.21    0.48
   8  15  -3    2.55    0.63
  -8  15   3    2.61    0.61
   8  15  -3    1.53    0.58
  -7 -15   3    0.72    0.36
  -7 -15   3    1.63    0.57
   7 -15  -3    0.54    0.27
  -7 -15   3    0.45    0.36
  -7  15   3    0.90    0.33
   7  15  -3    0.61    0.39
   7  15  -3    1.16    0.44
  -6 -15   3    6.55    1.52
  -6 -15   3   10.59    1.68
   6 -15  -3   11.40    1.91
   6 -15  -3   10.14    1.44
  -6 -15   3    8.83    1.67
  -6  15   3   11.19    1.44
   6  15  -3    9.52    1.65
   6  15  -3    9.75    1.64
   5 -15  -3    0.17    0.29
  -5 -15   3   -0.31    0.20
  -5 -15   3    0.20    0.23
   5 -15  -3   -0.12    0.16
  -5 -15   3    0.24    0.24
  -5  15   3   -0.06    0.14
   5  15  -3   -0.27    0.15
   5  15  -3    0.23    0.24
   4 -15  -3    1.03    0.41
  -4 -15   3    2.25    0.60
   4 -15  -3    1.69    0.58
  -4 -15   3    1.33    0.45
  -4  15   3    1.75    0.41
   4  15  -3    2.67    0.67
   4  15  -3    1.42    0.43
   3 -15  -3   -0.17    0.19
   3 -15  -3    0.00    0.21
  -3 -15   3    0.03    0.21
  -3 -15   3    0.17    0.30
  -3  15   3    0.36    0.24
   3  15  -3   -0.15    0.15
  -2 -15   3    8.42    1.38
   2 -15  -3    6.64    1.33
   2 -15  -3    5.87    1.15
  -2 -15   3    6.09    1.18
  -2  15   3    7.59    1.04
   2  15  -3    6.38    0.99
   1 -15  -3   21.03    3.23
   1 -15  -3   24.19    3.33
  -1 -15   3   25.37    3.34
  -1 -15   3   24.11    3.27
  -1  15   3   25.44    3.17
   1  15  -3   22.12    3.08
   0 -15  -3    1.13    0.46
   0 -15   3    0.38    0.35
   0 -15   3    1.07    0.39
   0  15   3    0.78    0.31
  -1 -15  -3    9.37    1.46
  -1 -15  -3    7.10    1.36
   1 -15   3    5.85    1.35
   1  15   3    8.88    1.23
   1  15   3    7.75    1.34
  -2 -15  -3    3.08    0.81
  -2 -15  -3    4.62    0.89
   2 -15   3    5.46    1.07
   2 -15   3    3.80    0.79
   2  15   3    2.87    0.77
   2  15   3    3.80    0.78
  -3 -15  -3    0.70    0.39
   3 -15   3    0.20    0.27
  -3 -15  -3    0.34    0.29
   3 -15   3    0.37    0.30
   3  15   3    0.87    0.37
   4 -15   3   18.08    3.04
   4 -15   3   20.83    2.92
  -4 -15  -3   25.17    2.99
  -4 -15  -3   19.17    2.99
   4  15   3   23.56    3.01
   4  15   3   19.60    2.97
   5 -15   3    0.98    0.35
  -5 -15  -3    1.49    0.44
  -5 -15  -3    0.74    0.39
   5 -15   3    1.39    0.63
   5  15   3    0.86    0.43
   5  15   3    1.05    0.42
   6 -15   3    9.33    1.43
  -6 -15  -3   10.10    1.46
  -6 -15  -3    8.49    1.71
   6  15   3    9.48    1.67
   6  15   3   10.74    1.76
   7 -15   3   10.26    1.52
  -7 -15  -3   11.42    1.90
  -7 -15  -3   10.51    1.53
   7 -15   3   11.02    1.95
   7  15   3    9.45    1.81
   7  15   3    9.57    1.76
  -8 -15  -3   17.71    2.49
   8 -15   3   15.47    1.88
  -8 -15  -3   11.20    1.89
   8 -15   3   15.17    2.30
   8 -15   3   12.32    1.90
   8  15   3   14.95    2.34
  -9 -15  -3    2.76    0.56
   9 -15   3    3.62    0.71
  -9 -15  -3    2.92    0.95
   9 -15   3    3.66    0.68
   9 -15   3    3.28    0.62
  -9  15  -3    3.16    0.61
  10 -15   3    5.18    0.78
  10 -15   3    4.62    0.81
  10 -15   3    3.82    0.84
 -10 -15  -3    4.01    1.11
 -10  15  -3    4.42    0.83
 -11 -15  -3   -0.06    0.23
  11 -15   3    0.39    0.15
  11 -15   3    0.56    0.30
 -11  15  -3    0.58    0.28
  12 -15   3    0.06    0.22
 -12  15  -3    0.32    0.25
 -13  15  -3    5.40    1.08
 -13  16   3    0.48    0.33
  12 -16  -3    2.06    0.61
 -12  16   3    1.87    0.58
  11 -16  -3    2.54    0.67
 -11 -16   3    2.44    0.61
 -11 -16   3    3.46    0.98
 -11 -16   3    2.04    0.75
 -11  16   3    2.87    0.74
 -10 -16   3    0.15    0.19
 -10 -16   3    0.02    0.33
 -10 -16   3    0.42    0.35
   9 -16  -3    0.30    0.16
  -9 -16   3    0.23    0.39
  -9 -16   3   -0.03    0.28
  -9 -16   3    0.18    0.27
   9  16  -3    0.60    0.35
  -9  16   3    0.21    0.23
   9  16  -3    1.30    0.46
   8 -16  -3    1.53    0.39
  -8 -16   3    1.03    0.55
  -8 -16   3    1.82    0.50
  -8 -16   3    2.30    0.66
   8  16  -3    1.58    0.51
  -8  16   3    0.98    0.38
   7 -16  -3    3.44    0.62
  -7 -16   3    2.76    0.70
  -7 -16   3    1.78    0.65
  -7 -16   3    2.21    0.60
   7  16  -3    1.97    0.63
  -7  16   3    2.11    0.53
   7  16  -3    2.37    0.65
   6 -16  -3   -0.08    0.21
  -6 -16   3    0.53    0.32
  -6 -16   3    0.23    0.30
  -6 -16   3    0.10    0.20
   6 -16  -3    1.40    0.56
   6  16  -3    0.11    0.26
   6  16  -3    0.24    0.27
  -6  16   3    0.65    0.26
  -5 -16   3   36.61    4.98
   5 -16  -3   41.69    5.13
   5 -16  -3   34.03    4.85
  -5  16   3   36.48    4.79
   5  16  -3   36.54    4.89
   5  16  -3   34.42    4.94
   4 -16  -3    0.00    0.21
  -4 -16   3    0.06    0.25
   4 -16  -3    0.16    0.29
  -4 -16   3    0.57    0.35
   4  16  -3   -0.16    0.16
   4  16  -3    0.30    0.31
  -4  16   3    0.05    0.16
   3 -16  -3   20.61    3.09
  -3 -16   3   16.08    2.96
   3 -16  -3   18.32    2.93
  -3 -16   3   24.89    3.10
  -3  16   3   21.39    2.87
   3  16  -3   26.31    2.92
   2 -16  -3    2.13    0.55
   2 -16  -3    2.17    0.62
  -2 -16   3    1.12    0.44
  -2 -16   3    0.60    0.37
  -1 -16   3    1.25    0.47
  -1 -16   3    0.47    0.37
   1 -16  -3    0.74    0.42
   1 -16  -3    1.31    0.51
  -1  16   3    1.33    0.35
   1  16  -3    1.21    0.26
  -1  16   3    0.97    0.33
   0 -16  -3   36.76    5.54
   0 -16  -3   41.60    5.52
   0 -16   3   49.83    5.66
   0 -16   3   36.75    5.48
   0  16   3   41.72    5.43
   1 -16   3    1.56    0.57
  -1 -16  -3    0.70    0.43
   1 -16   3    1.72    0.54
  -1 -16  -3    1.94    0.59
   1  16   3    1.54    0.43
   2 -16   3   28.62    3.59
   2 -16   3   25.55    3.71
  -2 -16  -3   21.60    3.58
  -2 -16  -3   28.38    3.63
   2  16   3   24.61    3.58
   2  16   3   26.58    3.55
  -3 -16  -3    0.27    0.26
  -3 -16  -3   -0.25    0.15
   3 -16   3    0.56    0.32
   3  16   3    0.33    0.29
   3  16   3   -0.15    0.14
  -4 -16  -3    0.68    0.31
  -4 -16  -3    0.14    0.30
   4 -16   3   -0.03    0.19
   4 -16   3   -0.21    0.17
   4  16   3    0.08    0.26
   4  16   3   -0.23    0.16
   5 -16   3    0.30    0.28
  -5 -16  -3    0.06    0.21
   5 -16   3    0.36    0.35
  -5 -16  -3    0.43    0.40
   5  16   3    0.32    0.28
  -6 -16  -3    4.49    1.01
   6 -16   3    6.21    0.99
  -6 -16  -3    5.74    1.19
   6 -16   3    3.44    1.05
   6  16   3    5.60    1.11
   6  16   3    4.77    1.06
  -7 -16  -3    2.43    0.58
  -7 -16  -3    2.72    0.79
   7 -16   3    3.09    0.63
   7  16   3    2.09    0.74
  -8 -16  -3    2.66    0.56
   8 -16   3    2.02    0.51
   8 -16   3    2.22    0.60
   8  16   3    2.60    0.77
   9 -16   3    1.60    0.59
   9 -16   3    1.48    0.44
  -9 -16  -3    2.23    0.73
 -10 -16  -3    1.27    0.29
  10 -16   3    1.45    0.36
  10 -16   3    1.43    0.39
 -10 -16  -3    1.02    0.54
  10 -16   3    2.05    0.46
  11 -16   3    0.15    0.26
  11 -16   3    0.47    0.24
  11 -16   3    0.35    0.22
 -13  17   3    1.74    0.68
 -12  17   3    0.99    0.42
 -11 -17   3    0.22    0.20
 -11 -17   3   -0.06    0.19
 -11  17   3    0.12    0.19
 -10 -17   3    2.67    1.14
 -10 -17   3    1.82    0.50
 -10 -17   3    0.68    0.49
 -10  17   3    1.86    0.65
   9 -17  -3   17.43    2.23
  -9 -17   3   16.65    2.41
  -9 -17   3   12.35    2.52
  -9 -17   3   17.35    2.51
  -9  17   3   15.79    2.33
  -8 -17   3    2.04    0.69
   8 -17  -3    2.91    0.60
  -8 -17   3    4.64    0.97
  -8 -17   3    2.71    0.71
  -8  17   3    2.45    0.58
   8  17  -3    2.50    0.72
  -7 -17   3    2.54    0.80
  -7 -17   3    3.22    0.76
   7 -17  -3    3.86    0.69
  -7 -17   3    3.05    0.74
  -7  17   3    2.22    0.55
   7  17  -3    1.83    0.62
  -6 -17   3    0.22    0.20
  -6 -17   3   -0.04    0.23
   6 -17  -3   -0.07    0.20
   6  17  -3    0.23    0.25
  -6  17   3    0.05    0.16
   5 -17  -3   -0.03    0.19
  -5 -17   3   -0.09    0.17
  -5 -17   3   -0.02    0.26
  -5  17   3    0.01    0.17
   5  17  -3    0.20    0.24
  -4 -17   3   12.77    1.88
   4 -17  -3    9.65    1.64
  -4 -17   3    8.54    1.70
   4 -17  -3    8.49    1.78
  -4  17   3   10.62    1.45
   4  17  -3   10.36    1.51
   3 -17  -3    0.78    0.39
  -3 -17   3    2.86    0.71
  -3 -17   3    1.80    0.54
   3 -17  -3    1.26    0.53
   3  17  -3    1.47    0.39
  -3  17   3    1.08    0.35
  -2 -17   3    7.50    1.42
   2 -17  -3    8.58    1.44
  -2 -17   3   11.97    1.70
  -2  17   3    8.24    1.19
  -2  17   3    6.53    1.14
   2  17  -3    8.22    1.15
   1 -17  -3   -0.13    0.19
   1 -17  -3    1.12    0.48
  -1 -17   3    0.12    0.25
  -1 -17   3    0.34    0.32
   1  17  -3    0.24    0.13
  -1  17   3    0.40    0.27
  -1  17   3    0.37    0.20
   0 -17  -3    1.20    0.44
   0 -17  -3    1.14    0.45
   0 -17   3    1.64    0.53
   0 -17   3    1.53    0.58
   0  17   3    0.84    0.34
  -1 -17  -3    2.01    0.59
   1 -17   3    0.95    0.45
  -1 -17  -3    0.70    0.40
   1  17   3    2.32    0.53
  -2 -17  -3    0.78    0.33
  -2 -17  -3    0.52    0.32
   2 -17   3    0.79    0.35
   2 -17   3    0.50    0.42
   2  17   3    0.95    0.32
  -3 -17  -3    0.47    0.35
  -3 -17  -3    0.50    0.32
   3 -17   3    0.70    0.44
   3 -17   3   -0.06    0.23
   3  17   3    0.38    0.25
  -4 -17  -3    3.32    0.86
   4 -17   3    4.95    0.89
   4 -17   3    2.37    0.78
  -4 -17  -3    4.64    0.88
   4  17   3    3.95    0.87
  -5 -17  -3   -0.36    0.18
   5 -17   3    0.28    0.25
  -5 -17  -3    0.36    0.25
   5  17   3    0.25    0.26
   6 -17   3    6.60    1.41
  -6 -17  -3    9.61    1.48
  -6 -17  -3    8.03    1.59
   6  17   3   11.05    1.70
   7 -17   3    2.63    0.55
  -7 -17  -3    1.05    0.42
   7  17   3    2.00    0.61
  -8 -17  -3    0.04    0.14
   8 -17   3    0.38    0.27
  -8 -17  -3    0.29    0.38
   8 -17   3    0.05    0.20
   8  17   3    0.59    0.34
   9 -17   3   -0.07    0.15
  -9 -17  -3    0.09    0.16
   9 -17   3    0.36    0.21
  -9 -17  -3    0.31    0.39
 -10 -17  -3    0.09    0.11
  10 -17   3    0.39    0.21
  10 -17   3    0.08    0.16
 -12  18   3    1.44    0.72
 -11  18   3    0.43    0.27
 -10 -18   3    1.38    0.46
 -10 -18   3    1.85    0.64
 -10  18   3    1.22    0.42
  -9 -18   3    0.26    0.27
   9 -18  -3    0.36    0.18
  -9  18   3    0.21    0.18
  -8 -18   3    0.04    0.27
   8 -18  -3    0.49    0.23
  -8 -18   3    0.46    0.30
   8  18  -3    0.03    0.20
  -8  18   3    0.64    0.25
  -7 -18   3    0.54    0.38
   7 -18  -3    0.00    0.18
  -7 -18   3    0.26    0.26
  -7  18   3    0.26    0.19
   7  18  -3    0.24    0.27
  -6 -18   3    7.44    1.60
  -6 -18   3   12.26    1.74
   6 -18  -3    9.09    1.40
   6  18  -3    7.30    1.38
  -6  18   3    7.31    1.17
  -5 -18   3    3.12    0.89
  -5 -18   3    4.97    1.03
   5  18  -3    3.78    0.83
  -5  18   3    4.71    0.75
   4 -18  -3    0.65    0.36
  -4 -18   3    0.86    0.45
  -4 -18   3    0.63    0.37
  -4  18   3    0.79    0.27
   4  18  -3    0.72    0.33
   3 -18  -3    3.52    0.76
  -3 -18   3    2.23    0.72
   3 -18  -3    2.81    0.85
  -3 -18   3    2.92    0.79
   3  18  -3    2.30    0.56
  -3  18   3    3.57    0.62
  -2 -18   3    6.97    1.31
   2 -18  -3    4.89    1.17
   2 -18  -3    6.20    1.37
   2  18  -3    7.46    1.02
  -2  18   3    6.40    1.03
  -2  18   3    8.28    1.08
  -1 -18   3    1.19    0.47
  -1 -18   3    0.46    0.34
   1 -18  -3    1.30    0.49
   1 -18  -3    0.82    0.47
  -1  18   3    0.52    0.31
  -1  18   3    1.07    0.32
   0 -18   3    0.72    0.37
   0 -18   3    0.06    0.27
   0 -18  -3    0.21    0.35
   0 -18  -3    0.60    0.39
   0  18   3    0.58    0.29
   0  18   3    1.26    0.34
   1 -18   3    0.51    0.38
  -1 -18  -3    0.74    0.39
   1 -18   3    2.16    0.57
  -1 -18  -3    1.44    0.55
   1  18   3    1.41    0.42
  -2 -18  -3    0.29    0.30
   2 -18   3    0.22    0.31
   2 -18   3   -0.13    0.27
  -2 -18  -3    0.32    0.34
   2  18   3    1.11    0.38
   3 -18   3    0.35    0.32
   3 -18   3    0.40    0.43
  -3 -18  -3    0.27    0.30
  -3 -18  -3   -0.06    0.27
   3  18   3    0.14    0.22
   4 -18   3   -0.10    0.20
  -4 -18  -3    0.37    0.28
  -4 -18  -3    0.08    0.28
   4  18   3   -0.01    0.18
  -5 -18  -3    4.31    0.97
   5 -18   3    5.66    1.02
  -5 -18  -3    5.87    1.21
   5  18   3    4.87    1.03
   6 -18   3    0.02    0.22
  -6 -18  -3    0.84    0.32
  -6 -18  -3    0.52    0.43
   6  18   3    0.08    0.23
   7 -18   3    4.02    0.80
  -7 -18  -3    2.77    0.74
  -7 -18  -3    4.74    1.06
   7  18   3    3.91    0.92
  -8 -18  -3    0.68    0.46
   8 -18   3   -0.05    0.19
  -8 -18  -3    0.17    0.16
   9 -18   3    3.63    0.64
   9 -18   3    2.24    0.62
  -9 -18  -3    2.24    0.53
  10 -18   3    2.18    0.52
 -10 -18  -3    3.76    0.76
 -10 -19   3    0.73    0.37
 -10  19   3    2.14    0.51
  -9 -19   3    0.12    0.24
   9 -19  -3    0.59    0.22
  -9  19   3    0.40    0.21
   8 -19  -3    0.75    0.29
   8  19  -3    1.84    0.52
  -8  19   3    0.55    0.24
  -7 -19   3    1.79    0.70
   7 -19  -3    0.79    0.35
   7  19  -3    1.66    0.51
  -7  19   3    0.75    0.28
  -6 -19   3    0.16    0.35
  -6 -19   3    0.40    0.31
   6 -19  -3    0.53    0.30
  -6  19   3    0.13    0.14
   6  19  -3    0.45    0.29
  -5 -19   3    0.32    0.27
   5 -19  -3    0.65    0.33
  -5 -19   3    0.40    0.38
  -5  19   3    0.15    0.15
  -4 -19   3    0.50    0.37
   4 -19  -3    0.32    0.30
  -4 -19   3    0.00    0.40
  -4  19   3    0.15    0.16
   4  19  -3    0.18    0.20
  -3 -19   3    2.69    0.79
   3 -19  -3    1.76    0.58
  -3 -19   3    2.09    0.71
  -3  19   3    2.98    0.53
  -3  19   3    1.86    0.45
   3  19  -3    3.19    0.57
   2 -19  -3    5.83    1.14
   2 -19  -3    4.76    1.31
  -2 -19   3    3.94    1.08
  -2 -19   3    4.58    1.08
  -2  19   3    6.58    0.95
   2  19  -3    5.05    0.83
  -2  19   3    5.48    0.90
   1 -19  -3    4.30    1.01
   1 -19  -3    3.71    1.06
  -1 -19   3    6.12    1.17
  -1 -19   3    6.55    1.29
  -1  19   3    5.23    0.89
   0 -19  -3    8.46    1.62
   0 -19   3    9.45    1.73
   0 -19  -3    8.96    1.61
   0 -19   3   11.90    1.76
   0  19   3    7.22    1.39
   0  19   3    9.75    1.36
   1 -19   3    0.42    0.34
  -1 -19  -3    0.71    0.41
  -1 -19  -3    1.71    0.57
   1  19   3    2.54    0.52
  -2 -19  -3    3.67    1.05
   2 -19   3    6.40    1.15
  -2 -19  -3    6.60    1.25
   2  19   3    5.66    1.15
  -3 -19  -3    0.38    0.35
  -3 -19  -3    0.76    0.40
   3 -19   3    1.70    0.50
   3  19   3    0.84    0.36
  -4 -19  -3    2.69    0.84
   4 -19   3    1.71    0.53
  -4 -19  -3    1.14    0.45
   4  19   3    1.76    0.53
  -5 -19  -3    0.87    0.39
  -5 -19  -3    0.49    0.42
   5 -19   3    0.49    0.34
   5  19   3    0.48    0.34
  -6 -19  -3    2.90    0.84
  -6 -19  -3    1.63    0.53
   6 -19   3    2.60    0.63
   6  19   3    1.89    0.67
  -7 -19  -3    3.43    0.95
  -7 -19  -3    2.19    0.64
   7 -19   3    2.19    0.61
   7  19   3    4.69    0.91
   8 -19   3    1.77    0.45
  -8 -19  -3    0.72    0.31
   9 -19   3    0.97    0.38
   9 -19   3    0.77    0.34
  10 -19   3    0.50    0.26
  -9 -20   3    1.45    0.53
   9 -20  -3    1.40    0.39
  -9  20   3    1.47    0.40
   8 -20  -3    4.34    0.79
  -8 -20   3    2.61    0.76
  -8  20   3    3.70    0.68
   8  20  -3    3.06    0.80
   7 -20  -3   11.32    1.82
  -7 -20   3    9.14    1.97
   7  20  -3   13.15    2.05
  -7  20   3   13.82    1.73
  -6 -20   3    0.14    0.53
  -6 -20   3    0.19    0.27
   6 -20  -3    0.27    0.27
  -6  20   3    0.38    0.17
   6  20  -3    0.31    0.23
  -5 -20   3    4.20    1.01
  -5 -20   3    3.38    1.01
   5 -20  -3    3.21    0.81
   5  20  -3    4.57    0.86
  -4 -20   3    0.15    0.31
  -4 -20   3    0.06    0.23
   4 -20  -3    0.28    0.28
   4  20  -3    0.58    0.29
  -4  20   3    0.70    0.22
  -3 -20   3    3.83    1.07
   3 -20  -3    5.01    1.09
  -3 -20   3    6.30    1.27
   3  20  -3    5.90    0.94
  -3  20   3    6.32    0.83
  -3  20   3    4.52    0.85
  -2 -20   3   -0.04    0.35
   2 -20  -3    0.34    0.32
  -2  20   3    0.46    0.24
  -2  20   3    0.32    0.16
   2  20  -3    0.32    0.19
  -1 -20   3    0.00    0.32
   1 -20  -3    0.37    0.36
  -1  20   3    0.52    0.26
  -1  20   3    0.29    0.19
   0 -20   3    2.77    0.75
   0 -20  -3    2.05    0.70
   0 -20  -3    2.88    0.76
   0  20   3    2.25    0.55
   0  20   3    2.75    0.60
   1 -20   3    3.90    0.85
  -1 -20  -3    2.00    0.68
  -1 -20  -3    2.44    0.74
   1  20   3    3.27    0.66
  -2 -20  -3    1.85    0.62
  -2 -20  -3    0.82    0.45
   2 -20   3    0.91    0.47
   2  20   3    1.25    0.41
  -3 -20  -3    2.08    0.67
   3 -20   3    0.97    0.47
  -3 -20  -3    0.83    0.45
   3  20   3    1.46    0.48
  -4 -20  -3    0.03    0.33
  -4 -20  -3   -0.01    0.22
   4 -20   3    0.49    0.35
   4  20   3    1.42    0.43
  -5 -20  -3    0.74    0.48
   5 -20   3    0.18    0.28
  -5 -20  -3   -0.02    0.16
   5  20   3    0.32    0.27
  -6 -20  -3    0.04    0.19
   6 -20   3    0.06    0.26
   6  20   3    0.77    0.36
  -7 -20  -3    0.32    0.27
   7 -20   3    0.69    0.30
   7  20   3    0.92    0.43
  -8 -20  -3    0.78    0.33
   8 -20   3    0.73    0.35
   9 -20   3    1.11    0.38
   7 -21  -3    1.70    0.49
   7  21  -3    1.26    0.54
   6 -21  -3    0.86    0.38
  -6  21   3    0.47    0.24
   6  21  -3    0.65    0.29
   5 -21  -3    1.38    0.52
   5  21  -3    1.98    0.50
  -5  21   3    1.70    0.31
   4 -21  -3    0.19    0.30
  -4 -21   3   -0.16    0.26
   4  21  -3    0.95    0.33
  -4  21   3    0.91    0.22
  -4  21   3    0.84    0.19
  -3 -21   3   -0.27    0.17
   3 -21  -3    0.39    0.32
   3  21  -3    0.26    0.18
  -3  21   3    0.00    0.09
   2 -21  -3    0.65    0.40
  -2 -21   3   -0.16    0.29
  -2  21   3    0.42    0.18
   2  21  -3    0.41    0.19
  -2  21   3    0.36    0.21
  -1 -21   3    0.17    0.34
   1 -21  -3    0.39    0.37
  -1  21   3    0.51    0.21
  -1  21   3    0.62    0.28
   0 -21  -3    1.06    0.53
   0  21   3    1.02    0.39
   0  21   3    1.94    0.43
   1 -21   3    0.18    0.26
  -1 -21  -3   -0.28    0.35
   1  21   3    0.46    0.22
  -2 -21  -3    2.45    0.84
  -2 -21  -3    1.64    0.66
   2 -21   3    2.27    0.71
   2  21   3    1.84    0.52
  -3 -21  -3    0.20    0.29
  -3 -21  -3    0.21    0.28
   3 -21   3    0.04    0.26
   3  21   3   -0.09    0.12
  -4 -21  -3    7.63    1.60
  -4 -21  -3    9.83    1.87
   4 -21   3   11.06    1.76
   4  21   3   10.92    1.70
  -5 -21  -3    0.73    0.40
   5 -21   3    1.28    0.50
   5  21   3    1.17    0.43
   6 -21   3    0.33    0.28
  -6 -21  -3    0.17    0.27
   6  21   3    0.77    0.36
   7 -21   3    1.94    0.54
  -7 -21  -3    1.33    0.52
   8 -21   3    5.89    1.08
   9 -21   3    1.69    0.47
   8 -22  -3    2.41    0.61
   7 -22  -3    1.84    0.56
   7  22  -3    2.13    0.61
   6 -22  -3    0.20    0.22
   6  22  -3    0.66    0.31
   5 -22  -3    0.12    0.23
   5  22  -3    0.44    0.24
   4 -22  -3    0.07    0.23
   4  22  -3    0.72    0.26
   3 -22  -3    5.71    1.14
   3  22  -3    3.92    0.74
  -2 -22   3    0.39    0.38
   2 -22  -3    0.50    0.36
  -2  22   3    0.47    0.16
  -1 -22   3   -0.08    0.28
   1 -22  -3   -0.06    0.50
  -1  22   3    0.31    0.22
  -1  22   3    0.45    0.17
   0 -22   3    5.25    1.19
   0 -22  -3    4.15    1.12
   0  22   3    6.14    1.03
   0  22   3    6.22    1.00
   1 -22   3   -0.08    0.30
  -1 -22  -3    0.68    0.48
   1  22   3    0.45    0.21
   1  22   3    0.41    0.28
   2 -22   3    1.59    0.59
  -2 -22  -3    2.00    0.69
   2  22   3    2.24    0.56
   3 -22   3    0.61    0.45
   3  22   3    0.84    0.35
   4 -22   3    4.73    1.07
   4  22   3    5.36    1.02
   5 -22   3    1.22    0.48
  -5 -22  -3    0.46    0.36
   5  22   3    1.01    0.44
  -6 -22  -3    0.13    0.25
   6 -22   3    0.24    0.32
   6  22   3    0.85    0.40
   7 -22   3    1.13    0.43
  -7 -22  -3    0.71    0.44
   8 -22   3    0.66    0.30
   7 -23  -3    0.54    0.27
   6 -23  -3    0.51    0.31
   5 -23  -3    1.07    0.44
   4 -23  -3    0.66    0.39
   4  23  -3    1.04    0.35
   3 -23  -3    0.33    0.33
   3  23  -3    0.12    0.15
   2 -23  -3    1.06    0.49
   1 -23  -3    0.13    0.35
  -1  23   3    0.97    0.28
  -1  23   3    0.60    0.20
   0 -23  -3    1.70    0.61
   0 -23   3    1.75    0.70
   0  23   3    1.80    0.41
   0  23   3    1.47    0.42
   1  23   3    0.22    0.16
   1  23   3    0.57    0.30
   2 -23   3    1.20    0.56
   2  23   3    1.60    0.42
   3 -23   3    0.32    0.31
   3  23   3    0.68    0.26
   4 -23   3    0.22    0.29
   4  23   3    0.97    0.36
   5 -23   3    0.76    0.48
   5  23   3    1.33    0.52
   6 -23   3    1.90    0.64
   6  23   3    1.40    0.58
   7 -23   3    4.82    1.02
   8 -23   3    1.13    0.45
   6 -24  -3    1.63    0.52
   5 -24  -3    1.94    0.65
   4 -24  -3   -0.02    0.18
   3 -24  -3    0.25    0.25
   2 -24  -3    1.11    0.52
   0  24   3    0.58    0.26
   1  24   3    0.50    0.30
   2  24   3    1.35    0.45
   3 -24   3    0.25    0.41
   4 -24   3    1.55    0.60
   5 -24   3    0.20    0.26
   6 -24   3    1.83    0.57
   7 -24   3    0.65    0.36
   6 -25  -3    1.00    0.41
   5 -25  -3    0.99    0.42
   4 -25  -3    1.34    0.66
  16   0  -4    0.90    0.41
  15   0  -4    0.54    0.32
  14   0  -4    0.89    0.40
 -14   0   4    1.15    0.60
  13   0  -4   -0.14    0.11
 -12   0   4    5.97    0.92
  12   0  -4   10.94    1.44
  12   0  -4    6.65    1.35
 -12   0   4    6.64    1.42
 -11   0   4    2.52    0.75
 -11   0   4    0.45    0.18
  11   0  -4    1.68    0.55
  11   0  -4    0.80    0.32
 -10   0   4    3.57    0.91
 -10   0   4    3.23    0.59
  10   0  -4    3.38    0.84
  10   0  -4    4.52    0.83
   9   0  -4    0.14    0.16
  -9   0   4    0.01    0.25
   9   0  -4   -0.11    0.20
  -9   0   4    0.16    0.12
   8   0  -4    3.70    0.83
  -8   0   4    3.62    0.62
   8   0  -4    4.31    0.81
  -8   0   4    5.71    0.99
  -7   0   4    0.11    0.10
   7   0  -4    0.07    0.13
  -7   0   4    0.04    0.18
   7   0  -4   -0.23    0.13
   6   0  -4   14.28    1.70
  -6   0   4   10.51    1.52
   5   0  -4   -0.01    0.16
  -5   0   4    0.01    0.08
   5   0  -4   -0.08    0.10
  -5   0   4    0.15    0.18
  -4   0   4   12.33    1.86
   4   0  -4   16.40    1.90
   4   0  -4   12.23    1.88
  -4   0   4   13.79    1.89
   3   0  -4    0.04    0.10
  -3   0   4   -0.08    0.13
   3   0  -4    0.08    0.14
  -3   0   4   -0.07    0.07
   2   0  -4    3.61    0.60
   2   0  -4    3.47    0.60
  -2   0   4    3.62    0.60
  -2   0   4    3.31    0.56
   1   0  -4    0.15    0.10
   1   0  -4   -0.02    0.07
  -1   0   4    0.10    0.13
   1   0  -4   -0.04    0.08
  -1   0   4   -0.07    0.06
   0   0   4  827.03  107.97
  -1   0  -4    0.05    0.06
   1   0   4    0.03    0.06
  -1   0  -4   -0.02    0.09
   1   0   4    0.06    0.11
   2   0   4   17.00    2.47
  -2   0  -4   19.43    2.53
   2   0   4   21.42    2.54
   3   0   4   -0.04    0.10
  -3   0  -4    0.02    0.11
   3   0   4   -0.05    0.09
   3   0   4   -0.06    0.04
  -3   0  -4   -0.04    0.06
  -4   0  -4   49.95    6.76
   4   0   4   53.55    6.79
   5   0   4   -0.11    0.06
  -5   0  -4    0.11    0.14
   5   0   4   -0.20    0.10
  -5   0  -4    0.11    0.15
   5   0   4   -0.20    0.08
   6   0   4   30.47    3.53
   6   0   4   30.38    3.43
   6   0   4   21.26    3.34
  -6   0  -4   20.86    3.45
  -6   0  -4   29.12    3.45
   7   0   4    0.11    0.14
  -7   0  -4   -0.05    0.18
   7   0   4   -0.09    0.09
   7   0   4   -0.02    0.18
  -7   0  -4   -0.20    0.08
   8   0   4    0.77    0.33
  -8   0  -4    1.41    0.47
  -8   0  -4    0.35    0.25
   8   0   4    0.44    0.17
   8   0   4    0.64    0.26
   9   0   4    0.06    0.13
   9   0   4    0.12    0.17
  -9   0  -4    0.39    0.23
   9   0   4    0.58    0.33
   9   0   4    0.12    0.13
  10   0   4   12.16    1.70
 -10   0  -4   12.59    2.12
  10   0   4   13.07    2.06
 -10   0  -4   12.09    1.79
 -11   0  -4    0.23    0.21
 -11   0  -4    0.00    0.30
  11   0   4   -0.22    0.12
  11   0   4   -0.03    0.15
  11   0   4   -0.03    0.13
 -12   0  -4   11.06    2.07
  12   0   4   12.28    1.68
 -12   0  -4   11.83    1.75
  12   0   4   14.08    1.68
  12   0   4   13.43    2.10
  12   0   4    9.69    1.62
 -13   0  -4    0.48    0.40
  13   0   4   -0.19    0.17
  13   0   4    0.11    0.12
 -13   0  -4    0.22    0.20
  13   0   4    0.13    0.14
  14   0   4    0.68    0.23
 -14   0  -4    1.40    0.42
  14   0   4    0.88    0.26
 -14   0  -4    0.55    0.40
 -15   0  -4    0.42    0.25
  16  -1  -4    0.00    0.23
  16   1  -4   -0.06    0.17
  15  -1  -4    0.49    0.31
  15   1  -4    0.53    0.30
 -14  -1   4    0.38    0.43
 -14  -1   4    0.15    0.12
  14  -1  -4    0.29    0.28
 -14   1   4    0.36    0.37
  14   1  -4    0.10    0.21
  13  -1  -4    0.30    0.25
 -13  -1   4    0.33    0.38
  13   1  -4    0.19    0.25
 -13   1   4    0.23    0.52
 -12  -1   4    3.64    0.66
  12  -1  -4    3.97    0.98
  12  -1  -4    4.19    0.88
 -12  -1   4    4.40    1.11
 -12   1   4    5.65    1.20
  12   1  -4    3.32    0.82
  11  -1  -4    2.43    0.69
 -11  -1   4    2.60    0.83
 -11  -1   4    2.56    0.55
  11  -1  -4    3.73    0.97
  11   1  -4    4.12    0.91
  11   1  -4    5.46    0.89
 -11   1   4    4.71    1.06
 -10  -1   4    4.91    1.12
  10  -1  -4    3.67    0.91
  10  -1  -4    4.71    1.09
 -10  -1   4    6.00    0.81
 -10   1   4    3.65    1.01
  10   1  -4    7.03    1.11
  10   1  -4    7.28    1.19
  -9  -1   4    0.26    0.20
   9  -1  -4   -0.03    0.18
  -9  -1   4   -0.16    0.21
   9  -1  -4   -0.02    0.22
   9   1  -4    0.33    0.25
  -9   1   4    0.06    0.10
   9   1  -4   -0.29    0.17
  -9   1   4    0.03    0.27
   8  -1  -4    1.64    0.50
   8  -1  -4    2.09    0.52
  -8  -1   4    1.53    0.37
  -8  -1   4    1.12    0.45
  -8   1   4    2.00    0.56
   8   1  -4    1.84    0.53
  -8   1   4    1.61    0.30
   8   1  -4    1.76    0.48
  -7  -1   4    2.48    0.60
   7  -1  -4    2.63    0.57
  -7  -1   4    3.38    0.47
  -7   1   4    1.90    0.37
   7   1  -4    1.67    0.51
   7   1  -4    4.21    0.67
   6  -1  -4   20.42    2.53
  -6  -1   4   16.74    2.50
  -6  -1   4   16.07    2.38
  -6   1   4   18.73    2.35
   6   1  -4   20.37    2.49
   6   1  -4   16.27    2.49
  -6   1   4   18.41    2.51
  -5  -1   4   82.69   10.14
   5  -1  -4   83.77   10.14
  -5   1   4   74.84   10.12
   5   1  -4   63.81   10.08
   5   1  -4   85.50   10.14
  -4  -1   4    1.72    0.41
  -4  -1   4    2.17    0.41
   4  -1  -4    1.34    0.36
   4  -1  -4    1.59    0.38
   4   1  -4    1.68    0.38
  -4   1   4    1.88    0.40
   4   1  -4    1.38    0.36
  -4   1   4    1.36    0.28
   3  -1  -4   12.46    1.52
  -3  -1   4    8.86    1.48
  -3  -1   4   11.30    1.50
   3   1  -4   11.81    1.51
[truncated: 1,386,259 more chars]
