# Supplementary material for: Ethidium hepta­fluoro­butyrate
Source: IUCrdata. 2022 Sep 8;7(Pt 9):x220884. doi: 10.1107/S2414314622008847 (PMC9635432; doi:10.1107/S2414314622008847)
Supplement: Supplementary file 2 [file x-07-x220884-Isup2.hkl]

data_I                                                                          
_shelx_title ' ydkr'                                                            
_shelx_refln_list_code          4                                               
_shelx_F_calc_maximum      352.99                                               
_exptl_crystal_F_000      2160.00                                               
_reflns_d_resolution_high  0.6976                                               
                                                                                
loop_                                                                           
 _space_group_symop_operation_xyz                                               
 'x, y, z'                                                                      
 '-x+1/2, y+1/2, -z+1/2'                                                        
 '-x, -y, -z'                                                                   
 'x-1/2, -y-1/2, z-1/2'                                                         
                                                                                
_cell_length_a    12.1592                                                       
_cell_length_b    18.9260                                                       
_cell_length_c    20.3097                                                       
_cell_angle_alpha  90.000                                                       
_cell_angle_beta   91.474                                                       
_cell_angle_gamma  90.000                                                       
                                                                                
_shelx_F_squared_multiplier     1.000                                           
                                                                                
loop_                                                                           
 _refln_index_h                                                                 
 _refln_index_k                                                                 
 _refln_index_l                                                                 
 _refln_F_squared_calc                                                          
 _refln_F_squared_meas                                                          
 _refln_F_squared_sigma                                                         
 _refln_observed_status                                                         
   2   0   0      16918.08      18489.26      1775.30 o                         
   4   0   0        644.70        543.69        35.98 o                         
   6   0   0      48735.14      42725.04      4150.56 o                         
   8   0   0        736.07        883.43        67.93 o                         
  10   0   0        332.21        356.51        40.24 o                         
  12   0   0         62.69         33.84        14.51 o                         
  14   0   0        274.62        486.07        75.67 o                         
  16   0   0         25.57         35.25        32.82 o                         
   1   1   0         49.36         66.15         9.97 o                         
   2   1   0        396.87        378.44        20.88 o                         
   3   1   0          4.31          2.63         2.74 o                         
   4   1   0        319.07        324.26        21.10 o                         
   5   1   0          6.64         15.80         4.67 o                         
   6   1   0       5296.12       5919.84       344.73 o                         
   7   1   0        172.22        121.02        11.40 o                         
   8   1   0         23.23         10.56         5.82 o                         
   9   1   0         13.79         36.71         7.57 o                         
  10   1   0         14.30          5.40         7.09 o                         
  11   1   0         16.24         59.64        12.62 o                         
  12   1   0        588.12        557.41        52.65 o                         
  13   1   0          5.51         16.29         8.91 o                         
  14   1   0         15.81         62.48        22.98 o                         
  15   1   0         92.01         95.38        15.47 o                         
  16   1   0        331.34        467.98        97.24 o                         
   0   2   0         24.89         13.37         6.08 o                         
   1   2   0       1187.13       1124.70        52.21 o                         
   2   2   0        190.38        100.99         9.76 o                         
   3   2   0         29.74         19.06         3.80 o                         
   4   2   0        412.29        396.91        20.35 o                         
   5   2   0        408.13        531.75        27.57 o                         
   6   2   0        964.40       1348.85        66.98 o                         
   7   2   0        341.96        267.70        18.92 o                         
   8   2   0       1206.46       1135.73        64.39 o                         
   9   2   0          0.71         14.91         6.94 o                         
  10   2   0          7.31         -3.99         8.08 o                         
  11   2   0       1136.81       1129.75        66.73 o                         
  12   2   0         21.06        118.82        24.09 o                         
  13   2   0        158.55        181.72        27.90 o                         
  14   2   0          4.55         14.37         9.88 o                         
  15   2   0         11.75         20.29        11.16 o                         
  16   2   0         45.87         80.22        38.90 o                         
   1   3   0        748.44        743.94        35.45 o                         
   2   3   0      44877.15      42134.39      2783.57 o                         
   3   3   0       2075.97       2309.94        99.97 o                         
   4   3   0       7935.96       8861.08       662.95 o                         
   5   3   0        100.34         82.00         8.96 o                         
   6   3   0        209.05        223.87        20.73 o                         
   7   3   0        117.86        137.70        13.29 o                         
   8   3   0       1021.68       1201.95        62.47 o                         
   9   3   0        112.95        114.74        16.14 o                         
  10   3   0         55.66         90.98        13.80 o                         
  11   3   0        362.82        261.71        26.14 o                         
  12   3   0        582.97        645.10        66.33 o                         
  13   3   0         35.18         66.77        17.34 o                         
  14   3   0         66.42         80.25        18.21 o                         
  15   3   0         35.54         36.38        11.53 o                         
  16   3   0         17.54         51.05        37.68 o                         
   0   4   0      25206.09      32710.13      3120.43 o                         
   1   4   0        176.69        178.39        12.86 o                         
   2   4   0      15135.27      14069.49      1016.11 o                         
   3   4   0        580.33        573.12        32.02 o                         
   4   4   0        699.25        923.05        46.14 o                         
   5   4   0      12276.66      11292.77       845.17 o                         
   6   4   0        508.97        756.53        41.89 o                         
   7   4   0        351.89        297.88        23.61 o                         
   8   4   0       1643.35       1432.63        80.56 o                         
   9   4   0        832.46        610.87        47.85 o                         
  10   4   0        140.87        126.76        18.08 o                         
  11   4   0       1202.10        888.00        57.96 o                         
  12   4   0         53.92        108.74        18.97 o                         
  13   4   0         16.27         69.76        24.25 o                         
  14   4   0         18.62         61.20        15.93 o                         
  15   4   0         14.17         85.94        24.73 o                         
  16   4   0        108.98        107.65        32.15 o                         
   1   5   0        308.51        310.57        17.56 o                         
   2   5   0      39091.56      44617.81      4217.93 o                         
   3   5   0       5769.00       5453.13       267.31 o                         
   4   5   0       4782.72       5359.74       311.14 o                         
   5   5   0        817.67        722.19        37.73 o                         
   6   5   0        521.49        619.03        31.57 o                         
   7   5   0        359.71        370.88        25.73 o                         
   8   5   0       1369.15       1206.79        83.99 o                         
   9   5   0        178.17        175.01        19.64 o                         
  10   5   0        710.27        756.22        57.89 o                         
  11   5   0        312.98        326.57        33.40 o                         
  12   5   0          3.44          6.20        16.94 o                         
  13   5   0         19.02         35.53        15.65 o                         
  14   5   0         15.41         40.83        21.50 o                         
  15   5   0        484.51        341.76        92.21 o                         
  16   5   0         58.57        132.21        36.52 o                         
   0   6   0      70730.43      72098.27      6772.05 o                         
   1   6   0        130.58        205.13        15.97 o                         
   2   6   0      11101.31      10463.28      1354.10 o                         
   3   6   0       2077.54       1991.56        94.96 o                         
   4   6   0          3.89          3.38         4.28 o                         
   5   6   0       6583.48       5649.53       276.60 o                         
   6   6   0         13.36         13.05         4.95 o                         
   7   6   0         84.04         73.45        11.53 o                         
   8   6   0       1675.58       1603.80        84.12 o                         
   9   6   0       1388.56       1427.19        89.75 o                         
  10   6   0        649.45        680.84        74.47 o                         
  11   6   0        144.62        133.62        25.56 o                         
  12   6   0          0.16         35.29        17.23 o                         
  13   6   0        117.36        171.24        27.82 o                         
  14   6   0        101.19        197.88        38.62 o                         
  15   6   0          0.59         38.44        20.74 o                         
  16   6   0         54.86         84.50        31.29 o                         
   1   7   0        312.36        323.96        22.03 o                         
   2   7   0       1924.01       1699.65        80.54 o                         
   3   7   0       2537.89       2205.31       111.41 o                         
   4   7   0       1505.69       1308.21        63.48 o                         
   5   7   0       6261.30       6181.33       364.20 o                         
   6   7   0       1649.86       1836.83        82.42 o                         
   7   7   0        662.34        629.85        32.26 o                         
   8   7   0         47.65         96.51        19.65 o                         
   9   7   0         32.14         52.31        12.83 o                         
  10   7   0         50.73         46.61        21.23 o                         
  11   7   0        154.13        350.71        37.85 o                         
  12   7   0         94.53         49.98        28.73 o                         
  13   7   0         34.29         55.12        12.92 o                         
  14   7   0        317.38        255.85        40.67 o                         
  15   7   0          6.49         13.24        16.50 o                         
  16   7   0         10.73         52.54        28.78 o                         
   0   8   0      48826.79      59948.73      8102.72 o                         
   1   8   0       1934.11       1982.14       108.98 o                         
   2   8   0      19948.43      18152.73      2350.84 o                         
   3   8   0        512.20        446.69        29.80 o                         
   4   8   0       1227.68       1121.65        52.84 o                         
   5   8   0       1811.68       1541.74        75.77 o                         
   6   8   0        178.70        286.78        33.36 o                         
   7   8   0        586.52        531.84        42.73 o                         
   8   8   0         64.26         78.30        14.50 o                         
   9   8   0        274.37        277.15        26.52 o                         
  10   8   0        452.68        475.66        62.52 o                         
  11   8   0        113.33        193.67        24.87 o                         
  12   8   0          2.70         -2.45         9.28 o                         
  13   8   0          2.87          2.31        19.75 o                         
  14   8   0          5.10         51.25        19.99 o                         
  15   8   0         14.23         64.36        25.69 o                         
  16   8   0        451.64        552.44       145.86 o                         
   1   9   0       3012.21       3129.44       185.57 o                         
   2   9   0      11719.71      12757.52       668.10 o                         
   3   9   0       1444.26       1369.49        64.65 o                         
   4   9   0         87.77         45.42         7.96 o                         
   5   9   0        500.55        457.09        27.52 o                         
   6   9   0          5.85         59.42         9.77 o                         
   7   9   0          2.89         -5.46         5.46 o                         
   8   9   0       2381.32       2350.95       112.67 o                         
   9   9   0         53.59         14.42         9.12 o                         
  10   9   0        207.86        270.31        34.18 o                         
  11   9   0        379.40        407.10        40.59 o                         
  12   9   0         36.67         27.39        12.04 o                         
  13   9   0        130.17         81.38        43.27 o                         
  14   9   0          7.22         67.52        45.68 o                         
  15   9   0        119.08        254.32        48.38 o                         
  16   9   0         26.01         -7.29        23.10 o                         
   0  10   0       7204.73       7657.39       573.57 o                         
   1  10   0        270.55        297.30        21.37 o                         
   2  10   0       1953.61       1971.74       120.80 o                         
   3  10   0        673.85        787.12        44.71 o                         
   4  10   0          3.27         12.65         6.34 o                         
   5  10   0          0.44          8.28         6.55 o                         
   6  10   0       4032.29       3495.22       194.16 o                         
   7  10   0        740.72        763.93        41.06 o                         
   8  10   0        442.55        426.08        31.54 o                         
   9  10   0        165.89        225.35        22.39 o                         
  10  10   0          4.19         87.18        17.83 o                         
  11  10   0         36.11         -1.76        17.68 o                         
  12  10   0          0.04         -7.41        12.46 o                         
  13  10   0          2.02         58.77        24.08 o                         
  14  10   0         15.76         59.56        38.90 o                         
  15  10   0         33.95          0.56        19.06 o                         
  16  10   0          4.52         82.66        47.41 o                         
   1  11   0       3000.96       2869.48       157.26 o                         
   2  11   0       2177.53       2357.08       131.98 o                         
   3  11   0       1165.10       1153.71        90.90 o                         
   4  11   0        137.63        127.81        13.21 o                         
   5  11   0          9.32          5.16         6.60 o                         
   6  11   0       1212.74       1005.82        53.82 o                         
   7  11   0        175.69        190.55        19.12 o                         
   8  11   0        127.57        126.91        14.79 o                         
   9  11   0          8.67         11.71         8.36 o                         
  10  11   0        562.87        571.06        39.53 o                         
  11  11   0         20.13         46.92        18.47 o                         
  12  11   0         76.11         74.46        23.12 o                         
  13  11   0        117.45        138.77        34.84 o                         
  14  11   0        190.62        144.65        72.93 o                         
  15  11   0         32.56         76.28        34.42 o                         
   0  12   0        428.56        420.93        55.03 o                         
   1  12   0        250.41        272.72        24.10 o                         
   2  12   0        282.62        301.82        26.09 o                         
   3  12   0         20.52         19.97         8.90 o                         
   4  12   0       3456.90       3449.46       190.47 o                         
   5  12   0       1192.39       1134.52        71.40 o                         
   6  12   0        610.11        635.92        38.39 o                         
   7  12   0       1180.70       1178.12        59.76 o                         
   8  12   0        211.19        215.65        19.83 o                         
   9  12   0        610.40        604.02        45.49 o                         
  10  12   0        263.11        312.15        28.98 o                         
  11  12   0       1227.39       1197.52       149.90 o                         
  12  12   0         21.24        109.64        27.64 o                         
  13  12   0        197.11        217.44        59.27 o                         
  14  12   0         32.05         15.17        20.95 o                         
  15  12   0         79.17         68.07        48.62 o                         
   1  13   0        100.23        148.79        16.15 o                         
   2  13   0       7002.54       6546.32       386.11 o                         
   3  13   0          1.20          3.85         7.69 o                         
   4  13   0       1477.48       1550.40        90.51 o                         
   5  13   0          9.90         27.28        10.15 o                         
   6  13   0        118.52         94.20        15.47 o                         
   7  13   0        450.54        429.31        32.11 o                         
   8  13   0         17.67         20.63         8.25 o                         
   9  13   0         99.92        133.38        15.60 o                         
  10  13   0        133.68        107.47        20.29 o                         
  11  13   0        177.01        159.83        24.46 o                         
  12  13   0         20.43         39.26        20.65 o                         
  13  13   0         10.40         14.24        25.29 o                         
  14  13   0         31.99         51.05        43.76 o                         
  15  13   0          4.29         68.07        44.97 o                         
   0  14   0       7254.30       6826.96       638.59 o                         
   1  14   0        209.38        204.70        19.36 o                         
   2  14   0        212.90        248.90        21.14 o                         
   3  14   0        288.99        317.25        28.32 o                         
   4  14   0          0.04         -3.31         7.44 o                         
   5  14   0        921.79        847.24        62.84 o                         
   6  14   0       1106.28       1021.83        73.15 o                         
   7  14   0         87.02         93.54        16.00 o                         
   8  14   0        171.17        196.16        28.65 o                         
   9  14   0         91.68         89.87        15.20 o                         
  10  14   0          0.97         18.47        11.24 o                         
  11  14   0        444.23        511.44        54.61 o                         
  12  14   0          0.77         34.31        20.67 o                         
  13  14   0         83.98        131.83        40.82 o                         
  14  14   0         75.17         99.67        53.48 o                         
   1  15   0        153.80        173.05        17.89 o                         
   2  15   0        481.50        484.06        37.88 o                         
   3  15   0        632.01        478.37        37.48 o                         
   4  15   0          7.40         26.48         9.76 o                         
   5  15   0        330.75        328.71        32.42 o                         
   6  15   0        327.99        381.32        39.96 o                         
   7  15   0        850.64        920.94        63.67 o                         
   8  15   0          0.01         28.93        12.78 o                         
   9  15   0         59.45         65.32        12.78 o                         
  10  15   0          5.90         20.36        11.31 o                         
  11  15   0        288.04        296.25        38.72 o                         
  12  15   0         81.48        150.78        57.86 o                         
  13  15   0        483.72        663.68       142.22 o                         
  14  15   0          5.65         47.41        35.25 o                         
   0  16   0       5814.54       7351.27       686.25 o                         
   1  16   0        295.77        315.50        29.89 o                         
   2  16   0       3319.82       3561.35       199.90 o                         
   3  16   0        687.38        743.23        88.18 o                         
   4  16   0        394.04        401.75        61.06 o                         
   5  16   0          2.64         -2.07        10.69 o                         
   6  16   0         27.63         23.80        11.28 o                         
   7  16   0         52.47         65.14        15.27 o                         
   8  16   0        160.70        145.61        36.86 o                         
   9  16   0        103.27        120.14        26.72 o                         
  10  16   0        393.78        469.15        48.46 o                         
  11  16   0        917.99        819.19        74.69 o                         
  12  16   0        166.36        136.14        51.05 o                         
  13  16   0         48.68         75.36        38.90 o                         
   1  17   0         41.84         63.42        13.64 o                         
   2  17   0       1743.99       1776.54       128.51 o                         
   3  17   0        536.28        483.88        46.53 o                         
   4  17   0        475.51        387.84        42.22 o                         
   5  17   0        674.39        655.81        59.38 o                         
   6  17   0        142.27        163.93        21.05 o                         
   7  17   0         44.44         63.85        16.56 o                         
   8  17   0        129.09        115.11        19.00 o                         
   9  17   0        612.07        556.17        46.89 o                         
  10  17   0         21.22         36.92        19.45 o                         
  11  17   0        674.71        588.32       116.69 o                         
  12  17   0        136.77        177.47        58.35 o                         
   0  18   0       1530.35       1819.69       182.47 o                         
   1  18   0        199.01        217.01        19.46 o                         
   2  18   0          1.44         -9.29        10.16 o                         
   3  18   0        245.33        283.44        34.65 o                         
   4  18   0         57.19         84.10        25.91 o                         
   5  18   0        272.18        300.32        39.41 o                         
   6  18   0        202.36        171.00        33.45 o                         
   7  18   0        567.91        500.01        61.76 o                         
   8  18   0        103.87        142.07        38.42 o                         
   9  18   0         69.76         89.03        17.56 o                         
  10  18   0        207.47        275.70        37.19 o                         
  11  18   0        223.46        177.47        53.48 o                         
   1  19   0        717.88        814.25        72.64 o                         
   2  19   0        145.22        175.86        30.00 o                         
   3  19   0         11.59          3.28        13.56 o                         
   4  19   0         55.55         82.35        21.26 o                         
   5  19   0          0.03         -0.58        10.70 o                         
   6  19   0         76.07         64.88        23.64 o                         
   7  19   0        505.00        521.54        70.50 o                         
   8  19   0          7.25         36.79        16.75 o                         
   9  19   0          0.20         12.24        12.41 o                         
  10  19   0          6.64         38.90        25.53 o                         
   0  20   0       1319.65       1263.09       132.94 o                         
   1  20   0         15.57         60.93        31.80 o                         
   2  20   0        230.85        277.80        36.36 o                         
   3  20   0          4.36         -7.98        22.28 o                         
   4  20   0          9.06          7.71        19.00 o                         
   5  20   0        542.84        604.97        69.55 o                         
   6  20   0        267.54        265.38        38.88 o                         
   7  20   0        691.08        862.00        90.60 o                         
   8  20   0        708.12        657.60       133.71 o                         
   9  20   0         49.00         62.06        23.10 o                         
   1  21   0         94.85        130.41        25.87 o                         
   2  21   0        107.19         73.70        21.88 o                         
   3  21   0          0.62         27.05        15.56 o                         
   4  21   0        536.24        473.17        65.97 o                         
   5  21   0          1.29         12.81        21.91 o                         
   6  21   0        204.73        148.72        30.48 o                         
   7  21   0         25.51         63.42        21.77 o                         
   8  21   0        367.93        314.82        76.58 o                         
   0  22   0         55.16        243.11        81.44 o                         
   1  22   0         46.07         85.26        22.96 o                         
   2  22   0         18.34         12.18        15.19 o                         
   3  22   0        292.17        411.97        62.26 o                         
   4  22   0         73.25         74.96        26.58 o                         
   5  22   0         50.96         36.65        18.59 o                         
   6  22   0        276.11        246.86        49.83 o                         
   7  22   0        190.67        171.22        40.15 o                         
   8  22   0        173.58        138.57        51.05 o                         
   1  23   0          8.68          4.09        15.11 o                         
   2  23   0        179.00        242.75        43.00 o                         
   3  23   0         54.35         33.10        20.62 o                         
   4  23   0          9.04         21.88        23.10 o                         
   5  23   0         78.31         82.36        37.07 o                         
   6  23   0       1079.37        962.70       177.47 o                         
   7  23   0         67.90         85.09        43.76 o                         
   2  24   0          9.20         10.94        19.45 o                         
   3  24   0        289.02        294.16        87.52 o                         
   4  24   0         36.69         53.48        36.47 o                         
   5  24   0         56.06         94.81        44.97 o                         
   6  24   0          0.35          3.65        37.68 o                         
   7  24   0        141.63        226.09        69.29 o                         
   5  25   0        199.53        181.11        63.21 o                         
   6  25   0        324.42        430.30       108.18 o                         
 -15   0   1        316.22        279.57        72.93 o                         
 -13   0   1          2.27         38.60        43.15 o                         
 -11   0   1        348.86        295.04        36.24 o                         
  -9   0   1        600.69        645.42        96.49 o                         
  -7   0   1       1137.69       1184.62       118.32 o                         
  -5   0   1       3408.99       2969.10       197.02 o                         
  -3   0   1        792.80        723.85        74.63 o                         
  -1   0   1        107.25        144.66        17.19 o                         
   1   0   1       4575.47       3330.55       431.51 o                         
   3   0   1         14.15         38.28         8.18 o                         
   5   0   1      17067.18      16473.58      1703.52 o                         
   7   0   1        836.22        754.78        53.09 o                         
   9   0   1         17.18         41.84        13.87 o                         
  11   0   1       3333.43       2326.58       164.74 o                         
  13   0   1        390.36        351.36       101.73 o                         
  15   0   1        253.95        240.42        41.77 o                         
 -16   1   1          9.38         88.84        30.50 o                         
 -15   1   1         13.24         53.48        30.39 o                         
 -14   1   1        121.87        101.86        19.79 o                         
 -13   1   1          6.39         29.39        12.40 o                         
 -12   1   1        120.57        149.86        17.60 o                         
 -11   1   1         36.17         26.37        13.14 o                         
 -10   1   1         12.62          6.79         8.29 o                         
  -9   1   1        872.41        973.15        57.22 o                         
  -8   1   1        676.39        834.46        52.72 o                         
  -7   1   1        715.70        567.28        32.15 o                         
  -6   1   1         43.26          3.06         4.62 o                         
  -5   1   1         60.50        236.42        15.80 o                         
  -4   1   1      11908.99      10333.40       948.04 o                         
  -3   1   1         13.27        155.65        13.42 o                         
  -2   1   1      19975.25      20034.53      1573.10 o                         
  -1   1   1      11746.84      10883.94       884.78 o                         
   1   1   1       7671.78       6763.21       963.92 o                         
   2   1   1      43634.92      20380.79      2830.97 o                         
   3   1   1      26878.67      22576.41      2162.83 o                         
   4   1   1       4752.57       4615.79       225.82 o                         
   5   1   1      15590.59      14469.95      1076.07 o                         
   6   1   1        122.18        108.00        10.28 o                         
   7   1   1       1843.23       2367.52       122.28 o                         
   8   1   1       3502.84       3566.22       158.16 o                         
   9   1   1        537.25        637.57        42.67 o                         
  10   1   1        379.81        326.93        23.58 o                         
  11   1   1          6.19         65.50        15.91 o                         
  12   1   1        598.59        693.06        65.35 o                         
  13   1   1       1188.67       1159.86        87.71 o                         
  14   1   1          0.56         17.05         9.22 o                         
  15   1   1         83.05         97.34        16.44 o                         
 -16   2   1         95.10        255.26        75.36 o                         
 -15   2   1         50.39        115.99        23.98 o                         
 -14   2   1        115.19        115.71        24.03 o                         
 -13   2   1        142.89        118.36        22.28 o                         
 -12   2   1       1159.67       1123.08        70.10 o                         
 -11   2   1        347.14        567.55        44.08 o                         
 -10   2   1        117.87         67.03        11.08 o                         
  -9   2   1          1.77         -6.55         6.55 o                         
  -8   2   1       1057.80       1031.66        58.21 o                         
  -7   2   1       1921.61       1979.65       102.67 o                         
  -6   2   1      16353.97      17309.26      1295.50 o                         
  -5   2   1       2600.36       2545.89       125.83 o                         
  -4   2   1       1535.52       1237.54        64.07 o                         
  -3   2   1       1149.54        996.05        56.06 o                         
  -2   2   1       5325.93       4904.66       638.15 o                         
  -1   2   1       4176.98       3779.67       346.38 o                         
   0   2   1       3855.41       4708.33       355.66 o                         
   1   2   1      25358.17      23123.24      1506.43 o                         
   2   2   1        288.44        365.39        23.83 o                         
   3   2   1       2316.49       2145.79        94.21 o                         
   4   2   1         94.47        134.23         9.92 o                         
   5   2   1       3100.71       3740.34       220.46 o                         
   6   2   1       2631.72       2502.55       134.03 o                         
   7   2   1       7806.72       7992.67       364.80 o                         
   8   2   1        186.51        213.73        16.60 o                         
   9   2   1         69.92        105.79        16.38 o                         
  10   2   1        181.04        230.96        18.64 o                         
  11   2   1         41.63         39.57         8.47 o                         
  12   2   1        152.13        273.61        24.42 o                         
  13   2   1        629.92        417.75        64.55 o                         
  14   2   1          0.22         33.12         9.97 o                         
  15   2   1          8.75         22.17        10.00 o                         
  16   2   1        145.91        179.90        70.50 o                         
 -16   3   1         25.19         91.16        44.97 o                         
 -15   3   1         51.25         82.07        21.03 o                         
 -14   3   1         63.45        109.82        21.39 o                         
 -13   3   1        469.30        286.43        38.21 o                         
 -12   3   1        716.99        670.41        71.06 o                         
 -11   3   1        190.19        254.63        37.32 o                         
 -10   3   1         69.70         35.23        17.30 o                         
  -9   3   1       1023.28        965.95        60.05 o                         
  -8   3   1        327.36        381.76        40.50 o                         
  -7   3   1        783.04        630.93        41.91 o                         
  -6   3   1       2853.16       3219.17       161.16 o                         
  -5   3   1         55.91         60.47         8.40 o                         
  -4   3   1       7663.16       6872.36       397.25 o                         
  -3   3   1        177.81        149.07         9.94 o                         
  -2   3   1      22469.55      22079.08      1780.31 o                         
  -1   3   1       4795.52       4824.70       442.22 o                         
   0   3   1       1704.52       1988.07       112.83 o                         
   1   3   1      13821.45      13465.25      1072.88 o                         
   2   3   1      12295.20      11578.71      1139.86 o                         
   3   3   1       1716.18       1388.76        82.90 o                         
   4   3   1       4172.52       4024.37       182.66 o                         
   5   3   1        514.83        686.77        35.24 o                         
   6   3   1          6.53         33.71         8.19 o                         
   7   3   1       1358.38       1124.55        70.05 o                         
   8   3   1         16.09         39.19         7.37 o                         
   9   3   1        651.41        645.90        39.28 o                         
  10   3   1        424.98        535.21        35.25 o                         
  11   3   1        408.64        307.23        26.67 o                         
  12   3   1          0.05         28.26        10.94 o                         
  13   3   1        279.02        319.68        39.50 o                         
  14   3   1          5.39          3.21         7.61 o                         
  15   3   1        127.60        221.06        31.22 o                         
  16   3   1         51.19        143.46        36.93 o                         
 -16   4   1        298.51        367.09        93.60 o                         
 -15   4   1        285.20        331.08        50.24 o                         
 -14   4   1         13.20         -2.74         9.36 o                         
 -13   4   1       1082.19        726.36       110.71 o                         
 -12   4   1        157.02        125.60        28.87 o                         
 -11   4   1       1332.95       1160.26        81.00 o                         
 -10   4   1        153.52        147.29        19.31 o                         
  -9   4   1        231.79        172.26        29.77 o                         
  -8   4   1        820.65        818.70        87.21 o                         
  -7   4   1       1098.23       1092.54        56.57 o                         
  -6   4   1       1932.04       2434.69       124.80 o                         
  -5   4   1       3305.00       3603.99       179.62 o                         
  -4   4   1       9010.40       9096.74       519.02 o                         
  -3   4   1       4376.18       3843.24       203.86 o                         
  -2   4   1       1236.54       1205.04        61.15 o                         
  -1   4   1      34952.53      44573.57      3432.26 o                         
   0   4   1      24777.59      23315.44      1603.28 o                         
   1   4   1     124604.77     118164.59     10901.58 o                         
   2   4   1         17.35         20.91         4.36 o                         
   3   4   1          5.20         29.02         5.46 o                         
   4   4   1         22.04        113.62        11.43 o                         
   5   4   1       3734.67       4014.13       198.38 o                         
   6   4   1       1728.73       1709.25        83.09 o                         
   7   4   1         19.83         50.60         8.57 o                         
   8   4   1         62.69         48.57         9.50 o                         
   9   4   1        231.48        298.93        22.61 o                         
  10   4   1         21.32         61.52        11.13 o                         
  11   4   1        331.84        608.99        71.25 o                         
  12   4   1         37.20        278.71        62.42 o                         
  13   4   1         16.27         23.60        13.05 o                         
  14   4   1         88.15         85.26        18.06 o                         
  15   4   1          2.85          8.72        17.48 o                         
  16   4   1        202.42        164.10        57.13 o                         
 -16   5   1          0.34         16.26        17.13 o                         
 -15   5   1        169.82        176.22        34.62 o                         
 -14   5   1        190.99        187.71        28.87 o                         
 -13   5   1        254.91        260.78        33.32 o                         
 -12   5   1        149.76        125.15        20.73 o                         
 -11   5   1         74.51        137.90        20.35 o                         
 -10   5   1         91.55        167.63        21.54 o                         
  -9   5   1        140.10        129.57        20.20 o                         
  -8   5   1        662.12        662.20        74.29 o                         
  -7   5   1       2621.56       2492.83       151.89 o                         
  -6   5   1       3013.91       2643.66       125.07 o                         
  -5   5   1          2.10          4.68         4.15 o                         
  -4   5   1      17373.21      18281.57      2362.99 o                         
  -3   5   1         99.76         83.15         8.11 o                         
  -2   5   1        438.21        445.76        24.52 o                         
  -1   5   1       6106.94       6038.54       451.01 o                         
   0   5   1       1418.59       1338.79        74.00 o                         
   1   5   1       6672.09       7134.51       459.01 o                         
   2   5   1         44.28         47.49         6.25 o                         
   3   5   1        439.00        492.54        29.29 o                         
   4   5   1       1352.69       1760.80        90.20 o                         
   5   5   1        387.92        388.31        24.97 o                         
   6   5   1         11.67         23.07         5.93 o                         
   7   5   1       1461.27       1467.20        84.50 o                         
   8   5   1         92.81         91.23        11.38 o                         
   9   5   1        226.44        275.44        25.11 o                         
  10   5   1         20.33         19.75         9.77 o                         
  11   5   1         48.21        139.64        20.43 o                         
  12   5   1        546.37        540.63        44.12 o                         
  13   5   1        399.58        438.26        48.32 o                         
  14   5   1        137.75        211.14        34.77 o                         
  15   5   1        135.73        173.75        36.70 o                         
  16   5   1          4.84         33.55        23.53 o                         
 -16   6   1          0.25         20.49        18.46 o                         
 -15   6   1          1.53         19.44        15.38 o                         
 -14   6   1        537.48        499.04        52.37 o                         
 -13   6   1         39.28         61.97        15.82 o                         
 -12   6   1        106.48         99.63        18.73 o                         
 -11   6   1        248.89        252.72        28.91 o                         
 -10   6   1        674.48        793.43        58.32 o                         
  -9   6   1       1566.20       1717.33       102.61 o                         
  -8   6   1         61.59         73.68        14.04 o                         
  -7   6   1       1474.07       1462.20        78.24 o                         
  -6   6   1       3944.31       4027.35       197.71 o                         
  -5   6   1        546.76        518.25        28.41 o                         
  -4   6   1       1218.98       1330.17        63.54 o                         
  -3   6   1        429.98        383.64        21.66 o                         
  -2   6   1      22959.16      21402.78      1551.66 o                         
  -1   6   1       1312.02       1011.12        51.60 o                         
   0   6   1      29272.85      35026.36      2416.02 o                         
   1   6   1          0.49         82.84        17.40 o                         
   2   6   1      20527.55      21494.44      1519.72 o                         
   3   6   1      11068.24      10871.89       630.79 o                         
   4   6   1        506.22        527.92        32.31 o                         
   5   6   1        686.23        796.32        42.67 o                         
   6   6   1        224.56        171.17        13.92 o                         
   7   6   1       2439.13       2319.73       118.06 o                         
   8   6   1        191.12        164.71        16.01 o                         
   9   6   1         10.68         32.05        10.55 o                         
  10   6   1          0.94         21.57        10.33 o                         
  11   6   1        929.31        829.37        55.18 o                         
  12   6   1         30.17         71.73        20.27 o                         
  13   6   1        110.19        189.37        30.00 o                         
  14   6   1         30.25         42.09        18.95 o                         
  15   6   1         23.55         42.95        17.81 o                         
  16   6   1        112.70        120.97        37.09 o                         
 -16   7   1          9.91         39.03        23.88 o                         
 -15   7   1         53.18        170.90        50.44 o                         
 -14   7   1         67.56        119.42        32.04 o                         
 -13   7   1        546.54        536.44        50.24 o                         
 -12   7   1         27.09         59.95        16.33 o                         
 -11   7   1       1186.76       1058.05       100.11 o                         
 -10   7   1         47.99         45.29        22.58 o                         
  -9   7   1         28.90         28.84        11.33 o                         
  -8   7   1       4297.41       3672.15       225.41 o                         
  -7   7   1        759.79        714.45        66.83 o                         
  -6   7   1       8902.48       8684.50       428.31 o                         
  -5   7   1        140.78        114.41        11.21 o                         
  -4   7   1          2.20         14.48         6.08 o                         
  -3   7   1       3610.37       3729.36       199.64 o                         
  -2   7   1       5282.33       5424.59       266.46 o                         
  -1   7   1       1159.98       1106.38        53.77 o                         
   0   7   1       3224.09       3520.24       175.49 o                         
   1   7   1        649.89        735.74        38.27 o                         
   2   7   1       1039.72        928.54        57.58 o                         
   3   7   1        162.04        187.46        13.42 o                         
   4   7   1       1965.27       1813.04        80.90 o                         
   5   7   1       1221.21       1238.32        61.57 o                         
   6   7   1       1252.60       1323.58        64.33 o                         
   7   7   1        159.96        205.18        16.62 o                         
   8   7   1       1357.71       1506.60        74.34 o                         
   9   7   1        740.17        770.99        51.58 o                         
  10   7   1        690.86        624.53        54.09 o                         
  11   7   1        361.30        363.88        28.52 o                         
  12   7   1         31.64        102.08        23.30 o                         
  13   7   1          0.76         13.96        13.77 o                         
  14   7   1        174.23        153.84        31.20 o                         
  15   7   1         33.11         49.36        20.99 o                         
  16   7   1          0.59          9.61        18.85 o                         
 -16   8   1        789.32        781.19       113.84 o                         
 -15   8   1        482.29        712.55       110.14 o                         
 -14   8   1        344.89        297.19        35.80 o                         
 -13   8   1         46.78         52.33        16.77 o                         
 -12   8   1          7.73         46.48        32.31 o                         
 -11   8   1        570.46        533.58        64.18 o                         
 -10   8   1        545.84        544.39        64.93 o                         
  -9   8   1          3.04          6.19         8.81 o                         
  -8   8   1       1324.21       1180.83        71.03 o                         
  -7   8   1         38.70         42.18        11.29 o                         
  -6   8   1       7565.67       7359.10       389.10 o                         
  -5   8   1         55.24         25.94         7.32 o                         
  -4   8   1        464.67        527.54        31.26 o                         
  -3   8   1        428.83        656.74        36.67 o                         
  -2   8   1      12513.96      12865.50       741.69 o                         
  -1   8   1        197.96        350.69        25.35 o                         
   0   8   1       3221.20       3929.55       231.78 o                         
   1   8   1       1120.95       1009.47        52.84 o                         
   2   8   1        286.89        375.92        24.14 o                         
   3   8   1       4793.51       4553.61       212.71 o                         
   4   8   1         67.04        109.00        11.91 o                         
   5   8   1         94.75        130.76        14.03 o                         
   6   8   1         46.73        126.51        21.71 o                         
   7   8   1        909.62        921.45        50.94 o                         
   8   8   1         41.66         54.00         8.58 o                         
   9   8   1       2129.42       1811.11       100.23 o                         
  10   8   1        135.37        128.11        17.01 o                         
  11   8   1        626.38        912.59        64.49 o                         
  12   8   1         36.72        109.67        31.90 o                         
  13   8   1        121.19        115.04        25.34 o                         
  14   8   1          7.35         32.98        39.00 o                         
  15   8   1        233.25        236.17        45.24 o                         
  16   8   1          0.93         51.42        25.18 o                         
 -16   9   1         15.66         66.44        29.94 o                         
 -15   9   1         29.40         62.60        31.09 o                         
 -14   9   1         45.25         43.33        19.87 o                         
 -13   9   1        180.55        225.66        50.65 o                         
 -12   9   1         16.91          1.13        10.71 o                         
 -11   9   1         34.60         48.24        15.56 o                         
 -10   9   1        399.48        330.03        51.19 o                         
  -9   9   1         84.60         65.53        13.35 o                         
  -8   9   1        619.14        694.13        46.49 o                         
  -7   9   1        113.17         98.57        11.19 o                         
  -6   9   1       5175.70       5285.24       260.58 o                         
  -5   9   1        176.59        188.74        16.16 o                         
  -4   9   1       4182.88       4129.59       206.86 o                         
  -3   9   1         77.49         55.61        12.99 o                         
  -2   9   1        511.52        434.00        32.11 o                         
  -1   9   1        369.46        284.72        24.00 o                         
   0   9   1       3066.94       3328.63       166.48 o                         
   1   9   1        192.99        268.45        17.79 o                         
   2   9   1       4106.04       4194.84       222.75 o                         
   3   9   1       1484.16       1467.55        80.10 o                         
   4   9   1        341.82        356.33        25.60 o                         
   5   9   1        385.26        361.70        22.89 o                         
   6   9   1        495.63        456.25        29.52 o                         
   7   9   1       2089.07       1752.10        83.70 o                         
   8   9   1        605.22        614.72        31.62 o                         
   9   9   1         22.13         34.17         9.41 o                         
  10   9   1        263.64        258.86        28.38 o                         
  11   9   1        742.47        599.78        56.90 o                         
  12   9   1          3.41          3.05        14.65 o                         
  13   9   1         92.73         48.92        19.21 o                         
  14   9   1         68.63        110.64        35.26 o                         
  15   9   1         62.44         90.90        47.41 o                         
  16   9   1        112.85        114.03        53.48 o                         
 -16  10   1          2.29         64.42        43.76 o                         
 -15  10   1         16.41         19.53        25.62 o                         
 -14  10   1          0.08         38.90        18.80 o                         
 -13  10   1         88.97        163.38        40.17 o                         
 -12  10   1        166.44        174.05        27.92 o                         
 -11  10   1         97.37         64.34        21.40 o                         
 -10  10   1       1516.88       1352.29        89.06 o                         
  -9  10   1         49.13         58.78        12.45 o                         
  -8  10   1        128.07         98.18        15.26 o                         
  -7  10   1        265.60        231.64        20.38 o                         
  -6  10   1         80.84         97.78        12.72 o                         
  -5  10   1       1834.37       1754.09        85.65 o                         
  -4  10   1       2451.79       2382.01       130.96 o                         
  -3  10   1        336.67        412.79        29.41 o                         
  -2  10   1       1124.68       1055.91        58.47 o                         
  -1  10   1        810.17        979.71        59.37 o                         
   0  10   1      15123.28      17948.52      2327.74 o                         
   1  10   1       1507.18       1692.57        87.50 o                         
   2  10   1         33.01         28.09         6.30 o                         
   3  10   1        178.15        303.54        23.42 o                         
   4  10   1        111.84        151.49        14.16 o                         
   5  10   1        539.41        556.41        33.16 o                         
   6  10   1       1233.42       1227.31        65.75 o                         
   7  10   1        218.86        191.97        17.99 o                         
   8  10   1        257.05        267.80        19.46 o                         
   9  10   1       3145.09       2704.62       131.26 o                         
  10  10   1         25.19         42.94        14.76 o                         
  11  10   1         41.51         65.08        19.65 o                         
  12  10   1          0.20         29.97        15.93 o                         
  13  10   1         49.59         67.83        25.43 o                         
  14  10   1        162.10        168.30        51.48 o                         
  15  10   1        300.09        448.93        67.49 o                         
  16  10   1         59.86         58.35        42.54 o                         
 -15  11   1         55.65        130.29        47.01 o                         
 -14  11   1        183.30        168.14        53.27 o                         
 -13  11   1          0.43         50.17        24.36 o                         
 -12  11   1         68.88         90.27        21.93 o                         
 -11  11   1        349.39        363.12        43.79 o                         
 -10  11   1        717.45        712.68        50.75 o                         
  -9  11   1        944.97        940.40        60.14 o                         
  -8  11   1       2293.86       2113.53       112.14 o                         
  -7  11   1         74.00         44.28        10.13 o                         
  -6  11   1        469.07        472.94        32.32 o                         
  -5  11   1        170.95        217.20        18.65 o                         
  -4  11   1        100.59        113.43        15.90 o                         
  -3  11   1         13.75          4.72         6.30 o                         
  -2  11   1        198.67        285.76        28.58 o                         
  -1  11   1       3322.66       3238.94       194.64 o                         
   0  11   1       6685.67       7185.54       420.62 o                         
   1  11   1         36.59        373.78        39.44 o                         
   2  11   1       3092.44       2940.31       147.27 o                         
   3  11   1        190.62        188.50        17.64 o                         
   4  11   1        299.18        251.26        22.22 o                         
   5  11   1        172.08        137.56        14.44 o                         
   6  11   1        601.29        570.61        37.22 o                         
   7  11   1          0.81          0.80         6.50 o                         
   8  11   1         13.13         17.25         8.59 o                         
   9  11   1          0.81         19.06         6.84 o                         
  10  11   1         23.92        100.72        16.30 o                         
  11  11   1        337.63        271.70        36.05 o                         
  12  11   1         92.99        165.02        32.96 o                         
  13  11   1         65.42         37.83        19.81 o                         
  14  11   1        108.33        137.27        44.82 o                         
  15  11   1        189.15        120.70        35.47 o                         
 -15  12   1          8.31         91.37        38.54 o                         
 -14  12   1          0.66         58.25        34.25 o                         
 -13  12   1         88.18        146.15        51.05 o                         
 -12  12   1        823.74        686.37        86.74 o                         
 -11  12   1        271.54        408.79        42.94 o                         
 -10  12   1       1056.20       1128.18        76.76 o                         
  -9  12   1         20.20         49.69        13.63 o                         
  -8  12   1       2230.12       1799.22        90.56 o                         
  -7  12   1        703.19        561.19        38.20 o                         
  -6  12   1       1061.80        938.45        52.21 o                         
  -5  12   1        153.45        179.91        20.21 o                         
  -4  12   1       1274.38       1110.95        56.58 o                         
  -3  12   1        646.91        732.91        47.07 o                         
  -2  12   1       3328.26       3308.79       180.23 o                         
  -1  12   1        727.14        689.90        42.21 o                         
   0  12   1       2502.77       3049.08       204.68 o                         
   1  12   1         90.32        167.27        18.39 o                         
   2  12   1       2007.69       2070.30       117.16 o                         
   3  12   1       2411.43       2055.55       118.23 o                         
   4  12   1        138.15         79.58        12.90 o                         
   5  12   1        735.73        700.75        45.80 o                         
   6  12   1       1370.05       1374.32        67.95 o                         
   7  12   1        218.02        228.36        19.99 o                         
   8  12   1        974.80        947.56        49.60 o                         
   9  12   1         26.60         26.94         8.23 o                         
  10  12   1        210.22        245.05        26.43 o                         
  11  12   1         39.74         33.18        22.51 o                         
  12  12   1         12.58         70.88        23.84 o                         
  13  12   1        158.34        126.49        54.99 o                         
  14  12   1        206.93        340.96        64.81 o                         
  15  12   1        154.50        323.33       102.10 o                         
 -15  13   1          4.09         38.90        38.90 o                         
 -14  13   1        103.11         68.07        44.97 o                         
 -13  13   1         44.24         31.31        26.43 o                         
 -12  13   1         19.57         25.19        22.79 o                         
 -11  13   1         22.78         64.93        20.86 o                         
 -10  13   1         10.80         20.84        13.50 o                         
  -9  13   1          1.01         -4.04         7.40 o                         
  -8  13   1        614.11        668.43        41.34 o                         
  -7  13   1        900.50        804.72        47.18 o                         
  -6  13   1        487.50        466.86        33.68 o                         
  -5  13   1        433.42        459.59        32.48 o                         
  -4  13   1          0.00          8.86         8.00 o                         
  -3  13   1       4071.13       3706.42       251.40 o                         
  -2  13   1       1924.66       1952.13       111.55 o                         
  -1  13   1         25.79         76.57        15.81 o                         
   0  13   1        224.74        324.45        28.06 o                         
   1  13   1        640.60        438.46        30.46 o                         
   2  13   1       3544.57       3269.52       199.05 o                         
   3  13   1        155.18        167.18        21.67 o                         
   4  13   1          1.48         -5.87         5.87 o                         
   5  13   1         63.41         79.82        16.00 o                         
   6  13   1         77.64         90.44        16.36 o                         
   7  13   1        261.98        236.38        20.93 o                         
   8  13   1        132.89        156.87        16.31 o                         
   9  13   1        179.79        162.18        18.18 o                         
  10  13   1        123.16        158.76        23.93 o                         
  11  13   1        269.32        286.12        45.13 o                         
  12  13   1          5.50         31.34        18.07 o                         
  13  13   1          1.36         82.37        25.91 o                         
  14  13   1         97.69         86.30        49.84 o                         
  15  13   1          2.27        104.54        57.13 o                         
 -13  14   1          6.64         11.44        29.39 o                         
 -12  14   1         23.87         55.21        25.18 o                         
 -11  14   1         23.52         49.67        16.06 o                         
 -10  14   1        227.76        276.52        33.75 o                         
  -9  14   1        515.95        491.17        33.92 o                         
  -8  14   1         51.16         53.78        11.89 o                         
  -7  14   1        243.09        316.39        29.01 o                         
  -6  14   1        489.69        499.26        38.92 o                         
  -5  14   1         41.08         49.79        13.44 o                         
  -4  14   1        869.20        942.41        63.74 o                         
  -3  14   1         19.02         15.71         9.85 o                         
  -2  14   1          9.13        111.13        19.86 o                         
  -1  14   1       1220.43        937.84       107.17 o                         
   0  14   1        125.13        211.40        21.61 o                         
   1  14   1        328.02        457.69        41.40 o                         
   2  14   1       1787.61       1654.78       106.49 o                         
   3  14   1        226.49        190.88        25.43 o                         
   4  14   1        316.61        280.10        36.85 o                         
   5  14   1       1900.53       1893.96       110.40 o                         
   6  14   1        958.15        888.86        75.52 o                         
   7  14   1        945.72        855.06        59.40 o                         
   8  14   1         46.45         46.03        10.87 o                         
   9  14   1        294.94        284.09        23.64 o                         
  10  14   1          1.29         25.08         7.70 o                         
  11  14   1          6.30         21.44        12.66 o                         
  12  14   1          2.96         24.31        17.87 o                         
  13  14   1         35.36         65.38        32.22 o                         
  14  14   1          3.75        128.85        55.91 o                         
 -14  15   1         29.29         74.15        43.76 o                         
 -13  15   1         34.97         86.30        46.19 o                         
 -12  15   1        417.61        335.32        42.20 o                         
 -11  15   1        219.39        219.49        30.32 o                         
 -10  15   1        271.82        289.52        61.65 o                         
  -9  15   1        134.78        137.69        29.58 o                         
  -8  15   1       1215.64       1180.38        75.55 o                         
  -7  15   1          3.66         -4.30         8.30 o                         
  -6  15   1       7073.20       7098.74       383.52 o                         
  -5  15   1        846.06        948.38        81.23 o                         
  -4  15   1       1437.39       1327.09        80.18 o                         
  -3  15   1       2049.56       2196.17       135.63 o                         
  -2  15   1          1.59         -6.87         6.87 o                         
  -1  15   1        141.93        270.13        23.70 o                         
   0  15   1          0.00          8.47         9.17 o                         
   1  15   1       1123.03       1221.37        73.22 o                         
   2  15   1         35.91         20.61        12.61 o                         
   3  15   1       5231.66       4939.48       296.97 o                         
   4  15   1        188.38        154.01        24.77 o                         
   5  15   1        425.88        467.88        49.20 o                         
   6  15   1          5.12         54.97        20.03 o                         
   7  15   1        329.10        314.27        30.86 o                         
   8  15   1        358.97        342.21        31.84 o                         
   9  15   1        187.52        214.43        21.92 o                         
  10  15   1          0.78         41.57        11.16 o                         
  11  15   1        528.90        360.91        49.65 o                         
  12  15   1         47.08         61.11        30.06 o                         
  13  15   1         19.22         30.39        32.82 o                         
  14  15   1          2.21        -18.23        19.45 o                         
 -13  16   1        172.06        168.96        63.21 o                         
 -12  16   1          5.02         36.26        41.33 o                         
 -11  16   1         78.36        177.49        27.18 o                         
 -10  16   1        204.13        246.19        40.35 o                         
  -9  16   1        103.10        117.32        16.59 o                         
  -8  16   1       1268.46       1432.95        97.79 o                         
  -7  16   1        353.89        418.51        39.43 o                         
  -6  16   1       1751.14       1584.53       106.28 o                         
  -5  16   1       2084.23       1928.20       115.00 o                         
  -4  16   1        300.60        341.74        37.63 o                         
  -3  16   1        190.76        236.21        21.25 o                         
  -2  16   1         67.50         41.18        15.96 o                         
  -1  16   1         80.41        153.33        17.56 o                         
   0  16   1        127.28        165.99        22.56 o                         
   1  16   1        615.02        714.26        59.41 o                         
   2  16   1         66.19         67.54        20.08 o                         
   3  16   1          6.85         15.34        11.93 o                         
   4  16   1          0.00          5.25        13.31 o                         
   5  16   1       1467.19       1375.77       132.76 o                         
   6  16   1         26.18         18.84        14.28 o                         
   7  16   1        690.84        711.31        55.91 o                         
   8  16   1          0.43         10.52        12.00 o                         
   9  16   1          0.04         20.66         9.81 o                         
  10  16   1        108.37         89.45        14.54 o                         
  11  16   1        136.51        254.64        47.00 o                         
  12  16   1          0.00         44.97        31.60 o                         
  13  16   1         21.95         30.39        31.60 o                         
 -12  17   1         65.98        139.79        52.27 o                         
 -11  17   1        262.27        260.12        80.22 o                         
 -10  17   1         68.65         41.98        24.74 o                         
  -9  17   1         58.70         57.82        14.41 o                         
  -8  17   1         11.55         40.43        12.91 o                         
  -7  17   1        263.16        237.62        28.77 o                         
  -6  17   1        108.25         49.81        19.47 o                         
  -5  17   1       1445.94       1420.51        90.20 o                         
  -4  17   1         77.59        107.03        17.45 o                         
  -3  17   1        143.82        129.80        21.87 o                         
  -2  17   1         99.32        116.71        22.47 o                         
  -1  17   1        415.34        472.66        36.87 o                         
   0  17   1          4.60         -4.53         6.55 o                         
   1  17   1        144.18        170.85        25.70 o                         
   2  17   1        119.08         96.71        21.16 o                         
   3  17   1        175.25        148.47        24.60 o                         
   4  17   1        181.61        144.97        25.83 o                         
   5  17   1          0.47         16.31        12.97 o                         
   6  17   1         18.41         -1.77        12.21 o                         
   7  17   1         42.92         59.12        18.27 o                         
   8  17   1          2.62         18.92        13.49 o                         
   9  17   1        231.40        185.55        26.39 o                         
  10  17   1        146.78        211.42        24.53 o                         
  11  17   1        105.05        102.10        38.90 o                         
 -11  18   1         88.50        189.62        55.91 o                         
 -10  18   1        459.68        508.01        72.18 o                         
  -9  18   1        154.22        120.91        19.75 o                         
  -8  18   1          4.72         56.17        14.21 o                         
  -7  18   1        440.16        421.86        48.86 o                         
  -6  18   1         23.88         39.41        13.36 o                         
  -5  18   1        107.06        107.14        25.45 o                         
  -4  18   1         90.05         64.81        20.66 o                         
  -3  18   1        883.38        859.03        70.30 o                         
  -2  18   1         24.57         36.46        12.23 o                         
  -1  18   1        474.00        437.82        33.08 o                         
   0  18   1        677.10        612.30        42.90 o                         
   1  18   1         22.63         85.05        20.78 o                         
   2  18   1        410.96        260.67        37.26 o                         
   3  18   1         67.55        100.88        25.89 o                         
   4  18   1        116.00        135.46        27.04 o                         
   5  18   1         71.49         97.11        24.03 o                         
   6  18   1        106.57        133.50        34.83 o                         
   7  18   1          7.61         16.95        16.96 o                         
   8  18   1        187.09        232.87        34.71 o                         
   9  18   1         10.65         13.63        13.70 o                         
  10  18   1         14.84         62.79        17.48 o                         
  11  18   1        232.85        143.43        46.19 o                         
 -10  19   1         74.85        150.73        43.76 o                         
  -9  19   1         75.29         79.07        20.72 o                         
  -8  19   1         90.57         58.82        20.88 o                         
  -7  19   1          9.83         28.83        15.87 o                         
  -6  19   1       2444.83       2426.84       174.87 o                         
  -5  19   1         38.80         51.93        18.93 o                         
  -4  19   1          5.89          2.51        11.36 o                         
  -3  19   1         75.98         87.14        22.41 o                         
  -2  19   1        116.81        128.90        17.31 o                         
  -1  19   1        930.91        750.73        48.35 o                         
   0  19   1        258.90        298.29        31.22 o                         
   1  19   1        455.00        507.48        48.83 o                         
   2  19   1          4.97         25.21        23.85 o                         
   3  19   1        326.83        335.08        49.90 o                         
   4  19   1          0.00         17.19        14.91 o                         
   5  19   1        129.56        119.60        30.13 o                         
   6  19   1          1.47         34.51        17.68 o                         
   7  19   1         11.83         38.52        16.13 o                         
   8  19   1         52.78         50.87        23.02 o                         
   9  19   1        341.56        320.76        42.58 o                         
  10  19   1         59.93        216.36        68.07 o                         
  -9  20   1          2.21         36.47        32.82 o                         
  -8  20   1         75.83         60.86        34.03 o                         
  -7  20   1          3.98         -6.08        14.54 o                         
  -6  20   1          6.26         17.86        14.06 o                         
  -5  20   1          0.03          9.94        15.61 o                         
  -4  20   1          5.63         -0.28        11.12 o                         
  -3  20   1        261.49        278.90        47.37 o                         
  -2  20   1        166.67        191.16        29.92 o                         
  -1  20   1         13.45          1.21         9.85 o                         
   0  20   1        125.40        159.41        23.17 o                         
   1  20   1          0.08         -3.60        11.43 o                         
   2  20   1          0.82         22.88        15.53 o                         
   3  20   1         16.47         41.70        17.23 o                         
   4  20   1          7.06          3.98        12.54 o                         
   5  20   1        534.97        506.82        57.96 o                         
   6  20   1        214.84        194.72        34.21 o                         
   7  20   1        135.25        151.81        36.70 o                         
   8  20   1        335.16        285.28        52.44 o                         
   9  20   1         62.22         64.76        24.96 o                         
  -8  21   1         29.74         86.30        36.47 o                         
  -7  21   1         54.78         33.35        29.10 o                         
  -6  21   1         84.80         86.95        27.06 o                         
  -5  21   1          0.47         33.70        17.89 o                         
  -4  21   1        288.87        293.74        42.49 o                         
  -3  21   1        205.49        151.69        37.59 o                         
  -2  21   1         17.78         69.86        20.32 o                         
  -1  21   1        191.90        199.18        31.40 o                         
   0  21   1         40.92         66.85        31.52 o                         
   1  21   1        254.00        342.60        54.19 o                         
   2  21   1         34.42         55.32        23.92 o                         
   3  21   1          3.36         12.27        14.59 o                         
   4  21   1        569.55        561.50        67.55 o                         
   5  21   1        707.64        582.15        70.64 o                         
   6  21   1        135.36        134.91        31.72 o                         
   7  21   1        802.03        711.11        98.39 o                         
   8  21   1         39.58         35.80        21.04 o                         
   9  21   1          0.75         85.09        41.33 o                         
  -8  22   1         64.06         95.49        57.13 o                         
  -7  22   1        660.33        777.85       105.27 o                         
  -6  22   1          4.81          8.32        16.26 o                         
  -5  22   1        705.10        605.98        85.09 o                         
  -4  22   1        756.53        851.84       109.88 o                         
  -3  22   1         43.27         94.23        27.41 o                         
  -2  22   1         54.44         84.13        23.03 o                         
  -1  22   1        131.34         83.87        59.56 o                         
   0  22   1        175.41        183.64        24.54 o                         
   1  22   1        204.57        228.51        39.82 o                         
   2  22   1         13.92         70.57        24.31 o                         
   3  22   1        242.18        183.47        38.19 o                         
   4  22   1          8.45         41.50        23.34 o                         
   5  22   1        625.45        615.36        89.30 o                         
   6  22   1        163.55        111.23        39.39 o                         
   7  22   1        312.59        262.43        69.89 o                         
   8  22   1          6.89         69.29        32.82 o                         
  -7  23   1         67.63        139.79        54.70 o                         
  -6  23   1        256.04        314.20        62.91 o                         
  -5  23   1        191.08        216.58        44.63 o                         
  -4  23   1        217.33        316.65        57.24 o                         
  -3  23   1         47.29         85.96        26.75 o                         
  -2  23   1        197.10        238.94        40.86 o                         
  -1  23   1        138.79        273.49        88.73 o                         
   0  23   1          4.17         23.76        28.01 o                         
   1  23   1        937.53        952.61        80.44 o                         
   2  23   1         57.41         98.32        28.14 o                         
   3  23   1        362.95        434.41        67.21 o                         
   4  23   1         29.25         63.21        30.39 o                         
   5  23   1        457.20        413.93        68.13 o                         
   6  23   1         30.37         78.68        28.01 o                         
   7  23   1         14.34         37.68        26.74 o                         
  -7  24   1        356.06        290.51        75.36 o                         
  -5  24   1         70.20        141.00        60.78 o                         
  -4  24   1          1.01         43.76        31.60 o                         
  -3  24   1          2.90         65.64        42.54 o                         
  -2  24   1         20.03         91.16        52.27 o                         
   2  24   1         17.33          4.65        37.68 o                         
   3  24   1          6.06         32.82        40.11 o                         
   4  24   1          0.88         -9.72        24.31 o                         
   5  24   1         72.09         72.93        44.97 o                         
   6  24   1        181.06        125.20        55.91 o                         
   7  24   1        200.95        319.68        96.03 o                         
  -6  25   1        705.93        627.21       136.14 o                         
  -5  25   1         10.96         44.97        34.03 o                         
   5  25   1         62.79         38.90        43.76 o                         
   6  25   1          3.14         51.05        30.39 o                         
 -16   0   2        137.19        264.99        72.93 o                         
 -14   0   2        146.74        198.94        52.27 o                         
 -12   0   2        215.80        148.03        25.54 o                         
 -10   0   2        373.39        468.89        48.24 o                         
  -8   0   2       2512.44       2340.95       159.79 o                         
  -6   0   2        776.06        824.42        74.74 o                         
  -4   0   2       1275.69       1002.25        80.80 o                         
  -2   0   2        131.46        104.74        11.62 o                         
   0   0   2       4698.47       4976.38       746.34 o                         
   2   0   2      14999.95      20177.80      2676.60 o                         
   4   0   2        248.34        391.05        33.61 o                         
   6   0   2      28856.09      27810.06      3051.59 o                         
   8   0   2        323.91        422.79        39.97 o                         
  10   0   2       1166.46       1013.24        88.45 o                         
  12   0   2       2382.07       1977.74       122.21 o                         
  14   0   2        949.41        927.90        89.69 o                         
 -16   1   2         88.65        102.01        38.26 o                         
 -15   1   2        202.17        195.34        42.23 o                         
 -14   1   2         78.47         66.01        21.40 o                         
 -13   1   2          0.50         74.45        21.73 o                         
 -12   1   2        615.28        604.47        51.87 o                         
 -11   1   2        690.59        558.44        46.28 o                         
 -10   1   2         26.03         49.73        10.69 o                         
  -9   1   2         37.39         37.45        12.42 o                         
  -8   1   2       1217.43       1112.51        77.53 o                         
  -7   1   2        260.67        260.93        19.64 o                         
  -6   1   2        237.97        284.30        20.33 o                         
  -5   1   2       4481.14       5128.69       269.17 o                         
  -4   1   2       3930.23       3152.84       143.77 o                         
  -3   1   2        258.31        209.13        14.70 o                         
  -2   1   2        147.67        139.55        12.69 o                         
  -1   1   2      33676.10      35379.21      2359.49 o                         
   0   1   2        361.22        366.78        20.92 o                         
   1   1   2      21962.68      22913.62      1733.46 o                         
   2   1   2        828.33        768.69        33.00 o                         
   3   1   2       5241.01       4035.76       214.95 o                         
   4   1   2        838.98        864.82        42.62 o                         
   5   1   2       2053.16       2440.58       114.43 o                         
   6   1   2       1662.32       1902.53        98.08 o                         
   7   1   2        596.46        443.66        28.73 o                         
   8   1   2         36.34         43.18         8.45 o                         
   9   1   2         98.18         86.19        13.29 o                         
  10   1   2          0.04         22.74         9.34 o                         
  11   1   2        205.75        181.71        17.12 o                         
  12   1   2        800.90        743.19        41.38 o                         
  13   1   2       1390.01       1102.32        63.67 o                         
  14   1   2         13.05         26.78         8.03 o                         
  15   1   2         57.66         79.71        14.80 o                         
 -16   2   2          0.15         46.54        26.26 o                         
 -15   2   2         43.10         59.27        17.54 o                         
 -14   2   2        171.16        170.81        32.03 o                         
 -13   2   2        340.54        442.35        60.03 o                         
 -12   2   2         97.69        109.98        18.29 o                         
 -11   2   2          0.04         -2.59         9.40 o                         
 -10   2   2        231.45        225.67        24.10 o                         
  -9   2   2        481.83        418.04        32.96 o                         
  -8   2   2         71.08         78.61        13.69 o                         
  -7   2   2         19.97         21.81         8.72 o                         
  -6   2   2       1039.45        784.60        52.14 o                         
  -5   2   2        188.32        200.32        18.18 o                         
  -4   2   2       5298.24       5755.48       306.59 o                         
  -3   2   2        671.89        811.28        46.89 o                         
  -2   2   2        327.15        338.61        18.99 o                         
  -1   2   2       4598.63       4676.96       428.90 o                         
   0   2   2       1009.12       1128.69        60.45 o                         
   1   2   2      11796.23      10020.43       812.51 o                         
   2   2   2       4915.24       4295.31       184.40 o                         
   3   2   2       1942.28       1572.13        74.28 o                         
   4   2   2        160.66        164.59        13.50 o                         
   5   2   2        788.84        791.90        39.73 o                         
   6   2   2       2404.63       2818.61       142.43 o                         
   7   2   2        227.14        247.36        18.99 o                         
   8   2   2       1799.20       1713.82        83.52 o                         
   9   2   2        318.20        417.03        33.46 o                         
  10   2   2        294.65        257.69        18.92 o                         
  11   2   2       1187.22       1034.80        67.10 o                         
  12   2   2        371.68        306.90        20.52 o                         
  13   2   2          0.62          9.88         8.91 o                         
  14   2   2        281.79        350.79        32.74 o                         
  15   2   2          0.70         26.74        10.75 o                         
 -16   3   2          9.94         14.59        27.96 o                         
 -15   3   2         78.14        189.84        35.48 o                         
 -14   3   2          3.11         44.38        15.59 o                         
 -13   3   2         74.82         60.00        18.16 o                         
 -12   3   2         77.61        107.15        19.85 o                         
 -11   3   2        589.10        678.03        65.69 o                         
 -10   3   2       1492.50       1591.04        91.70 o                         
  -9   3   2        205.25        182.14        23.97 o                         
  -8   3   2        100.71         54.64        11.79 o                         
  -7   3   2       1781.22       1947.17       107.87 o                         
  -6   3   2       9777.18      11168.44       724.76 o                         
  -5   3   2       2324.16       2288.61       136.75 o                         
  -4   3   2        275.74        244.68        23.81 o                         
  -3   3   2        368.21        404.53        21.20 o                         
  -2   3   2        419.99        419.20        22.32 o                         
  -1   3   2        141.83        134.80        16.58 o                         
   0   3   2        186.46        163.83        16.38 o                         
   1   3   2       3252.22       2912.32       169.70 o                         
   2   3   2       1033.51        738.34        36.64 o                         
   3   3   2        782.14        847.11        49.84 o                         
   4   3   2        105.27        130.05        13.72 o                         
   5   3   2        745.94        904.92        54.81 o                         
   6   3   2        380.06        546.99        30.86 o                         
   7   3   2        205.45        327.07        23.17 o                         
   8   3   2        288.92        272.23        25.95 o                         
   9   3   2         26.62         24.80         6.82 o                         
  10   3   2        829.68        741.91        47.87 o                         
  11   3   2        929.98        807.26        43.31 o                         
  12   3   2          8.36         78.39        11.83 o                         
  13   3   2       1154.13        994.11        71.69 o                         
  14   3   2          0.08         18.62        11.75 o                         
  15   3   2          0.32         29.33        15.48 o                         
  16   3   2         49.25         29.17        29.17 o                         
 -16   4   2         45.79        123.98        53.48 o                         
 -15   4   2         44.51         73.55        20.01 o                         
 -14   4   2          0.39          6.14        11.11 o                         
 -13   4   2         61.61         89.03        19.85 o                         
 -12   4   2       1834.09       1817.19       141.70 o                         
 -11   4   2       3013.41       2807.59       179.59 o                         
 -10   4   2       1281.56       1114.75        69.92 o                         
  -9   4   2       1398.27       1285.28        83.72 o                         
  -8   4   2        558.05        481.22        39.13 o                         
  -7   4   2       2376.03       2112.29       118.60 o                         
  -6   4   2      19189.75      18979.53      1409.42 o                         
  -5   4   2       3833.35       4171.22       221.46 o                         
  -4   4   2       4054.41       4298.33       210.74 o                         
  -3   4   2        866.83        839.87        44.61 o                         
  -2   4   2       3838.30       3585.40       174.05 o                         
  -1   4   2      12947.26      11113.62       835.90 o                         
   0   4   2      36659.13      43022.59      2838.84 o                         
   1   4   2       2334.57       2405.98       159.69 o                         
   2   4   2         41.13         71.96         7.76 o                         
   3   4   2        943.80        648.30        40.88 o                         
   4   4   2       4415.13       4224.20       209.81 o                         
   5   4   2       6557.09       6928.69       523.99 o                         
   6   4   2       9833.91       9629.69       468.27 o                         
   7   4   2       1164.86       1211.69        63.48 o                         
   8   4   2         40.31         31.61         7.90 o                         
   9   4   2       2289.42       2083.62       110.42 o                         
  10   4   2        129.40        187.95        18.92 o                         
  11   4   2         50.92        163.46        15.64 o                         
  12   4   2        341.38        353.37        27.39 o                         
  13   4   2         70.54        128.75        20.39 o                         
  14   4   2        400.54        280.65        52.10 o                         
  15   4   2          2.01         35.66        16.84 o                         
  16   4   2        356.80        285.85        58.95 o                         
 -16   5   2         24.31          6.08        25.53 o                         
 -15   5   2        135.57        160.86        30.34 o                         
 -14   5   2          0.86         20.80        28.07 o                         
 -13   5   2        172.74        155.61        33.67 o                         
 -12   5   2         24.06         95.08        22.97 o                         
 -11   5   2        304.42        322.18        34.00 o                         
 -10   5   2         26.80          4.93         9.44 o                         
  -9   5   2         95.68         87.27        17.27 o                         
  -8   5   2       2078.31       2158.50       122.78 o                         
  -7   5   2       5214.79       5554.09       297.55 o                         
  -6   5   2       1020.93       1018.28        63.33 o                         
  -5   5   2       2737.32       2573.93       170.11 o                         
  -4   5   2       1063.57       1089.13        53.80 o                         
  -3   5   2       5116.30       4720.44       252.32 o                         
  -2   5   2        855.69        889.05        43.34 o                         
  -1   5   2      60132.14      66383.66      4402.55 o                         
   0   5   2       1390.32       1522.61        88.86 o                         
   1   5   2      50685.22      54462.73      3614.03 o                         
   2   5   2          8.44          8.13         4.05 o                         
   3   5   2         94.49        113.10        11.15 o                         
   4   5   2       4444.43       3881.80       187.00 o                         
   5   5   2       2445.38       2217.19       142.24 o                         
   6   5   2       2962.46       3078.15       156.51 o                         
   7   5   2        707.98        784.46        50.53 o                         
   8   5   2       1330.77       1562.87        78.60 o                         
   9   5   2         94.79        102.00        14.10 o                         
  10   5   2        369.63        325.07        26.48 o                         
  11   5   2        392.27        315.51        31.77 o                         
  12   5   2         85.41        178.28        30.80 o                         
  13   5   2        372.21        366.38        58.66 o                         
  14   5   2          0.17         24.46        14.84 o                         
  15   5   2         65.51        110.30        26.29 o                         
  16   5   2         91.14         89.43        32.09 o                         
 -16   6   2          3.05         24.83        20.42 o                         
 -15   6   2        441.35        511.67        58.71 o                         
 -14   6   2          0.55         25.80        13.60 o                         
 -13   6   2        505.58        604.69        79.48 o                         
 -12   6   2         13.91         27.10        13.73 o                         
 -11   6   2        391.08        453.61        39.51 o                         
 -10   6   2        364.52        324.13        33.15 o                         
  -9   6   2        963.35        860.08        54.66 o                         
  -8   6   2          0.38         10.89         8.43 o                         
  -7   6   2         50.45        106.55        20.18 o                         
  -6   6   2       1126.34       1427.59        75.40 o                         
  -5   6   2        816.96        837.85        45.68 o                         
  -4   6   2        165.96        211.56        15.98 o                         
  -3   6   2       9397.59       8802.27       507.29 o                         
  -2   6   2       2124.42       1907.85       126.87 o                         
  -1   6   2      11868.32       8101.51      1047.79 o                         
   0   6   2       6397.58       6785.45       509.02 o                         
   1   6   2       3461.75       3706.87       241.58 o                         
   2   6   2       4435.03       3904.04       252.18 o                         
   3   6   2          0.78         25.69         9.79 o                         
   4   6   2       1168.63        985.29        53.31 o                         
   5   6   2        443.98        363.66        22.53 o                         
   6   6   2        842.94       1053.41        48.01 o                         
   7   6   2         81.65         85.61        10.36 o                         
   8   6   2       1668.75       1903.25        87.93 o                         
   9   6   2         91.05        118.70        16.54 o                         
  10   6   2        786.71        804.37        85.12 o                         
  11   6   2        145.80         95.80        18.14 o                         
  12   6   2          0.00        102.44        20.22 o                         
  13   6   2         83.00        106.92        30.89 o                         
  14   6   2        221.80        178.79        34.42 o                         
  15   6   2         26.53         35.02        16.99 o                         
  16   6   2       1001.28       1241.06       220.01 o                         
 -16   7   2         41.49         59.16        26.58 o                         
 -15   7   2         20.78         34.03        19.77 o                         
 -14   7   2          0.55         41.28        14.39 o                         
 -13   7   2          3.97          1.68        10.13 o                         
 -12   7   2        463.46        387.30        38.69 o                         
 -11   7   2        217.16        295.00        39.14 o                         
 -10   7   2         74.29        107.23        20.53 o                         
  -9   7   2       1315.11       1306.94        76.03 o                         
  -8   7   2         25.05          8.02         9.14 o                         
  -7   7   2       2433.55       2196.83       123.50 o                         
  -6   7   2        624.24        652.47        41.53 o                         
  -5   7   2       3278.20       3586.48       209.97 o                         
  -4   7   2       1215.18       1129.53        59.66 o                         
  -3   7   2        739.74        771.78        43.42 o                         
  -2   7   2       4213.78       4565.84       207.72 o                         
  -1   7   2       9432.06       9628.08       553.27 o                         
   0   7   2       1113.54       1538.69        95.49 o                         
   1   7   2      13405.08      11657.14      1068.80 o                         
   2   7   2        904.52        974.00        63.10 o                         
   3   7   2         56.34         31.85         6.79 o                         
   4   7   2        284.49        269.70        21.94 o                         
   5   7   2       2547.85       2440.46       123.09 o                         
   6   7   2        193.48        298.43        21.49 o                         
   7   7   2         25.43         68.30         9.84 o                         
   8   7   2        222.80        218.76        20.38 o                         
   9   7   2        157.50        178.89        18.65 o                         
  10   7   2        145.19        125.84        19.85 o                         
  11   7   2        744.67        772.11        56.88 o                         
  12   7   2         94.55        152.70        27.35 o                         
  13   7   2        546.93        584.97        58.88 o                         
  14   7   2          0.17          7.10        15.30 o                         
  15   7   2         26.95         56.78        20.53 o                         
  16   7   2         20.59        119.83        44.37 o                         
 -16   8   2        253.39        361.01        94.81 o                         
 -15   8   2         17.20         17.13        18.34 o                         
 -14   8   2        292.35        293.08        66.85 o                         
 -13   8   2          0.02         28.57        14.01 o                         
 -12   8   2          7.70         42.11        16.32 o                         
 -11   8   2       2459.67       2278.16       143.87 o                         
 -10   8   2          4.19          9.33        10.41 o                         
  -9   8   2        556.51        531.57        39.25 o                         
  -8   8   2        184.57        184.75        20.91 o                         
  -7   8   2          0.23         -7.06         7.06 o                         
  -6   8   2         39.53         62.96        10.27 o                         
  -5   8   2        340.74        419.62        27.42 o                         
  -4   8   2         59.43         62.91         9.56 o                         
  -3   8   2        622.57        584.03        38.86 o                         
  -2   8   2       8979.74       8176.46       372.54 o                         
  -1   8   2       8451.18      10424.25       671.87 o                         
   0   8   2         41.05        105.96        12.04 o                         
   1   8   2      20349.30      20346.50      1514.90 o                         
   2   8   2       2348.53       2440.24       148.18 o                         
   3   8   2       1725.28       1709.73        95.42 o                         
   4   8   2          0.30         11.26         5.68 o                         
   5   8   2         33.08         12.83         6.79 o                         
   6   8   2         88.54         85.35        11.35 o                         
   7   8   2        272.59        295.21        27.61 o                         
   8   8   2         11.05         11.58         6.91 o                         
   9   8   2         39.61         68.13        12.51 o                         
  10   8   2          0.98         30.60        11.86 o                         
  11   8   2        106.55        266.44        31.89 o                         
  12   8   2       1093.21       1261.35        90.68 o                         
  13   8   2         22.50         38.98        17.24 o                         
  14   8   2         32.77         61.00        30.42 o                         
  15   8   2         22.73         61.09        23.60 o                         
  16   8   2        428.93        408.28        77.50 o                         
 -16   9   2        195.58        291.73        82.66 o                         
 -15   9   2         12.75         49.62        29.78 o                         
 -14   9   2        291.36        395.02        87.39 o                         
 -13   9   2        142.65        166.07        26.19 o                         
 -12   9   2        102.85         52.96        19.14 o                         
 -11   9   2        107.24        208.53        29.59 o                         
 -10   9   2        104.94         75.74        14.47 o                         
  -9   9   2        266.43        379.43        37.48 o                         
  -8   9   2         67.69         74.76        14.47 o                         
  -7   9   2       2101.39       2000.27        99.90 o                         
  -6   9   2       2348.09       2224.98       108.22 o                         
  -5   9   2        344.41        377.29        26.09 o                         
  -4   9   2        872.97        817.69        47.60 o                         
  -3   9   2       4146.19       4223.64       248.30 o                         
  -2   9   2       5269.08       5586.98       294.00 o                         
  -1   9   2       1362.33       1623.12        91.99 o                         
   0   9   2       1851.39       2276.10       126.11 o                         
   1   9   2       2104.42       1859.91       103.59 o                         
   2   9   2       1100.97       1242.89        79.41 o                         
   3   9   2       6290.87       5913.09       344.59 o                         
   4   9   2        585.95        650.80        40.01 o                         
   5   9   2         32.11         34.47         9.03 o                         
   6   9   2       3308.30       2971.71       164.82 o                         
   7   9   2          1.36         28.22         8.43 o                         
   8   9   2       1377.26       1358.77        76.38 o                         
   9   9   2         48.23         49.96         9.75 o                         
  10   9   2          4.56         45.45        17.91 o                         
  11   9   2         30.13         57.08        19.56 o                         
  12   9   2         59.86         75.12        18.83 o                         
  13   9   2          0.16         38.12        18.50 o                         
  14   9   2        285.06        337.41        75.89 o                         
  15   9   2         10.71         45.79        23.71 o                         
  16   9   2        138.78        339.13       102.10 o                         
 -16  10   2          0.07         70.50        37.68 o                         
 -15  10   2        380.05        421.53       131.89 o                         
 -14  10   2         11.55         37.26        14.21 o                         
 -13  10   2        293.74        339.66        55.65 o                         
 -12  10   2        258.71        193.85        31.54 o                         
 -11  10   2        445.32        375.15        40.43 o                         
 -10  10   2        344.77        234.72        24.37 o                         
  -9  10   2        641.54        685.02        80.15 o                         
  -8  10   2        435.57        451.57        49.65 o                         
  -7  10   2        206.99        222.02        22.83 o                         
  -6  10   2       4913.19       4674.69       313.28 o                         
  -5  10   2          6.30          2.18         6.86 o                         
  -4  10   2       1378.08       1417.37        74.94 o                         
  -3  10   2        589.61        607.89        67.60 o                         
  -2  10   2          9.18         15.08         7.23 o                         
  -1  10   2       5198.11       5087.16       254.30 o                         
   0  10   2       1266.36       1458.00        78.45 o                         
   1  10   2        698.10       1077.01        64.50 o                         
   2  10   2         66.22         78.93        13.42 o                         
   3  10   2       1360.72       1219.66        88.39 o                         
   4  10   2         30.08         29.81         7.35 o                         
   5  10   2         29.12         29.47         9.27 o                         
   6  10   2        169.64        152.38        16.28 o                         
   7  10   2         22.17         32.42         8.43 o                         
   8  10   2         64.93         58.66        10.84 o                         
   9  10   2         96.71        115.49        13.65 o                         
  10  10   2        164.97        118.67        15.15 o                         
  11  10   2         76.87        267.87        32.04 o                         
  12  10   2        106.25        100.92        25.65 o                         
  13  10   2         24.92         72.68        24.67 o                         
  14  10   2         10.29         35.51        23.88 o                         
  15  10   2         20.24         41.91        20.62 o                         
  16  10   2         47.22         56.75        49.84 o                         
 -15  11   2        163.12        273.49        87.52 o                         
 -14  11   2         51.36        168.15        47.42 o                         
 -13  11   2          0.53         17.90        23.29 o                         
 -12  11   2        170.44        217.12        30.41 o                         
 -11  11   2         10.27         81.72        21.74 o                         
 -10  11   2       1026.63        965.89        79.96 o                         
  -9  11   2         64.75         74.80        14.90 o                         
  -8  11   2       1571.56       1751.87       104.34 o                         
  -7  11   2       2114.59       1945.65       108.48 o                         
  -6  11   2        176.36        153.11        16.93 o                         
  -5  11   2          4.34          5.01         7.45 o                         
  -4  11   2         76.15         96.40        13.79 o                         
  -3  11   2        295.23        261.31        27.79 o                         
  -2  11   2        923.27       1046.85        62.34 o                         
  -1  11   2       1253.19       1525.29        76.21 o                         
   0  11   2        122.96        171.18        16.58 o                         
   1  11   2       3076.92       3131.83       172.99 o                         
   2  11   2         38.03        104.94        15.35 o                         
   3  11   2        229.10        274.26        26.17 o                         
   4  11   2          8.48          0.59         8.05 o                         
   5  11   2         87.31         80.61        11.89 o                         
   6  11   2       1177.81       1216.65        67.49 o                         
   7  11   2        888.48        781.63        44.30 o                         
   8  11   2        525.63        600.62        39.19 o                         
   9  11   2        116.64        125.03        14.23 o                         
  10  11   2        119.22        195.73        20.31 o                         
  11  11   2        429.79        509.54        50.28 o                         
  12  11   2         77.53        118.69        28.45 o                         
  13  11   2          0.07         26.37        21.19 o                         
  14  11   2         21.22        111.09        39.43 o                         
  15  11   2          0.06         22.09        23.95 o                         
 -15  12   2        208.36        284.43        88.73 o                         
 -14  12   2        207.90        209.21       105.75 o                         
 -13  12   2          7.35         46.32        20.42 o                         
 -12  12   2        357.10        333.67        39.57 o                         
 -11  12   2          8.51         49.96        13.80 o                         
 -10  12   2        556.31        524.77        44.32 o                         
  -9  12   2        795.22        985.04        68.60 o                         
  -8  12   2        189.71        164.91        16.52 o                         
  -7  12   2        445.23        390.19        39.23 o                         
  -6  12   2       1948.09       1711.56        90.01 o                         
  -5  12   2          5.87          9.94         8.45 o                         
  -4  12   2        721.97        821.15        50.22 o                         
  -3  12   2        169.75        157.38        19.52 o                         
  -2  12   2         18.30        135.27        28.32 o                         
  -1  12   2        106.74        249.04        27.52 o                         
   0  12   2       1162.54       1219.67        67.20 o                         
   1  12   2       1617.92       1468.53        86.05 o                         
   2  12   2       3772.39       3779.85       269.66 o                         
   3  12   2         32.76         20.10        10.85 o                         
   4  12   2        166.26        199.11        22.64 o                         
   5  12   2         98.70         80.05        12.84 o                         
   6  12   2          8.77         22.21        10.10 o                         
   7  12   2         95.49         48.33        10.36 o                         
   8  12   2        992.99        998.43        53.89 o                         
   9  12   2         66.42         56.75        10.48 o                         
  10  12   2          0.21         79.86        41.41 o                         
  11  12   2        221.84        248.25        38.74 o                         
  12  12   2          1.14         32.06        16.66 o                         
  13  12   2        118.93        268.93        48.05 o                         
  14  12   2         34.92         40.72        25.53 o                         
  15  12   2          5.53         72.93        53.48 o                         
 -14  13   2          0.88         65.44        31.29 o                         
 -13  13   2         55.68         31.95        26.98 o                         
 -12  13   2        130.27        129.85        25.64 o                         
 -11  13   2         10.95         46.75        16.23 o                         
 -10  13   2          8.29          8.87        13.87 o                         
  -9  13   2       2457.37       2284.45       121.81 o                         
  -8  13   2         31.53         28.12        10.00 o                         
  -7  13   2       2541.86       2388.55       118.00 o                         
  -6  13   2        176.57        155.10        21.18 o                         
  -5  13   2          5.89         -1.89         8.80 o                         
  -4  13   2          1.63         -2.70         7.51 o                         
  -3  13   2        145.05        193.41        23.36 o                         
  -2  13   2         55.23        123.38        18.21 o                         
  -1  13   2        184.57        559.97        46.82 o                         
   0  13   2        362.17        487.72        35.21 o                         
   1  13   2       3190.13       3076.11       185.86 o                         
   2  13   2        689.28        723.31        53.19 o                         
   3  13   2        212.57        197.72        23.45 o                         
   4  13   2        838.09        703.86        51.84 o                         
   5  13   2        202.61        202.81        20.29 o                         
   6  13   2        284.09        294.35        26.69 o                         
   7  13   2         57.29         96.92        13.85 o                         
   8  13   2         54.44         67.45        11.39 o                         
   9  13   2        251.87        269.34        22.00 o                         
  10  13   2          1.30         14.82        10.90 o                         
  11  13   2          0.78        156.06        38.08 o                         
  12  13   2         54.05         52.38        26.91 o                         
  13  13   2         59.39        146.45        36.59 o                         
  14  13   2        165.47        326.98        96.03 o                         
  15  13   2          0.06         20.66        32.82 o                         
 -14  14   2        120.12         83.87        51.05 o                         
 -13  14   2        644.87        575.06        77.88 o                         
 -12  14   2         24.69         28.35        15.06 o                         
 -11  14   2         14.02         15.01        12.83 o                         
 -10  14   2         79.23         63.73        18.15 o                         
  -9  14   2        136.52        148.58        17.18 o                         
  -8  14   2        132.26        118.80        15.20 o                         
  -7  14   2       1573.62       1500.13        80.45 o                         
  -6  14   2         46.81         31.93        11.48 o                         
  -5  14   2       2944.65       2806.73       136.43 o                         
  -4  14   2        150.69        146.77        18.18 o                         
  -3  14   2       1578.30       1463.90        89.40 o                         
  -2  14   2         54.41         71.12        14.86 o                         
  -1  14   2       1915.24       2122.33       118.37 o                         
   0  14   2        209.29        257.34        24.65 o                         
   1  14   2       1749.05       1900.99       119.94 o                         
   2  14   2          7.08          7.95        10.21 o                         
   3  14   2        159.40        213.85        25.81 o                         
   4  14   2         70.03         47.01        14.03 o                         
   5  14   2        956.69        926.52        87.25 o                         
   6  14   2        172.77        105.40        15.28 o                         
   7  14   2        193.03        190.04        18.96 o                         
   8  14   2        564.54        658.83        54.50 o                         
   9  14   2         31.65         46.18        12.62 o                         
  10  14   2        442.00        504.77        50.05 o                         
  11  14   2        458.01        450.32        60.03 o                         
  12  14   2         33.75         97.23        30.08 o                         
  13  14   2         53.24         68.13        31.25 o                         
  14  14   2          1.51         27.96        35.25 o                         
 -14  15   2         23.28         44.97        38.90 o                         
 -13  15   2         12.32        142.22        55.91 o                         
 -12  15   2         20.47         69.45        20.02 o                         
 -11  15   2          1.28         78.07        21.11 o                         
 -10  15   2        720.76        698.39        69.11 o                         
  -9  15   2         11.83         23.64         8.25 o                         
  -8  15   2         10.13         13.77         9.74 o                         
  -7  15   2        156.24        222.16        22.63 o                         
  -6  15   2       1286.79       1063.88        61.71 o                         
  -5  15   2         54.35         42.09        12.69 o                         
  -4  15   2         40.67         52.53        13.66 o                         
  -3  15   2          0.39         -2.80         9.60 o                         
  -2  15   2          7.66         18.76        10.61 o                         
  -1  15   2        564.67        531.47        41.91 o                         
   0  15   2         33.73         20.00         9.06 o                         
   1  15   2        327.49        384.03        37.65 o                         
   2  15   2         16.37         11.78        13.89 o                         
   3  15   2        525.78        521.94        43.97 o                         
   4  15   2        246.13        231.10        27.59 o                         
   5  15   2         56.47         10.24        13.94 o                         
   6  15   2         86.92         88.40        18.78 o                         
   7  15   2        831.78        852.60        58.35 o                         
   8  15   2        227.69        324.84        29.86 o                         
   9  15   2         11.14         18.46         8.28 o                         
  10  15   2        185.43        222.23        22.24 o                         
  11  15   2        438.39        396.71        54.86 o                         
  12  15   2          1.97         89.05        38.90 o                         
  13  15   2        152.15        246.75        77.79 o                         
 -13  16   2        639.20        784.02       161.67 o                         
 -12  16   2         32.49         66.69        30.94 o                         
 -11  16   2       1156.74        969.26        79.55 o                         
 -10  16   2         98.46         78.79        23.05 o                         
  -9  16   2        925.34        850.97        55.50 o                         
  -8  16   2        792.04        861.72        72.31 o                         
  -7  16   2       1910.94       1720.45       104.90 o                         
  -6  16   2       1581.87       1487.24        91.61 o                         
  -5  16   2       1036.56       1067.77        71.94 o                         
  -4  16   2       2021.11       1830.03       121.58 o                         
  -3  16   2         56.03         87.57        19.24 o                         
  -2  16   2        162.22        213.83        21.98 o                         
  -1  16   2       3343.11       3061.88       157.78 o                         
   0  16   2         64.93         71.41        13.34 o                         
   1  16   2        854.89       1252.80        90.29 o                         
   2  16   2        646.88        726.93        68.10 o                         
   3  16   2        490.97        484.85        47.65 o                         
   4  16   2        215.99        174.32        25.78 o                         
   5  16   2         22.68         45.01        17.31 o                         
   6  16   2        429.31        466.80        46.54 o                         
   7  16   2       2147.39       1905.97       160.03 o                         
   8  16   2         96.37        146.41        27.91 o                         
   9  16   2        348.80        361.49        34.51 o                         
  10  16   2        179.52        167.98        18.42 o                         
  11  16   2        240.18        268.62        47.06 o                         
  12  16   2         70.61        179.90        75.36 o                         
  13  16   2         20.43         47.41        40.11 o                         
 -12  17   2        138.01        137.35        54.70 o                         
 -11  17   2        332.03        304.31        45.97 o                         
 -10  17   2        618.72        582.13        72.25 o                         
  -9  17   2        313.61        319.38        30.46 o                         
  -8  17   2         53.79         38.30        12.96 o                         
  -7  17   2        225.75        171.56        24.68 o                         
  -6  17   2         45.75         91.25        18.83 o                         
  -5  17   2        455.17        468.45        43.20 o                         
  -4  17   2        884.10        890.61        77.76 o                         
  -3  17   2        609.28        650.76        56.74 o                         
  -2  17   2          2.40         44.88        11.04 o                         
  -1  17   2        153.02        327.08        27.45 o                         
   0  17   2          6.70          6.69        12.58 o                         
   1  17   2        851.21        892.21        72.02 o                         
   2  17   2        594.35        681.37        78.42 o                         
   3  17   2         93.11        113.17        24.66 o                         
   4  17   2        204.88        168.34        26.48 o                         
   5  17   2         36.31         -9.96        12.72 o                         
   6  17   2       1444.43       1522.52       118.71 o                         
   7  17   2        365.22        352.80        66.85 o                         
   8  17   2       2153.42       1895.01       145.52 o                         
   9  17   2         13.29         38.24        21.93 o                         
  10  17   2        226.75        233.67        30.07 o                         
  11  17   2         88.14        113.04        41.33 o                         
  12  17   2         89.54        -20.66        24.31 o                         
 -10  18   2        475.81        448.34        67.90 o                         
  -9  18   2        184.10        223.17        32.87 o                         
  -8  18   2         66.50        125.76        22.07 o                         
  -7  18   2          5.64         34.61        14.40 o                         
  -6  18   2         59.68         90.10        19.56 o                         
  -5  18   2          6.68         35.58        20.02 o                         
  -4  18   2        654.48        609.98        52.99 o                         
  -3  18   2         18.19         17.83         8.55 o                         
  -2  18   2        295.99        370.47        37.29 o                         
  -1  18   2       1098.50       1087.73        77.88 o                         
   0  18   2        650.64        778.62        59.02 o                         
   1  18   2       1064.41       1177.20        98.17 o                         
   2  18   2        293.84        342.77        47.65 o                         
   3  18   2         19.58          6.27        13.33 o                         
   4  18   2        327.19        348.86        45.03 o                         
   5  18   2        281.37        329.84        42.47 o                         
   6  18   2        694.52        684.89        68.87 o                         
   7  18   2         93.59         75.09        21.55 o                         
   8  18   2        622.11        535.57        56.71 o                         
   9  18   2          4.70          9.83        13.70 o                         
  10  18   2          8.65         29.55        14.88 o                         
 -10  19   2        418.80        304.66        52.85 o                         
  -9  19   2        109.09        176.48        35.76 o                         
  -8  19   2         33.67         40.07        13.57 o                         
  -7  19   2        574.43        630.62        60.58 o                         
  -6  19   2        707.31        561.21        68.23 o                         
  -5  19   2        414.30        336.66        37.05 o                         
  -4  19   2         25.28         40.11        10.73 o                         
  -3  19   2          9.04         13.24         7.74 o                         
  -2  19   2          5.81          6.52         9.31 o                         
  -1  19   2         33.05         72.90        13.14 o                         
   0  19   2        241.42        221.07        26.19 o                         
   1  19   2        153.45        121.26        23.17 o                         
   2  19   2          7.83          2.90        14.04 o                         
   3  19   2         43.92         64.04        20.27 o                         
   4  19   2        392.56        395.74        47.35 o                         
   5  19   2        209.64        279.74        38.86 o                         
   6  19   2         80.25         71.48        30.18 o                         
   7  19   2         20.59         10.01        12.21 o                         
   8  19   2         40.79         35.25        25.53 o                         
   9  19   2        181.50        205.70        32.13 o                         
  10  19   2         55.07         70.50        30.39 o                         
  -9  20   2        255.50        173.11        32.12 o                         
  -8  20   2        149.51        131.59        28.00 o                         
  -7  20   2         40.10         66.25        26.64 o                         
  -6  20   2        635.18        692.94        68.44 o                         
  -5  20   2         27.61         47.46        20.70 o                         
  -4  20   2         41.19         74.92        22.38 o                         
  -3  20   2         57.79         45.59        18.60 o                         
  -2  20   2        225.18        271.04        25.59 o                         
  -1  20   2        120.17        116.95        22.63 o                         
   0  20   2         11.39         26.94        13.71 o                         
   1  20   2         10.05         51.48        17.90 o                         
   2  20   2         19.54         31.95        16.63 o                         
   3  20   2         76.54         43.56        18.18 o                         
   4  20   2        835.12        739.16       113.43 o                         
   5  20   2       1077.49       1097.09       113.99 o                         
   6  20   2       1091.85       1013.90        93.90 o                         
   7  20   2          0.20         -2.52        12.63 o                         
   8  20   2        254.38        289.73        51.95 o                         
  -8  21   2          8.97         77.44        29.19 o                         
  -7  21   2        562.50        606.96        72.68 o                         
  -6  21   2        108.25         95.96        26.78 o                         
  -5  21   2          2.37         55.91        24.75 o                         
  -4  21   2         65.06        142.10        31.96 o                         
  -3  21   2        211.31        158.29        31.05 o                         
  -2  21   2          0.16         16.26        19.34 o                         
  -1  21   2        515.30        525.74        58.96 o                         
   0  21   2          0.04         22.91        13.81 o                         
   1  21   2        949.14       1000.10       201.17 o                         
   2  21   2        103.76         74.61        22.81 o                         
   3  21   2         21.33          4.26        12.20 o                         
   4  21   2        437.81        454.48        52.74 o                         
   5  21   2          0.39         63.48        22.08 o                         
   6  21   2        490.21        426.19        59.61 o                         
   7  21   2        141.86        155.07        33.60 o                         
   8  21   2        608.48        820.07       107.27 o                         
   9  21   2          0.36         46.19        30.39 o                         
  -8  22   2         11.19         26.74        20.66 o                         
  -7  22   2         62.49        115.59        32.88 o                         
  -6  22   2         10.89         23.90        17.60 o                         
  -5  22   2        211.55        310.81        55.31 o                         
  -4  22   2          3.90         62.80        29.42 o                         
  -3  22   2         28.02         51.98        22.45 o                         
  -2  22   2         27.08         81.09        21.51 o                         
  -1  22   2        117.49        111.89        20.33 o                         
   0  22   2         47.56         37.27        14.18 o                         
   1  22   2          0.00         14.13        15.26 o                         
   2  22   2         85.20        131.28        38.81 o                         
   3  22   2         17.87         13.86        21.88 o                         
   4  22   2          4.89         30.65        24.02 o                         
   5  22   2        167.16        195.00        48.59 o                         
   6  22   2        350.13        279.75        44.49 o                         
   7  22   2        199.71        163.70        42.95 o                         
   8  22   2         28.44        104.54        43.76 o                         
  -7  23   2        384.55        517.82       114.26 o                         
  -6  23   2          3.12         41.33        30.39 o                         
  -5  23   2        289.25        302.02        56.06 o                         
  -4  23   2         31.26         24.31        31.60 o                         
  -3  23   2          8.16         45.78        26.13 o                         
  -2  23   2        254.51        212.72        76.58 o                         
  -1  23   2        561.92        342.78        98.46 o                         
   0  23   2         22.76         50.72        13.64 o                         
   1  23   2        133.25        248.13        40.15 o                         
   2  23   2          7.11         43.78        37.07 o                         
   3  23   2          5.18         24.86        21.88 o                         
   4  23   2         38.47         29.49        18.40 o                         
   5  23   2        233.32        252.83        68.07 o                         
   6  23   2        865.36        937.19       121.91 o                         
   7  23   2        116.19        258.91        77.79 o                         
   8  23   2         21.46         54.70        36.47 o                         
  -7  24   2        337.09        254.05        81.44 o                         
  -6  24   2          3.44         43.76        34.03 o                         
  -5  24   2         68.73         89.95        46.19 o                         
  -4  24   2         96.99        119.12        53.48 o                         
  -3  24   2         55.81         34.03        34.03 o                         
  -2  24   2         36.84         31.60        35.25 o                         
   0  24   2         30.11         64.42        24.31 o                         
   1  24   2          7.03         57.13        34.03 o                         
   2  24   2          0.73         14.59        25.53 o                         
   3  24   2          0.02         74.15        47.41 o                         
   4  24   2        253.02        172.61        65.64 o                         
   5  24   2        111.52        123.98        53.48 o                         
   6  24   2         12.00         98.46        42.54 o                         
   7  24   2          3.77         32.82        35.25 o                         
  -6  25   2          5.81         42.54        31.60 o                         
  -5  25   2         13.27         66.85        40.11 o                         
  -4  25   2          1.33         41.33        44.97 o                         
   6  25   2        352.36        412.06       103.32 o                         
 -15   0   3         35.85        116.69        48.62 o                         
 -13   0   3        126.77        100.83        36.09 o                         
 -11   0   3         56.19         33.65        26.16 o                         
  -9   0   3         67.35         87.82        19.59 o                         
  -7   0   3        121.58        137.93        19.94 o                         
  -5   0   3      16064.99      13402.15      1228.67 o                         
  -3   0   3      32056.23      23970.07      2426.78 o                         
  -1   0   3        158.45       3749.91       489.86 o                         
   3   0   3         39.38         90.03        14.23 o                         
   5   0   3       3005.51       2679.55       156.37 o                         
   7   0   3         57.41         67.11        11.95 o                         
   9   0   3       4160.96       3780.95       295.49 o                         
  11   0   3       1369.77        971.76        63.20 o                         
  13   0   3        387.43        496.09        68.97 o                         
  15   0   3        133.84        212.85        28.84 o                         
 -16   1   3          2.52         30.06        24.02 o                         
 -15   1   3         10.33         11.47        18.23 o                         
 -14   1   3        201.28        161.01        47.72 o                         
 -13   1   3        308.12        360.42        55.43 o                         
 -12   1   3        345.34        403.31        56.34 o                         
 -11   1   3          2.32         56.12        16.63 o                         
 -10   1   3        404.69        407.02        39.17 o                         
  -9   1   3        346.98        266.22        25.15 o                         
  -8   1   3       1000.43        916.22        54.37 o                         
  -7   1   3        763.65        893.62        50.09 o                         
  -6   1   3       3477.26       3279.50       163.88 o                         
  -5   1   3        838.75        929.23        43.82 o                         
  -4   1   3       4283.25       5471.13       267.89 o                         
  -3   1   3      10303.58       7517.75       842.97 o                         
  -2   1   3      29234.17      29875.70      2049.28 o                         
  -1   1   3         31.51         16.22         3.90 o                         
   0   1   3         53.01         39.15         5.08 o                         
   1   1   3        242.07        153.04        16.37 o                         
   2   1   3      38219.03      24774.94      3317.18 o                         
   3   1   3       8893.38       8213.35       474.78 o                         
   4   1   3      10591.69       9083.83       587.71 o                         
   5   1   3       7692.87       6765.50       355.95 o                         
   6   1   3        252.53        229.26        15.27 o                         
   7   1   3        422.90        450.15        34.02 o                         
   8   1   3        304.28        351.51        26.54 o                         
   9   1   3         50.31         77.10         9.34 o                         
  10   1   3       1512.53       1590.37        68.98 o                         
  11   1   3        720.40        708.91        38.18 o                         
  12   1   3         89.06        106.80        11.45 o                         
  13   1   3       1323.27       1168.12        65.08 o                         
  14   1   3         34.80         36.39         9.97 o                         
  15   1   3         15.68         31.47         8.83 o                         
 -16   2   3         23.51         28.35        20.79 o                         
 -15   2   3         14.68         42.29        16.68 o                         
 -14   2   3        253.53        304.32        37.08 o                         
 -13   2   3          6.07         42.30        20.93 o                         
 -12   2   3        330.86        324.45        33.08 o                         
 -11   2   3        116.22        191.56        22.38 o                         
 -10   2   3        346.42        453.16        37.67 o                         
  -9   2   3        372.52        355.32        35.51 o                         
  -8   2   3        271.59        357.10        29.36 o                         
  -7   2   3        221.86        361.21        28.25 o                         
  -6   2   3        542.72        457.89        32.41 o                         
  -5   2   3      10649.92       9768.02       477.28 o                         
  -4   2   3       5998.55       4982.70       266.06 o                         
  -3   2   3      14751.86      12368.98       964.24 o                         
  -2   2   3        194.41        190.19        12.76 o                         
  -1   2   3        784.60       1007.13        67.13 o                         
   0   2   3       8954.87       9040.32       777.57 o                         
   1   2   3       8899.21       7815.35       560.40 o                         
   2   2   3         87.71        101.11         7.89 o                         
   3   2   3         17.36         42.67         7.51 o                         
   4   2   3        331.81        335.31        23.59 o                         
   5   2   3       2976.42       2871.96       126.47 o                         
   6   2   3        199.13        232.82        14.06 o                         
   7   2   3          2.42          3.23         5.14 o                         
   8   2   3        989.69        894.86        46.54 o                         
   9   2   3       2499.32       2390.49       112.26 o                         
  10   2   3         30.99         40.60         7.94 o                         
  11   2   3        625.52        708.29        35.88 o                         
  12   2   3         34.68         52.40         8.36 o                         
  13   2   3          3.36         16.91         6.65 o                         
  14   2   3         12.64         67.36        16.29 o                         
  15   2   3        403.96        585.13        78.20 o                         
  16   2   3        275.77        371.95       100.89 o                         
 -16   3   3          1.57          7.29        26.74 o                         
 -15   3   3          7.00         35.71        15.13 o                         
 -14   3   3         58.14         64.67        17.57 o                         
 -13   3   3          7.83         88.75        27.11 o                         
 -12   3   3        726.83        666.96        61.06 o                         
 -11   3   3         20.40         97.89        21.65 o                         
 -10   3   3        195.66        272.44        27.60 o                         
  -9   3   3          9.06         22.33         9.85 o                         
  -8   3   3        299.19        286.21        25.74 o                         
  -7   3   3       1103.48        951.59        52.09 o                         
  -6   3   3       2488.19       2364.09       131.38 o                         
  -5   3   3       1145.02       1301.32        69.27 o                         
  -4   3   3      22054.76      20275.45      1576.23 o                         
  -3   3   3       3995.44       3380.68       168.12 o                         
  -2   3   3      19888.58      17692.20      1291.51 o                         
  -1   3   3      19885.86      20148.33      1422.03 o                         
   0   3   3       8158.33       6247.05       572.86 o                         
   1   3   3      11054.89      12674.01       903.18 o                         
   2   3   3        410.60        338.33        25.68 o                         
   3   3   3       2189.66       2091.41       104.75 o                         
   4   3   3      10096.38      10148.79       588.28 o                         
   5   3   3       1451.93       1342.73        62.58 o                         
   6   3   3       1358.45       1464.08        66.79 o                         
   7   3   3        182.37        156.10        21.79 o                         
   8   3   3          0.16         -4.17         4.17 o                         
   9   3   3        486.82        511.39        27.23 o                         
  10   3   3        711.61        645.83        41.38 o                         
  11   3   3       1054.99        940.07        70.08 o                         
  12   3   3         36.93        103.92        14.94 o                         
  13   3   3        448.62        447.24        35.54 o                         
  14   3   3          4.32          8.12        10.93 o                         
  15   3   3        260.17        255.95        85.09 o                         
  16   3   3        319.88        405.99       103.32 o                         
 -16   4   3          3.54         58.35        37.68 o                         
 -15   4   3        120.07        120.80        27.64 o                         
 -14   4   3         17.47         36.38        13.71 o                         
 -13   4   3        664.20        690.12        61.56 o                         
 -12   4   3        342.02        408.39        38.50 o                         
 -11   4   3        941.64        991.48        66.56 o                         
 -10   4   3        227.99        234.68        27.72 o                         
  -9   4   3       4448.86       4660.99       277.17 o                         
  -8   4   3        840.77        720.68        44.67 o                         
  -7   4   3         82.09         89.40        15.14 o                         
  -6   4   3       2758.29       2717.90       150.49 o                         
  -5   4   3       4447.27       4009.45       198.99 o                         
  -4   4   3       1982.10       1903.91        95.11 o                         
  -3   4   3        562.64        456.88        28.49 o                         
  -2   4   3        341.89        441.37        26.09 o                         
  -1   4   3      14027.50      13855.19      1026.50 o                         
   0   4   3      55732.51      63557.66      4835.54 o                         
   1   4   3      11968.17       9072.61       829.43 o                         
   2   4   3        463.25        280.01        22.76 o                         
   3   4   3         27.22         28.14         5.42 o                         
   4   4   3        108.72         93.91        10.87 o                         
   5   4   3       2299.25       2342.61       120.41 o                         
   6   4   3        102.54         46.63         9.12 o                         
   7   4   3         28.17         38.97         8.91 o                         
   8   4   3        174.08        167.30        20.32 o                         
   9   4   3       1722.05       1655.47        85.88 o                         
  10   4   3         65.98         76.89        12.97 o                         
  11   4   3        123.30        139.86        18.06 o                         
  12   4   3         48.62        149.45        17.22 o                         
  13   4   3        123.76        143.84        24.99 o                         
  14   4   3        213.65        226.56        30.59 o                         
  15   4   3          7.09         47.63        20.31 o                         
  16   4   3          3.67         24.31        25.53 o                         
 -16   5   3         33.86         49.84        36.47 o                         
 -15   5   3         76.23        120.46        26.78 o                         
 -14   5   3         41.87         71.71        19.48 o                         
 -13   5   3        132.44        143.60        38.20 o                         
 -12   5   3        966.22        985.48        73.09 o                         
 -11   5   3         26.98         65.03        15.08 o                         
 -10   5   3         10.17         18.13        11.27 o                         
  -9   5   3        167.57        149.51        19.78 o                         
  -8   5   3       1665.46       1669.95        98.55 o                         
  -7   5   3         76.07        177.66        19.30 o                         
  -6   5   3        210.66        239.71        21.25 o                         
  -5   5   3        239.04        159.03        16.42 o                         
  -4   5   3        733.41        867.22        43.97 o                         
  -3   5   3        530.54        463.25        32.99 o                         
  -2   5   3       1390.36       1318.77        67.63 o                         
  -1   5   3      55344.21      56634.12      3771.68 o                         
   0   5   3       1175.36       1461.64        99.17 o                         
   1   5   3      22543.03      28053.96      2206.03 o                         
   2   5   3       5201.63       4859.24       317.10 o                         
   3   5   3        193.79        191.37        15.49 o                         
   4   5   3       3966.38       3586.80       165.43 o                         
   5   5   3        501.74        489.80        36.23 o                         
   6   5   3        576.57        514.57        32.99 o                         
   7   5   3        468.25        459.58        32.14 o                         
   8   5   3       1276.26       1404.16        73.33 o                         
   9   5   3          0.72         -7.08         7.96 o                         
  10   5   3        609.42        674.50        47.33 o                         
  11   5   3        111.45         94.56        13.94 o                         
  12   5   3       1098.54        975.52        73.54 o                         
  13   5   3        305.53        392.62        39.51 o                         
  14   5   3         53.98         48.74        19.47 o                         
  15   5   3         56.41         34.02        17.23 o                         
  16   5   3        260.90        270.45        71.72 o                         
 -16   6   3         88.64        113.04        52.27 o                         
 -15   6   3         18.21         26.36        14.99 o                         
 -14   6   3        127.35        146.74        32.01 o                         
 -13   6   3         23.83         26.32        14.36 o                         
 -12   6   3        575.22        560.46        49.81 o                         
 -11   6   3        167.93        230.40        26.41 o                         
 -10   6   3       2033.39       1578.76        90.16 o                         
  -9   6   3        256.69        238.87        24.26 o                         
  -8   6   3        129.35        120.05        16.89 o                         
  -7   6   3         46.11         57.53        11.52 o                         
  -6   6   3        929.04       1198.59        65.28 o                         
  -5   6   3       5082.33       4436.80       238.01 o                         
  -4   6   3          0.19          0.35         4.74 o                         
  -3   6   3       3415.66       2983.22       161.27 o                         
  -2   6   3       1333.34       1114.86        63.06 o                         
  -1   6   3       3683.03       3778.90       220.80 o                         
   0   6   3      82001.86      93080.62      6136.14 o                         
   1   6   3        894.55       1106.98        77.94 o                         
   2   6   3       4413.50       4481.57       220.83 o                         
   3   6   3       1419.27       1419.48        73.96 o                         
   4   6   3       2413.44       2777.99       141.41 o                         
   5   6   3        714.70        623.38        32.75 o                         
   6   6   3      15394.65      15316.94       882.04 o                         
   7   6   3        164.32        206.22        19.03 o                         
   8   6   3        345.61        422.58        32.18 o                         
   9   6   3        685.79        672.92        42.73 o                         
  10   6   3       1169.26       1305.57        78.48 o                         
  11   6   3       2263.21       1941.45       103.72 o                         
  12   6   3        376.23        369.75        38.34 o                         
  13   6   3        451.44        471.19        45.67 o                         
  14   6   3          0.37         23.47        15.79 o                         
  15   6   3          3.31         23.38        15.26 o                         
  16   6   3         33.50         26.52        18.85 o                         
 -16   7   3         20.76         25.74        26.74 o                         
 -15   7   3        174.95        255.37        47.00 o                         
 -14   7   3         50.42         88.08        20.34 o                         
 -13   7   3          5.46         52.52        19.04 o                         
 -12   7   3         16.36         58.62        16.22 o                         
 -11   7   3        161.22        295.00        37.95 o                         
 -10   7   3         32.89         41.65        13.75 o                         
  -9   7   3         76.18         85.20        15.75 o                         
  -8   7   3        766.95        864.85        58.85 o                         
  -7   7   3        240.05        271.71        24.74 o                         
  -6   7   3        885.78        871.49        56.46 o                         
  -5   7   3        373.17        336.40        23.75 o                         
  -4   7   3       1290.78        994.07        58.34 o                         
  -3   7   3        189.23        176.88        14.45 o                         
  -2   7   3      14067.05      14631.88      1340.40 o                         
  -1   7   3       5003.27       5322.92       282.52 o                         
   0   7   3        339.01        461.74        38.23 o                         
   1   7   3        321.30        251.61        53.48 o                         
   2   7   3       5368.62       5768.74       306.33 o                         
   3   7   3          8.14          2.70         4.51 o                         
   4   7   3          0.75         16.06         7.32 o                         
   5   7   3       1223.43       1295.92        76.02 o                         
   6   7   3      10657.89      10414.07       511.46 o                         
   7   7   3        661.69        715.37        45.02 o                         
   8   7   3       1449.60       1301.54        82.74 o                         
   9   7   3        946.60        949.05        56.54 o                         
  10   7   3        597.24        635.20        42.50 o                         
  11   7   3        492.03        453.19        40.55 o                         
  12   7   3          0.09         72.95        21.12 o                         
  13   7   3        398.44        370.00        40.00 o                         
  14   7   3          8.62         15.22        20.48 o                         
  15   7   3        441.74        356.16        61.06 o                         
  16   7   3        397.38        406.27        74.15 o                         
 -16   8   3         81.76        165.55        94.20 o                         
 -15   8   3         50.79         95.15        35.04 o                         
 -14   8   3         78.78        105.03        22.92 o                         
 -13   8   3          0.05         -8.50         8.50 o                         
 -12   8   3          2.40        196.79        33.07 o                         
 -11   8   3       1426.37       1180.89        97.18 o                         
 -10   8   3        487.02        497.44        41.95 o                         
  -9   8   3       1207.53       1112.01        76.35 o                         
  -8   8   3         32.64         47.76        11.76 o                         
  -7   8   3        743.51        720.57        57.69 o                         
  -6   8   3       1418.15       1345.32        78.82 o                         
  -5   8   3      14775.95      15758.40      1016.33 o                         
  -4   8   3       1889.64       2015.37        95.90 o                         
  -3   8   3        669.19        655.92        38.22 o                         
  -2   8   3         88.80         78.14        10.09 o                         
  -1   8   3        709.29       1636.71       111.02 o                         
   0   8   3        330.68        432.65        33.53 o                         
   1   8   3       9642.95       8863.04       571.60 o                         
   2   8   3        412.12        324.04        29.33 o                         
   3   8   3        697.07        780.66        65.96 o                         
   4   8   3         14.65         24.74         7.22 o                         
   5   8   3        403.68        401.09        37.24 o                         
   6   8   3         40.46         45.71         9.15 o                         
   7   8   3       2402.36       2311.83       106.86 o                         
   8   8   3        635.43        722.91        49.75 o                         
   9   8   3        307.50        367.30        30.09 o                         
  10   8   3        993.12       1078.72        63.67 o                         
  11   8   3        440.16        360.53        37.56 o                         
  12   8   3         68.10         31.05        15.40 o                         
  13   8   3          3.91          4.61        11.16 o                         
  14   8   3          5.92         19.30        20.41 o                         
  15   8   3         20.74         57.44        25.03 o                         
  16   8   3         17.88         81.44        51.05 o                         
 -16   9   3         66.14         69.29        38.90 o                         
 -15   9   3         86.60        131.61        39.96 o                         
 -14   9   3         15.19         45.25        16.49 o                         
 -13   9   3         84.88         85.86        38.00 o                         
 -12   9   3        214.52        202.41        27.77 o                         
 -11   9   3        267.73        230.90        27.31 o                         
 -10   9   3        768.77        828.27        68.86 o                         
  -9   9   3        757.14        780.95        54.42 o                         
  -8   9   3        224.47        171.25        20.80 o                         
  -7   9   3         58.45         30.86        10.72 o                         
  -6   9   3        854.42        929.79        52.90 o                         
  -5   9   3         52.65         59.62        10.26 o                         
  -4   9   3       4281.59       4292.03       231.32 o                         
  -3   9   3        111.14        148.88        14.08 o                         
  -2   9   3       3695.30       4016.24       215.76 o                         
  -1   9   3      25425.18      25709.22      2199.03 o                         
   0   9   3       3936.36       4581.31       268.69 o                         
   1   9   3        428.73       2152.70       300.24 o                         
   2   9   3       3132.68       2783.84       168.29 o                         
   3   9   3       2769.14       2622.23       159.14 o                         
   4   9   3         67.80        150.53        19.09 o                         
   5   9   3       1174.66       1250.13        75.53 o                         
   6   9   3       2519.22       2394.96       123.10 o                         
   7   9   3          2.04         -6.45         6.45 o                         
   8   9   3        158.74        183.54        22.24 o                         
   9   9   3       1866.97       1590.18        82.34 o                         
  10   9   3        133.82        151.17        18.37 o                         
  11   9   3       1187.90       1034.41        84.62 o                         
  12   9   3        309.44        307.82        43.18 o                         
  13   9   3         79.30        132.60        25.05 o                         
  14   9   3         10.05         51.92        32.09 o                         
  15   9   3        178.08        215.54        55.16 o                         
  16   9   3         54.02        147.95        47.29 o                         
 -16  10   3         54.55        105.75        53.48 o                         
 -15  10   3        215.52        187.19        63.21 o                         
 -14  10   3        198.74        239.97        34.72 o                         
 -13  10   3         63.29         87.71        37.77 o                         
 -12  10   3        309.18        331.76        39.81 o                         
 -11  10   3       1179.41        976.86        78.58 o                         
 -10  10   3         41.19         56.48        14.69 o                         
  -9  10   3       2817.38       2697.83       170.17 o                         
  -8  10   3        625.98        611.14        43.61 o                         
  -7  10   3        289.20        317.74        25.66 o                         
  -6  10   3          4.82          2.50         7.01 o                         
  -5  10   3       3169.15       2926.40       137.06 o                         
  -4  10   3        181.20        223.63        20.51 o                         
  -3  10   3      10187.75      10274.66       504.84 o                         
  -2  10   3       6511.62       6092.93       280.72 o                         
  -1  10   3       4761.09       6381.44       312.71 o                         
   0  10   3      12573.12      14135.78      1059.69 o                         
   1  10   3       9285.10      10437.84       550.15 o                         
   2  10   3        268.89        607.50        80.28 o                         
   3  10   3       4410.53       4254.06       252.30 o                         
   4  10   3        372.29        392.86        30.83 o                         
   5  10   3        149.28        223.08        20.06 o                         
   6  10   3       1491.51       1699.45        84.74 o                         
   7  10   3        328.09        281.23        21.76 o                         
   8  10   3        116.93        178.57        17.09 o                         
   9  10   3        247.21        255.24        28.18 o                         
  10  10   3        324.36        447.13        30.68 o                         
  11  10   3         75.26         71.93        20.40 o                         
  12  10   3         35.85         50.20        15.85 o                         
  13  10   3          1.67        125.96        32.55 o                         
  14  10   3         33.50        -17.02        20.66 o                         
  15  10   3         90.61         79.57        36.07 o                         
  16  10   3         35.54        111.83        58.35 o                         
 -15  11   3          5.13         35.25        29.17 o                         
 -14  11   3         58.20        114.73        34.58 o                         
 -13  11   3         77.82         77.98        20.04 o                         
 -12  11   3          0.61          6.02        15.32 o                         
 -11  11   3         35.87         69.34        16.33 o                         
 -10  11   3        586.91        542.41        42.72 o                         
  -9  11   3       1829.68       1789.04       107.70 o                         
  -8  11   3       1894.10       1902.03       102.00 o                         
  -7  11   3        320.80        347.12        26.68 o                         
  -6  11   3        576.83        936.83        62.52 o                         
  -5  11   3        181.84        124.31        16.22 o                         
  -4  11   3        933.69       1104.23        62.41 o                         
  -3  11   3       5549.89       5632.77       279.58 o                         
  -2  11   3       1517.41       1585.12        81.67 o                         
  -1  11   3         28.36         99.86        16.34 o                         
   0  11   3          6.39         -5.57         5.57 o                         
   1  11   3        748.99        790.39        53.82 o                         
   2  11   3          0.17         27.18        11.62 o                         
   3  11   3       1660.51       1645.73       105.00 o                         
   4  11   3       5905.91       5605.59       373.14 o                         
   5  11   3        408.50        478.30        34.91 o                         
   6  11   3         25.02         33.87        11.56 o                         
   7  11   3         54.82         30.75         9.94 o                         
   8  11   3       1302.75       1219.14        62.01 o                         
   9  11   3        293.30        259.12        22.07 o                         
  10  11   3        321.58        360.32        31.09 o                         
  11  11   3        325.43        310.77        41.82 o                         
  12  11   3        608.38        723.43       114.45 o                         
  13  11   3        732.51        862.06       138.57 o                         
  14  11   3         94.20        167.12        47.56 o                         
  15  11   3        140.78        205.13        58.65 o                         
 -15  12   3         53.81         34.03        31.60 o                         
 -14  12   3        103.13        169.31        51.09 o                         
 -13  12   3        731.37        802.84       105.33 o                         
 -12  12   3        135.15        140.84        22.68 o                         
 -11  12   3        127.78        110.05        21.56 o                         
 -10  12   3       2388.88       2268.33       136.82 o                         
  -9  12   3        169.19        177.69        24.78 o                         
  -8  12   3        370.50        348.85        28.66 o                         
  -7  12   3       1083.10       1095.08        63.04 o                         
  -6  12   3        126.05        142.13        17.96 o                         
  -5  12   3       1237.49       1173.09        66.78 o                         
  -4  12   3          0.21         -8.63         8.63 o                         
  -3  12   3        225.16        301.42        35.25 o                         
  -2  12   3         72.25        111.65        19.84 o                         
  -1  12   3        250.62        318.61        31.01 o                         
   0  12   3        204.75        154.25        23.06 o                         
   1  12   3         23.49         19.22         9.78 o                         
   2  12   3       2327.17       2700.28       150.01 o                         
   3  12   3       4555.43       4278.00       253.08 o                         
   4  12   3        554.66        493.88        39.97 o                         
   5  12   3        199.36        209.37        24.22 o                         
   6  12   3          0.91         14.90         7.84 o                         
   7  12   3        664.38        679.02        39.24 o                         
   8  12   3       4573.78       4492.47       195.21 o                         
   9  12   3       1249.27       1373.69       102.23 o                         
  10  12   3        372.64        376.90        31.73 o                         
  11  12   3        396.48        476.69        62.35 o                         
  12  12   3          6.30         -8.93        16.93 o                         
  13  12   3         52.39        163.22        37.63 o                         
  14  12   3        202.59        340.66        68.61 o                         
  15  12   3        135.25        181.11        74.15 o                         
 -14  13   3         44.74         61.99        46.80 o                         
 -13  13   3        626.32        606.70        72.37 o                         
 -12  13   3         75.17        115.10        27.51 o                         
 -11  13   3       1062.15        987.38       101.58 o                         
 -10  13   3         47.21         50.32        15.50 o                         
  -9  13   3        591.23        598.03        45.30 o                         
  -8  13   3         56.19         49.93        15.74 o                         
  -7  13   3         73.75         68.70        13.11 o                         
  -6  13   3         10.52         -1.50         8.68 o                         
  -5  13   3       1088.38       1095.73        71.00 o                         
  -4  13   3        217.14        206.11        21.29 o                         
  -3  13   3          0.19         -7.37         7.37 o                         
  -2  13   3        882.78       1006.34        60.38 o                         
  -1  13   3       2894.73       3148.46       161.86 o                         
   0  13   3         15.98         13.68         7.04 o                         
   1  13   3        585.39        814.85        57.07 o                         
   2  13   3        749.85        783.88        56.69 o                         
   3  13   3         23.90         17.27        11.10 o                         
   4  13   3        799.47        744.85        53.68 o                         
   5  13   3        904.45        980.98        67.07 o                         
   6  13   3         59.14         30.82         9.86 o                         
   7  13   3         71.33         76.17        12.74 o                         
   8  13   3        102.28         57.39        11.10 o                         
   9  13   3         59.47         91.03        12.45 o                         
  10  13   3          0.76         36.49        13.98 o                         
  11  13   3        272.73        394.26        33.44 o                         
  12  13   3          0.56         18.90        17.08 o                         
  13  13   3        459.81        461.76       109.70 o                         
  14  13   3          9.06         54.70        42.54 o                         
  15  13   3          0.06         13.37        27.96 o                         
 -14  14   3          0.01         13.37        29.17 o                         
 -13  14   3         90.77         67.36        26.44 o                         
 -12  14   3         32.04         40.37        14.77 o                         
 -11  14   3         64.93         81.50        21.39 o                         
 -10  14   3        541.77        587.86        49.27 o                         
  -9  14   3        625.21        618.28        45.76 o                         
  -8  14   3          1.68         -0.79         8.93 o                         
  -7  14   3       1093.71       1059.69        64.14 o                         
  -6  14   3        134.92        128.74        17.52 o                         
  -5  14   3       5840.41       5923.63       294.66 o                         
  -4  14   3          1.03          7.88         9.85 o                         
  -3  14   3        870.70        955.48        62.60 o                         
  -2  14   3         18.86          9.08        10.10 o                         
  -1  14   3         15.59        362.61        46.11 o                         
   0  14   3        227.66        219.74        25.10 o                         
   1  14   3       2390.11       2300.87       131.15 o                         
   2  14   3          1.24          2.78        10.51 o                         
   3  14   3         49.45         86.33        18.92 o                         
   4  14   3       1553.17       1685.51       101.61 o                         
   5  14   3        376.42        365.54        35.02 o                         
   6  14   3         38.07         48.68        14.38 o                         
   7  14   3        889.03        760.87        46.46 o                         
   8  14   3         66.08         37.14         9.62 o                         
   9  14   3        157.33        185.53        22.09 o                         
  10  14   3        165.12        186.85        25.64 o                         
  11  14   3        536.67        686.58        51.96 o                         
  12  14   3        240.54        264.01        45.09 o                         
  13  14   3         14.39        -12.16        23.10 o                         
  14  14   3        178.90        137.35        55.91 o                         
 -14  15   3          0.21         87.52        48.62 o                         
 -13  15   3         19.72         32.82        36.47 o                         
 -12  15   3        465.06        450.47        45.10 o                         
 -11  15   3        303.63        332.13        34.25 o                         
 -10  15   3        102.36        120.86        20.63 o                         
  -9  15   3        833.63        835.82        56.79 o                         
  -8  15   3        278.72        291.11        27.98 o                         
  -7  15   3        121.47         96.81        16.67 o                         
  -6  15   3       1183.72       1206.00        68.78 o                         
  -5  15   3          0.49         -3.29         9.19 o                         
  -4  15   3        155.69        207.02        22.11 o                         
  -3  15   3          1.40          1.32        10.06 o                         
  -2  15   3        747.11        835.08        57.24 o                         
  -1  15   3       2944.19       2890.91       160.42 o                         
   0  15   3         82.62         98.87        22.24 o                         
   1  15   3        547.43        971.03        72.95 o                         
   2  15   3        526.85        479.94        41.47 o                         
   3  15   3         87.40         56.28        17.09 o                         
   4  15   3       3088.83       2597.48       148.18 o                         
   5  15   3        120.40        129.60        21.00 o                         
   6  15   3       1283.79       1176.21        86.35 o                         
   7  15   3       1139.43       1261.78        85.35 o                         
   8  15   3       1819.26       1754.85       103.74 o                         
   9  15   3        409.25        395.09        32.80 o                         
  10  15   3        650.92        550.34        46.45 o                         
  11  15   3         28.24         42.58        15.60 o                         
  12  15   3          1.83         22.09        20.08 o                         
  13  15   3        500.54        656.39       131.28 o                         
 -13  16   3          0.19         58.35        40.11 o                         
 -12  16   3        265.39        238.83        51.09 o                         
 -11  16   3        307.77        320.33        39.31 o                         
 -10  16   3          0.01         22.35        18.11 o                         
  -9  16   3         45.76         40.46        14.24 o                         
  -8  16   3        186.05        184.27        23.42 o                         
  -7  16   3        320.99        299.64        28.47 o                         
  -6  16   3         42.51         36.60        14.83 o                         
  -5  16   3       4651.08       4462.33       244.47 o                         
  -4  16   3         10.21         10.66        10.02 o                         
  -3  16   3       3034.53       2652.91       167.16 o                         
  -2  16   3         48.91        174.98        45.27 o                         
  -1  16   3        131.54        129.61        16.62 o                         
   0  16   3       4810.51       5078.89       300.31 o                         
   1  16   3        188.13        177.84        27.05 o                         
   2  16   3       3536.85       3173.07       178.92 o                         
   3  16   3          0.01          5.96        18.37 o                         
   4  16   3          7.26          0.60        12.41 o                         
   5  16   3         15.80         32.42        15.36 o                         
   6  16   3        720.45        631.91        52.72 o                         
   7  16   3        332.26        321.45        40.70 o                         
   8  16   3        299.50        287.29        35.85 o                         
   9  16   3         91.43        206.84        38.60 o                         
  10  16   3        150.05        177.49        20.74 o                         
  11  16   3         12.78         39.94        16.73 o                         
 -13  17   3        173.70        211.50        82.66 o                         
 -12  17   3         22.77        120.34        51.05 o                         
 -11  17   3          3.73         11.08        13.56 o                         
 -10  17   3        257.08        194.39        43.36 o                         
  -9  17   3       1963.95       1969.93       130.05 o                         
  -8  17   3        362.75        347.95        33.94 o                         
  -7  17   3        335.89        348.40        33.55 o                         
  -6  17   3          2.31          8.94        10.92 o                         
  -5  17   3          6.51          0.62        10.70 o                         
  -4  17   3       1320.35       1243.49        81.39 o                         
  -3  17   3        266.00        178.65        27.27 o                         
  -2  17   3       1055.28       1024.13        64.46 o                         
  -1  17   3          1.55         32.96        12.26 o                         
   0  17   3        162.82        148.41        24.17 o                         
   1  17   3        185.18        182.55        47.02 o                         
   2  17   3          0.01         87.11        18.64 o                         
   3  17   3         52.71         42.14        15.96 o                         
   4  17   3        509.05        486.72        48.06 o                         
   5  17   3          1.20         10.63        18.86 o                         
   6  17   3       1120.72       1089.56       105.79 o                         
   7  17   3        324.80        235.61        47.03 o                         
   8  17   3          0.26         25.21        11.84 o                         
   9  17   3          1.63         15.64        11.45 o                         
  10  17   3          0.27         19.20        10.83 o                         
 -12  18   3          4.43        175.04        87.52 o                         
 -11  18   3          0.53         52.27        32.82 o                         
 -10  18   3        143.16        174.77        33.93 o                         
  -9  18   3          2.43         33.88        13.99 o                         
  -8  18   3         15.37         38.89        14.59 o                         
  -7  18   3          0.04         27.08        12.54 o                         
  -6  18   3       1135.44       1056.19        97.11 o                         
  -5  18   3        452.23        517.65        52.14 o                         
  -4  18   3         89.38         88.64        18.57 o                         
  -3  18   3        438.38        360.91        34.47 o                         
  -2  18   3       1018.99        844.89        56.63 o                         
  -1  18   3         97.59        104.33        18.75 o                         
   0  18   3         37.65         69.97        16.20 o                         
   1  18   3        175.08        147.17        30.99 o                         
   2  18   3         60.73         38.82        17.05 o                         
   3  18   3          2.93         23.82        15.61 o                         
   4  18   3         45.96          7.22        13.47 o                         
   5  18   3        736.23        629.45        63.63 o                         
   6  18   3         34.44         36.21        22.11 o                         
   7  18   3        564.84        465.79        52.02 o                         
   8  18   3         39.46         20.23        21.02 o                         
   9  18   3        462.64        338.35        55.40 o                         
  10  18   3        274.68        350.78        96.03 o                         
 -10  19   3        187.91        175.06        85.69 o                         
  -9  19   3         27.32         45.89        15.60 o                         
  -8  19   3         93.06        111.32        41.71 o                         
  -7  19   3         95.19        134.21        33.51 o                         
  -6  19   3          2.34         36.42        12.63 o                         
  -5  19   3         14.58         39.48        14.10 o                         
  -4  19   3          3.20         26.14        12.90 o                         
  -3  19   3        368.58        307.25        28.54 o                         
  -2  19   3        616.01        651.59        46.41 o                         
  -1  19   3        713.04        636.99        57.53 o                         
   0  19   3       1075.58       1136.76        77.15 o                         
   1  19   3        138.50        164.82        54.74 o                         
   2  19   3        718.98        694.75        69.49 o                         
   3  19   3        107.46        107.19        26.03 o                         
   4  19   3        260.15        209.18        33.11 o                         
   5  19   3         49.10         70.17        22.36 o                         
   6  19   3        206.17        272.07        38.98 o                         
   7  19   3        469.73        377.04        65.62 o                         
   8  19   3        146.14        148.09        63.82 o                         
   9  19   3         33.02        105.08        30.80 o                         
  10  19   3         39.65         60.78        31.60 o                         
  -9  20   3        218.50        174.85        30.03 o                         
  -8  20   3        529.76        432.03        45.75 o                         
  -7  20   3       1727.73       1485.10       114.26 o                         
  -6  20   3          6.12         34.56        13.22 o                         
  -5  20   3        303.91        475.87        55.27 o                         
  -4  20   3         60.64         44.57        14.07 o                         
  -3  20   3        716.53        666.86        48.42 o                         
  -2  20   3         17.94         36.75        12.03 o                         
  -1  20   3         18.55         36.87        15.70 o                         
   0  20   3        293.25        309.47        35.64 o                         
   1  20   3        451.17        364.54        47.90 o                         
   2  20   3        181.52        141.70        28.64 o                         
   3  20   3        176.50        154.92        30.53 o                         
   4  20   3         90.91         47.53        33.16 o                         
   5  20   3         31.84         25.27        15.79 o                         
   6  20   3          5.63         26.38        25.41 o                         
   7  20   3          6.98         73.02        22.11 o                         
   8  20   3        145.20         91.86        29.19 o                         
   9  20   3        163.82        134.92        46.19 o                         
  -7  21   3         82.44        183.13        44.11 o                         
  -6  21   3         55.59         76.67        20.21 o                         
  -5  21   3        219.98        208.08        28.57 o                         
  -4  21   3         84.47         75.82        24.87 o                         
  -3  21   3          5.99          5.09        16.14 o                         
  -2  21   3         18.94         41.10        12.19 o                         
  -1  21   3         35.46         53.89        16.96 o                         
   0  21   3        127.14        174.34        37.08 o                         
   1  21   3         12.73         21.43        21.31 o                         
   2  21   3        218.13        243.72        39.66 o                         
   3  21   3          6.45          5.34        11.65 o                         
   4  21   3       1385.45       1212.93       104.79 o                         
   5  21   3        168.79        126.55        30.72 o                         
   6  21   3          4.70         47.73        20.79 o                         
   7  21   3        283.33        201.38        45.53 o                         
   8  21   3        879.13        715.95       131.28 o                         
   9  21   3        163.07        205.42        57.13 o                         
  -8  22   3        252.99        292.94        74.15 o                         
  -7  22   3        114.88        241.07        50.14 o                         
  -6  22   3          6.55         47.52        27.96 o                         
  -5  22   3         20.44         33.62        20.18 o                         
  -4  22   3         38.04         45.59        39.50 o                         
  -3  22   3        652.52        559.24       108.79 o                         
  -2  22   3         35.80         55.80        16.59 o                         
  -1  22   3         10.00         27.73        15.79 o                         
   0  22   3        556.82        686.36        65.48 o                         
   1  22   3         20.37         42.05        17.04 o                         
   2  22   3        158.59        240.39        42.55 o                         
   3  22   3         18.15         89.87        33.58 o                         
   4  22   3        681.29        617.44        89.74 o                         
   5  22   3        115.09        104.19        29.29 o                         
   6  22   3          5.07         42.88        23.86 o                         
   7  22   3         52.50        112.12        37.38 o                         
   8  22   3         40.44         80.22        36.47 o                         
  -7  23   3        111.10         65.64        32.82 o                         
  -6  23   3         14.37         61.99        37.68 o                         
  -5  23   3        177.56        130.06        53.48 o                         
  -4  23   3         81.64        104.57        31.66 o                         
  -3  23   3          2.07         22.56        16.60 o                         
  -2  23   3         74.40        128.85        59.56 o                         
  -1  23   3        112.55         74.79        24.50 o                         
   0  23   3        161.27        203.92        30.06 o                         
   1  23   3         10.90         41.54        21.27 o                         
   2  23   3        161.28        176.43        40.84 o                         
   3  23   3          6.04         62.70        24.21 o                         
   4  23   3         51.04         67.42        45.58 o                         
   5  23   3        126.57        125.64        42.87 o                         
   6  23   3        159.28        199.07        52.24 o                         
   7  23   3        439.83        585.89       123.98 o                         
   8  23   3        237.48        137.35        54.70 o                         
  -6  24   3        120.33        198.13        63.21 o                         
  -5  24   3        230.45        235.81        79.01 o                         
  -4  24   3          1.85         -2.43        21.88 o                         
  -3  24   3         32.27         30.39        30.39 o                         
  -2  24   3        167.28        134.92        63.21 o                         
   0  24   3         83.32         70.50        31.60 o                         
   1  24   3          2.82         60.78        36.47 o                         
   2  24   3        118.01        164.10        54.70 o                         
   3  24   3          0.50         30.39        49.84 o                         
   4  24   3        263.28        188.41        72.93 o                         
   5  24   3         26.28         24.31        31.60 o                         
   6  24   3        194.80        222.44        69.29 o                         
   7  24   3         39.69         79.01        43.76 o                         
  -6  25   3        128.83        121.55        49.84 o                         
  -5  25   3         30.90        120.34        51.05 o                         
  -4  25   3         60.97        162.88        80.22 o                         
 -16   0   4        167.43        109.40        49.84 o                         
 -14   0   4         32.92        120.82        40.46 o                         
 -12   0   4        907.97        920.63       119.79 o                         
 -10   0   4        428.75        444.51        46.11 o                         
  -8   0   4        470.71        516.66        47.37 o                         
  -6   0   4       1895.56       1516.12       229.13 o                         
  -4   0   4       1532.59       1686.11       114.40 o                         
  -2   0   4        469.73        425.48        35.81 o                         
   0   0   4     103632.98     100527.99     13124.08 o                         
   2   0   4       2751.26       2359.59       176.34 o                         
   4   0   4       6648.06       6297.01       582.31 o                         
   6   0   4       3300.46       3289.57       252.67 o                         
   8   0   4         48.58         75.84        17.09 o                         
  10   0   4       1711.91       1510.91       115.05 o                         
  12   0   4       1422.99       1482.05        88.74 o                         
  14   0   4        102.70        104.16        18.42 o                         
 -16   1   4         19.47         -4.19        16.62 o                         
 -15   1   4         93.18         62.03        26.20 o                         
 -14   1   4         30.12         25.88        11.21 o                         
 -13   1   4          7.80         31.67        18.62 o                         
 -12   1   4        535.10        495.99        44.03 o                         
 -11   1   4        453.78        444.19        48.03 o                         
 -10   1   4        516.04        676.27        63.33 o                         
  -9   1   4         15.82          1.69         7.49 o                         
  -8   1   4        202.15        204.11        18.72 o                         
  -7   1   4        377.47        337.86        40.49 o                         
  -6   1   4       2150.82       2221.59       113.10 o                         
  -5   1   4      11028.14       9592.46       550.34 o                         
  -4   1   4        165.78        198.93        15.67 o                         
  -3   1   4       1433.11       1345.59        64.11 o                         
  -2   1   4      12124.05       9114.04      1181.50 o                         
  -1   1   4      22945.64      21967.95      1553.27 o                         
   0   1   4       5801.83       6263.13       403.40 o                         
   1   1   4      16508.55      16311.24      1127.81 o                         
   2   1   4        817.87        516.78        34.68 o                         
   3   1   4          0.98          2.33         3.46 o                         
   4   1   4         57.35         95.51         8.54 o                         
   5   1   4       5123.29       4841.47       225.87 o                         
   6   1   4          6.02         -0.68         4.05 o                         
   7   1   4        382.32        290.05        20.31 o                         
   8   1   4       1411.73       1183.21        57.86 o                         
   9   1   4        285.88        279.28        18.44 o                         
  10   1   4        290.07        292.48        22.71 o                         
  11   1   4        408.66        509.93        27.36 o                         
  12   1   4         29.19         52.68        10.66 o                         
  13   1   4          0.42         32.63         7.05 o                         
  14   1   4         31.01         56.57        11.00 o                         
  15   1   4          0.93         33.04        16.74 o                         
 -16   2   4        169.18        192.96        45.93 o                         
 -15   2   4         11.08         49.53        45.58 o                         
 -14   2   4         27.80         -0.12        22.49 o                         
 -13   2   4          8.66         19.57        11.93 o                         
 -12   2   4        145.57        122.91        23.74 o                         
 -11   2   4       1285.88       1372.82        90.76 o                         
 -10   2   4         90.04         58.44        14.10 o                         
  -9   2   4        927.75        947.47        65.02 o                         
  -8   2   4       3372.16       3098.97       173.62 o                         
  -7   2   4        286.20        312.19        25.68 o                         
  -6   2   4        511.37        436.55        32.58 o                         
  -5   2   4       7029.46       6659.25       353.14 o                         
  -4   2   4          3.43         -1.95         4.13 o                         
  -3   2   4       8501.05       8727.36       499.24 o                         
  -2   2   4       1991.06       1993.67        88.18 o                         
  -1   2   4      20966.24      19713.75      1411.51 o                         
   0   2   4       4272.08       3797.80       202.46 o                         
   1   2   4       2314.74       2532.45       192.52 o                         
   2   2   4       2051.00       1702.62        85.76 o                         
   3   2   4          6.47         22.50         4.08 o                         
   4   2   4       2225.45       2181.34       104.21 o                         
   5   2   4       3658.01       3812.67       177.20 o                         
   6   2   4       1089.12       1106.88        70.37 o                         
   7   2   4        233.91        288.19        18.77 o                         
   8   2   4         40.45         49.39         6.99 o                         
   9   2   4         24.94         31.40         6.59 o                         
  10   2   4        468.19        460.88        25.95 o                         
  11   2   4        216.53        307.86        22.88 o                         
  12   2   4        411.59        514.56        40.33 o                         
  13   2   4        130.08         93.47        14.22 o                         
  14   2   4         77.34         62.56        13.72 o                         
  15   2   4        144.65        245.67        37.57 o                         
 -16   3   4         18.89         71.33        29.94 o                         
 -15   3   4        138.82        129.57        49.16 o                         
 -14   3   4          0.00         18.63        12.47 o                         
 -13   3   4        106.20        118.31        32.01 o                         
 -12   3   4        173.68        150.57        29.35 o                         
 -11   3   4        948.97        961.21        69.58 o                         
 -10   3   4        152.96        196.67        22.86 o                         
  -9   3   4       2898.20       2641.58       146.63 o                         
  -8   3   4        916.95       1097.46        68.97 o                         
  -7   3   4       1553.46       1698.74        91.06 o                         
  -6   3   4          1.67         -5.56         5.60 o                         
  -5   3   4       7813.98       6908.52       452.78 o                         
  -4   3   4       1371.74       1270.04        67.92 o                         
  -3   3   4      11449.95      10192.09       757.69 o                         
  -2   3   4       6658.29       6199.43       354.96 o                         
  -1   3   4        765.08       1523.67       119.30 o                         
   0   3   4       2411.20       2683.94       177.16 o                         
   1   3   4      11139.37      11341.32       825.53 o                         
   2   3   4       1162.12        903.83        61.91 o                         
   3   3   4        991.21       1015.53        53.46 o                         
   4   3   4       1192.21       1029.94        55.63 o                         
   5   3   4       2266.04       2351.27       120.82 o                         
   6   3   4        174.50        205.04        19.75 o                         
   7   3   4        188.89        284.88        26.38 o                         
   8   3   4       2269.04       2334.64       115.05 o                         
   9   3   4         73.97         89.48        13.88 o                         
  10   3   4        181.30        279.11        44.85 o                         
  11   3   4       2180.63       2264.15       114.37 o                         
  12   3   4         11.72         71.42        13.22 o                         
  13   3   4         45.05         48.72        13.49 o                         
  14   3   4          1.80         30.72         9.78 o                         
  15   3   4         33.11         25.73        13.05 o                         
  16   3   4        103.18        176.25        61.99 o                         
 -17   4   4          1.53         75.36        64.42 o                         
 -16   4   4        164.53        160.45        61.99 o                         
 -15   4   4         25.04         36.67        18.16 o                         
 -14   4   4         95.78         86.27        23.86 o                         
 -13   4   4          1.37          3.47        15.05 o                         
 -12   4   4        794.53        630.51        51.68 o                         
 -11   4   4          4.42         23.02        12.04 o                         
 -10   4   4        797.94        588.75        49.18 o                         
  -9   4   4         48.58         59.29        17.85 o                         
  -8   4   4        613.86        619.22        49.31 o                         
  -7   4   4        162.49        140.15        15.18 o                         
  -6   4   4         27.15         36.30        10.37 o                         
  -5   4   4       6913.78       6801.59       334.13 o                         
  -4   4   4         49.60        114.16        10.10 o                         
  -3   4   4       6599.63       6431.47       364.41 o                         
  -2   4   4       2637.99       2602.96       129.87 o                         
  -1   4   4       4129.52       5646.03       389.32 o                         
   0   4   4       4111.45       5137.35       334.57 o                         
   1   4   4      24635.68      21833.30      1759.43 o                         
   2   4   4          4.56         10.16         6.98 o                         
   3   4   4        418.05        312.25        19.10 o                         
   4   4   4       6073.64       5486.67       268.29 o                         
   5   4   4        337.11        403.77        27.14 o                         
   6   4   4       1541.89       1205.79        62.09 o                         
   7   4   4       4395.88       4223.15       198.35 o                         
   8   4   4         60.88         34.20        10.03 o                         
   9   4   4        270.38        260.29        23.82 o                         
  10   4   4       1122.37       1036.73        60.28 o                         
  11   4   4        993.22        945.33        58.26 o                         
  12   4   4        696.20        640.79        47.00 o                         
  13   4   4          0.03         20.47         9.35 o                         
  14   4   4        358.47        327.88        52.24 o                         
  15   4   4         44.89         28.87        16.27 o                         
  16   4   4         37.22         70.50        43.76 o                         
 -17   5   4          0.76         54.70        53.48 o                         
 -16   5   4        119.49        295.37       103.32 o                         
 -15   5   4         53.57         51.79        17.84 o                         
 -14   5   4         51.44         90.21        22.21 o                         
 -13   5   4        306.86        320.74        38.87 o                         
 -12   5   4         21.76        163.84        28.00 o                         
 -11   5   4        155.29        231.32        26.82 o                         
 -10   5   4       3858.34       3856.88       237.46 o                         
  -9   5   4        231.49        229.39        22.85 o                         
  -8   5   4        121.55        117.46        15.49 o                         
  -7   5   4        280.62        294.63        25.66 o                         
  -6   5   4        452.38        439.20        31.81 o                         
  -5   5   4        558.45        461.26        43.21 o                         
  -4   5   4       1239.67       1320.56        64.65 o                         
  -3   5   4       1971.10       1893.16        95.01 o                         
  -2   5   4       1426.19       1170.55        60.09 o                         
  -1   5   4       9527.83       8876.90       571.60 o                         
   0   5   4       3143.42       3573.59       211.86 o                         
   1   5   4       3279.52       4020.81       235.14 o                         
   2   5   4         12.50         11.88         6.12 o                         
   3   5   4       2454.14       2974.56       174.24 o                         
   4   5   4       2262.77       2040.55        95.55 o                         
   5   5   4         27.25         69.20        10.35 o                         
   6   5   4       3842.89       3608.58       182.63 o                         
   7   5   4       2160.84       2123.37       101.30 o                         
   8   5   4        625.99        652.47        44.36 o                         
   9   5   4        419.91        482.82        43.22 o                         
  10   5   4         16.12        120.05        22.49 o                         
  11   5   4         14.49        118.70        16.58 o                         
  12   5   4        282.80        342.59        32.93 o                         
  13   5   4        105.06        113.23        16.51 o                         
  14   5   4         23.51         35.63        14.79 o                         
  15   5   4          8.98         60.68        21.61 o                         
  16   5   4         25.46         -1.22        24.31 o                         
 -16   6   4          8.95         10.94        27.96 o                         
 -15   6   4         41.61         31.39        16.12 o                         
 -14   6   4         69.60        136.38        32.28 o                         
 -13   6   4          9.06         41.64        17.90 o                         
 -12   6   4        139.60        152.20        24.11 o                         
 -11   6   4        361.01        543.56        44.17 o                         
 -10   6   4         83.65        153.39        24.51 o                         
  -9   6   4          7.37          6.40         9.27 o                         
  -8   6   4         10.03         -2.79         9.73 o                         
  -7   6   4        274.69        256.09        23.30 o                         
  -6   6   4         85.12        106.62        14.98 o                         
  -5   6   4         12.46          7.41         6.00 o                         
  -4   6   4       1024.75        870.32        42.48 o                         
  -3   6   4          0.00          9.23         5.17 o                         
  -2   6   4         27.99         19.55         6.80 o                         
  -1   6   4       4797.60       5390.82       313.97 o                         
   0   6   4      19811.08      22231.90      1581.02 o                         
   1   6   4       7783.04       8833.72       569.02 o                         
   2   6   4       2188.75       1964.65       121.27 o                         
   3   6   4       4960.31       5753.33       333.10 o                         
   4   6   4        349.43        318.73        22.26 o                         
   5   6   4        189.43        112.50        13.94 o                         
   6   6   4       2024.45       1954.80       101.87 o                         
   7   6   4        402.22        452.22        32.27 o                         
   8   6   4         29.37          0.04         7.89 o                         
   9   6   4       3296.70       3338.85       159.11 o                         
  10   6   4         98.25        213.26        33.60 o                         
  11   6   4        565.04        502.41        47.32 o                         
  12   6   4        927.90        979.01        63.80 o                         
  13   6   4        664.10        610.37        53.44 o                         
  14   6   4          9.31         37.87        16.01 o                         
  15   6   4          2.13         22.68        16.07 o                         
  16   6   4        449.21        527.54       123.98 o                         
 -16   7   4         11.04         51.05        43.76 o                         
 -15   7   4        508.75        522.84        65.16 o                         
 -14   7   4          0.00         47.83        17.29 o                         
 -13   7   4         13.60         54.54        17.85 o                         
 -12   7   4        434.29        387.81        39.56 o                         
 -11   7   4        147.06        155.44        22.73 o                         
 -10   7   4       1587.83       1507.18        81.53 o                         
  -9   7   4       1821.32       1591.56        98.69 o                         
  -8   7   4       1603.56       1397.33        84.08 o                         
  -7   7   4       1246.27       1266.32        71.05 o                         
  -6   7   4       1973.48       2054.44       106.68 o                         
  -5   7   4        703.90        794.04        45.75 o                         
  -4   7   4       1073.73       1024.08        49.30 o                         
  -3   7   4       1000.90       1114.95        54.55 o                         
  -2   7   4       3793.05       3930.45       208.73 o                         
  -1   7   4        570.68        654.88        41.04 o                         
   0   7   4       1382.79       1366.78        73.46 o                         
   1   7   4       1082.95       1226.43        87.18 o                         
   2   7   4       2113.18       2073.76       114.19 o                         
   3   7   4      12458.70      11891.49       772.92 o                         
   4   7   4         41.52         97.72        13.34 o                         
   5   7   4       1092.11       1195.57        71.39 o                         
   6   7   4          8.58         -7.33         7.59 o                         
   7   7   4      11406.97      11820.92       625.90 o                         
   8   7   4        117.69        134.12        17.34 o                         
   9   7   4        215.58        286.58        34.22 o                         
  10   7   4         79.45        190.79        25.67 o                         
  11   7   4        685.88        668.64        46.91 o                         
  12   7   4        252.59        209.04        24.81 o                         
  13   7   4        259.56        228.89        38.96 o                         
  14   7   4         80.14         56.94        23.21 o                         
  15   7   4         45.05        103.02        25.82 o                         
  16   7   4        357.43        636.94       145.86 o                         
 -16   8   4        166.33        375.60       132.49 o                         
 -15   8   4         44.27         78.57        25.64 o                         
 -14   8   4        182.81        262.09        69.16 o                         
 -13   8   4         71.74         98.62        22.25 o                         
 -12   8   4          0.89        -11.44        11.44 o                         
 -11   8   4         16.50         78.92        18.01 o                         
 -10   8   4       2250.47       2186.80       144.57 o                         
  -9   8   4         91.84         67.79        15.50 o                         
  -8   8   4        314.42        307.43        29.40 o                         
  -7   8   4        611.02        657.58        49.06 o                         
  -6   8   4         61.72         41.18         9.22 o                         
  -5   8   4        775.02        871.97        48.89 o                         
  -4   8   4        794.57        952.26        48.05 o                         
  -3   8   4          9.44          7.11         5.79 o                         
  -2   8   4       1780.48       1747.19        89.87 o                         
  -1   8   4        934.54       1002.26        56.47 o                         
   0   8   4       1873.52       2058.15       124.81 o                         
   1   8   4        957.17        993.28        92.30 o                         
   2   8   4       1877.61       1520.95        96.30 o                         
   3   8   4       3405.94       3768.66       203.96 o                         
   4   8   4        462.79        551.55        38.69 o                         
   5   8   4       2216.66       2107.98       100.18 o                         
   6   8   4          1.06         -5.07         5.07 o                         
   7   8   4        373.73        326.69        28.90 o                         
   8   8   4        245.87        214.12        21.50 o                         
   9   8   4        705.56        725.62        48.23 o                         
  10   8   4        754.84        657.55        45.05 o                         
  11   8   4         32.17         42.68        12.49 o                         
  12   8   4        220.79        260.77        35.06 o                         
  13   8   4        198.73        197.85        29.04 o                         
  14   8   4        243.62        207.36        50.01 o                         
  15   8   4        220.84        269.98        52.63 o                         
  16   8   4         34.74         21.88        29.17 o                         
 -16   9   4        137.28        255.26        97.24 o                         
 -15   9   4        280.95        212.86       106.36 o                         
 -14   9   4        228.70        391.03        48.68 o                         
 -13   9   4          3.84         66.15        18.83 o                         
 -12   9   4        121.71        126.58        21.93 o                         
 -11   9   4        237.01        322.19        39.51 o                         
 -10   9   4         67.25         82.35        16.97 o                         
  -9   9   4         11.11         44.80        12.25 o                         
  -8   9   4       7696.74       7515.56       375.14 o                         
  -7   9   4         37.53         41.70        12.50 o                         
  -6   9   4          1.06          5.90         6.84 o                         
  -5   9   4       2034.86       2244.66       107.39 o                         
  -4   9   4       4804.56       4925.28       226.62 o                         
  -3   9   4       6143.83       6206.99       303.99 o                         
  -2   9   4       2464.12       2652.98       133.79 o                         
  -1   9   4         39.72        308.74        69.29 o                         
   0   9   4       1180.83       1068.82        69.80 o                         
   1   9   4       7443.66       6556.17       429.53 o                         
   2   9   4       6333.63       6203.89       363.44 o                         
   3   9   4       3721.48       3201.42       191.96 o                         
   4   9   4        354.39        409.10        33.74 o                         
   5   9   4        470.33        596.56        42.07 o                         
   6   9   4         57.50         76.57        13.68 o                         
   7   9   4         55.35         34.51         9.59 o                         
   8   9   4         41.19         62.52        12.82 o                         
   9   9   4         71.10         88.58        15.13 o                         
  10   9   4        806.98        781.23        51.57 o                         
  11   9   4        314.95        343.34        32.38 o                         
  12   9   4          5.73         32.33        16.16 o                         
  13   9   4         66.42         79.90        23.51 o                         
  14   9   4         53.69         78.01        31.78 o                         
  15   9   4        155.52        219.85        85.34 o                         
  16   9   4          1.57         -1.22        24.31 o                         
 -16  10   4         48.10         66.85        35.25 o                         
 -15  10   4          0.01         86.30        44.97 o                         
 -14  10   4         47.78         51.08        22.63 o                         
 -13  10   4        575.93        546.74        86.14 o                         
 -12  10   4          5.01         19.69        13.20 o                         
 -11  10   4          0.58         17.75        13.57 o                         
 -10  10   4       1506.21       1559.46       101.75 o                         
  -9  10   4        293.64        229.01        25.46 o                         
  -8  10   4        211.39        215.25        26.02 o                         
  -7  10   4       5376.64       5508.01       298.98 o                         
  -6  10   4       2711.31       2768.79       153.92 o                         
  -5  10   4       2596.80       2603.23       132.41 o                         
  -4  10   4         13.39          1.74         7.79 o                         
  -3  10   4       1816.80       1692.78        88.60 o                         
  -2  10   4        402.16        521.08        52.44 o                         
  -1  10   4        930.55       1705.14        89.79 o                         
   0  10   4       5418.04       7205.37       671.27 o                         
   1  10   4       6967.80       7031.40       457.32 o                         
   2  10   4      12503.08      13184.25       763.32 o                         
   3  10   4       1392.70       1263.99        82.66 o                         
   4  10   4        228.92        228.91        24.43 o                         
   5  10   4        270.67        261.74        32.80 o                         
   6  10   4       1237.87       1180.51        85.68 o                         
   7  10   4        295.64        343.63        35.10 o                         
   8  10   4         86.24        108.64        16.91 o                         
   9  10   4        306.26        354.71        34.75 o                         
  10  10   4        159.28        126.18        18.22 o                         
  11  10   4       1369.43       1160.83        78.04 o                         
  12  10   4        349.63        375.74        41.02 o                         
  13  10   4          3.60         26.89        17.34 o                         
  14  10   4          1.15         -2.83        19.55 o                         
  15  10   4         50.15         48.79        32.82 o                         
 -15  11   4          0.57         92.38        44.97 o                         
 -14  11   4        120.54        151.30        45.40 o                         
 -13  11   4         50.22        110.68        25.83 o                         
 -12  11   4         10.11        104.56        20.03 o                         
 -11  11   4         26.37        107.73        21.81 o                         
 -10  11   4         42.90         70.13        15.38 o                         
  -9  11   4        947.16        825.22        56.74 o                         
  -8  11   4       1340.70       1465.10       107.42 o                         
  -7  11   4       4651.91       4123.55       241.21 o                         
  -6  11   4       2269.35       1867.09        98.97 o                         
  -5  11   4       3049.15       3427.98       187.48 o                         
  -4  11   4          3.13          5.55         8.56 o                         
  -3  11   4        664.02        745.71        53.35 o                         
  -2  11   4         43.91        120.43        30.06 o                         
  -1  11   4       6187.01       5749.69       286.23 o                         
   0  11   4       2672.87       2859.06       174.68 o                         
   1  11   4       1157.16       1676.40       121.39 o                         
   2  11   4      10679.67       9838.03       641.49 o                         
   3  11   4        974.87       1001.76        79.60 o                         
   4  11   4         11.49          9.52        12.13 o                         
   5  11   4          0.47         -0.42         9.09 o                         
   6  11   4         28.89         33.49        11.50 o                         
   7  11   4        175.17        232.87        20.72 o                         
   8  11   4       3761.83       3271.93       167.30 o                         
   9  11   4        225.08        260.85        28.46 o                         
  10  11   4        904.92        977.78        68.43 o                         
  11  11   4         92.53        153.16        26.55 o                         
  12  11   4          3.65         -3.73        15.59 o                         
  13  11   4        953.24       1079.55       116.66 o                         
  14  11   4         64.92        113.94        39.51 o                         
  15  11   4         17.40          0.00        30.39 o                         
 -15  12   4        180.49        267.42        81.44 o                         
 -14  12   4        604.28        610.83       118.51 o                         
 -13  12   4        135.89        173.51        38.46 o                         
 -12  12   4         15.57         33.73        13.23 o                         
 -11  12   4       1408.93       1266.85       129.74 o                         
 -10  12   4         59.95         79.45        16.34 o                         
  -9  12   4        554.15        515.50        44.86 o                         
  -8  12   4       2440.14       2215.58       119.26 o                         
  -7  12   4       1191.52       1118.30        72.20 o                         
  -6  12   4          1.29         -7.91         7.91 o                         
  -5  12   4         55.50         55.83        12.80 o                         
  -4  12   4       3568.97       3389.95       173.34 o                         
  -3  12   4        752.63        784.91        46.58 o                         
  -2  12   4       4734.66       4474.03       224.70 o                         
  -1  12   4       4717.50       5045.19       272.88 o                         
   0  12   4        203.51        123.69        32.00 o                         
   1  12   4       3182.70       3725.02       188.85 o                         
   2  12   4       1001.59       1326.83       102.52 o                         
   3  12   4       1351.51       1203.40        83.18 o                         
   4  12   4        102.19        171.70        28.86 o                         
   5  12   4        206.90        219.96        22.09 o                         
   6  12   4        136.28        110.22        17.30 o                         
   7  12   4        408.13        454.39        49.29 o                         
   8  12   4        355.96        388.41        31.12 o                         
   9  12   4        386.60        427.02        32.79 o                         
  10  12   4        747.80        647.40        45.60 o                         
  11  12   4        142.79        231.52        34.86 o                         
  12  12   4         36.91         69.78        25.48 o                         
  13  12   4        146.78        108.64        30.55 o                         
  14  12   4          0.71         -2.43        21.88 o                         
  15  12   4          7.36          2.43        30.39 o                         
 -14  13   4        132.50        223.86        56.29 o                         
 -13  13   4          9.24         66.83        25.78 o                         
 -12  13   4          6.55         36.71        14.93 o                         
 -11  13   4       1137.94        986.85        81.45 o                         
 -10  13   4        574.32        578.93        55.19 o                         
  -9  13   4        888.41        782.70        64.22 o                         
  -8  13   4        174.49        231.81        26.13 o                         
  -7  13   4        585.50        682.89        68.25 o                         
  -6  13   4         49.07         66.76        14.16 o                         
  -5  13   4        728.88        787.96        52.82 o                         
  -4  13   4        894.93        936.09        58.64 o                         
  -3  13   4         33.12         38.21        10.99 o                         
  -2  13   4       4295.67       4000.43       201.30 o                         
  -1  13   4        589.24       1049.72        61.89 o                         
   0  13   4        335.71        449.16        39.40 o                         
   1  13   4       4181.01       4159.96       228.51 o                         
   2  13   4        782.07       1062.20        78.57 o                         
   3  13   4         99.71         90.32        16.75 o                         
   4  13   4        131.29        123.75        19.62 o                         
   5  13   4        191.91        270.90        31.44 o                         
   6  13   4        492.10        390.34        35.13 o                         
   7  13   4         57.63         31.00         9.76 o                         
   8  13   4         46.34         53.50        11.74 o                         
   9  13   4        825.74        939.80        60.12 o                         
  10  13   4         36.44         92.74        16.44 o                         
  11  13   4        522.59        542.74        45.88 o                         
  12  13   4          8.12          2.98        16.49 o                         
  13  13   4         14.49         32.63        24.40 o                         
  14  13   4         36.02         55.91        37.68 o                         
 -14  14   4         57.28        198.13        76.58 o                         
 -13  14   4          5.29         46.50        21.10 o                         
 -12  14   4          3.37         38.96        15.05 o                         
 -11  14   4        165.43        170.83        24.70 o                         
 -10  14   4        279.88        350.17        43.05 o                         
  -9  14   4        196.17        188.49        24.31 o                         
  -8  14   4          6.30          6.42        11.46 o                         
  -7  14   4        396.63        425.10        35.62 o                         
  -6  14   4         71.39         42.45        12.45 o                         
  -5  14   4        102.59         88.74        16.45 o                         
  -4  14   4          9.25         14.47        10.40 o                         
  -3  14   4        672.82        733.33        49.26 o                         
  -2  14   4        440.01        424.33        35.36 o                         
  -1  14   4       1379.23       1883.06        95.01 o                         
   0  14   4       1052.02       1290.67        79.36 o                         
   1  14   4       5231.31       5226.63       308.23 o                         
   2  14   4        103.15        100.42        17.33 o                         
   3  14   4        554.73        603.60        55.63 o                         
   4  14   4       1668.29       1735.96       113.17 o                         
   5  14   4       1784.10       1830.92       109.66 o                         
   6  14   4          0.36        -10.64        10.64 o                         
   7  14   4       3945.70       3512.15       169.01 o                         
   8  14   4        880.06        746.21        50.49 o                         
   9  14   4         52.40         64.10        16.62 o                         
  10  14   4        135.72        151.93        27.54 o                         
  11  14   4          6.72        206.02        54.52 o                         
  12  14   4         91.27         64.81        23.85 o                         
 -14  15   4         31.43         20.66        29.17 o                         
 -13  15   4         11.22        126.42        59.56 o                         
 -12  15   4         81.48         61.49        21.18 o                         
 -11  15   4          7.40         39.99        15.27 o                         
 -10  15   4        928.86       1173.60        81.28 o                         
  -9  15   4       1192.29       1270.85        87.31 o                         
  -8  15   4          4.30         13.65        13.38 o                         
  -7  15   4        199.50        258.31        26.76 o                         
  -6  15   4       1153.20        959.28        62.58 o                         
  -5  15   4        125.41         99.30        16.60 o                         
  -4  15   4        137.62        147.88        18.27 o                         
  -3  15   4        960.53       1017.41        64.89 o                         
  -2  15   4          5.46        100.08        38.20 o                         
  -1  15   4       1805.12       2064.73       120.14 o                         
   0  15   4        748.72        823.99        61.66 o                         
   1  15   4        924.37       1125.25        74.09 o                         
   2  15   4       2788.49       2676.02       167.82 o                         
   3  15   4       1255.28       1229.66        89.95 o                         
   4  15   4        826.72        801.21        66.35 o                         
   5  15   4         13.09         29.20        13.14 o                         
   6  15   4         15.17         12.89        12.59 o                         
   7  15   4       1001.90       1068.36        84.85 o                         
   8  15   4         94.64         93.73        14.96 o                         
   9  15   4         43.85         74.65        31.40 o                         
  10  15   4        629.88        516.66        54.23 o                         
  11  15   4        241.45        376.85        44.98 o                         
 -13  16   4         19.51         64.42        41.33 o                         
 -12  16   4        144.96        295.23        63.86 o                         
 -11  16   4         77.59         99.82        21.88 o                         
 -10  16   4         35.24         60.19        17.48 o                         
  -9  16   4        292.05        265.35        25.94 o                         
  -8  16   4        984.92        851.20        58.75 o                         
  -7  16   4        968.15       1027.17        65.92 o                         
  -6  16   4        556.80        565.85        42.75 o                         
  -5  16   4         46.15         26.09        10.93 o                         
  -4  16   4         93.77         66.61        14.53 o                         
  -3  16   4        209.54        229.57        24.89 o                         
  -2  16   4        537.64        611.26        50.55 o                         
  -1  16   4       1708.98       1520.70        96.96 o                         
   0  16   4       1789.77       2002.59       116.74 o                         
   1  16   4         39.25        174.66        23.72 o                         
   2  16   4        702.12        706.77       109.09 o                         
   3  16   4        626.97        575.21        52.82 o                         
   4  16   4         59.87         59.64        16.68 o                         
   5  16   4        596.37        507.92        71.12 o                         
   6  16   4        489.35        518.77        51.69 o                         
   7  16   4        275.47        308.32        54.21 o                         
   8  16   4        266.02        229.06        28.92 o                         
   9  16   4        668.17        605.50        56.20 o                         
  10  16   4         28.19         30.71        13.72 o                         
  11  16   4         56.61         74.80        34.64 o                         
 -13  17   4          6.78         75.36        44.97 o                         
 -12  17   4          0.79         25.53        31.60 o                         
 -11  17   4         12.31         55.85        18.45 o                         
 -10  17   4        167.26         98.62        22.99 o                         
  -9  17   4         16.67         39.35        12.68 o                         
  -8  17   4        145.61        132.88        27.79 o                         
  -7  17   4       1378.83       1283.69        83.97 o                         
  -6  17   4         65.64         70.25        15.24 o                         
  -5  17   4        181.65        188.81        24.33 o                         
  -4  17   4          0.66         -5.01         9.94 o                         
  -3  17   4       1425.98       1222.62        81.74 o                         
  -2  17   4        587.75        550.97        47.18 o                         
  -1  17   4       1278.12       1270.96        83.40 o                         
   0  17   4        121.90        127.55        24.84 o                         
   1  17   4        323.68        372.98        36.48 o                         
   2  17   4        144.65        111.90        20.02 o                         
   3  17   4        926.50        799.71        61.35 o                         
   4  17   4         58.30         42.87        15.76 o                         
   5  17   4         22.26         34.58        16.54 o                         
   6  17   4         69.41        109.28        25.23 o                         
   7  17   4         65.01         43.41        29.17 o                         
   8  17   4          1.17          0.36        10.76 o                         
   9  17   4         89.59        114.07        21.81 o                         
  10  17   4        112.81        108.18        27.46 o                         
  11  17   4        345.58        384.11        87.52 o                         
 -12  18   4        311.23        433.94       109.40 o                         
 -11  18   4         58.91         80.22        37.68 o                         
 -10  18   4        153.86        190.65        36.90 o                         
  -9  18   4        430.42        417.94        45.97 o                         
  -8  18   4          4.73         17.18         9.30 o                         
  -7  18   4        206.45        159.79        22.56 o                         
  -6  18   4        136.24        121.68        21.76 o                         
  -5  18   4        952.10        709.68        66.67 o                         
  -4  18   4        197.30        171.36        26.52 o                         
  -3  18   4         46.65         23.22        15.15 o                         
  -2  18   4        508.23        548.97        40.83 o                         
  -1  18   4       1230.64       1199.72        80.33 o                         
   0  18   4        349.80        386.79        47.50 o                         
   1  18   4        632.39        729.58        72.78 o                         
   2  18   4        112.11        125.82        24.44 o                         
   3  18   4          1.58         20.13        15.51 o                         
   4  18   4        143.78        145.83        28.14 o                         
   5  18   4          0.02         24.94        23.69 o                         
   6  18   4         52.39         75.41        23.01 o                         
   7  18   4        392.47        320.88        42.05 o                         
   8  18   4         32.37         38.74        17.02 o                         
   9  18   4        231.81        189.61        30.04 o                         
  10  18   4         36.45         34.03        24.31 o                         
 -11  19   4         34.34         71.72        59.56 o                         
 -10  19   4        129.00        105.75        44.97 o                         
  -9  19   4         50.41        105.86        23.86 o                         
  -8  19   4         11.05         40.26        14.52 o                         
  -7  19   4          9.00         37.31        17.83 o                         
  -6  19   4         37.16         22.31        15.52 o                         
  -5  19   4        338.76        280.93        33.28 o                         
  -4  19   4         15.22         33.04        14.37 o                         
  -3  19   4         60.29         87.46        15.60 o                         
  -2  19   4         56.75         55.65        13.68 o                         
  -1  19   4        908.13        831.81        64.26 o                         
   0  19   4          6.81         10.69        12.04 o                         
   1  19   4        439.56        407.93        58.71 o                         
   2  19   4        106.22         60.73        19.73 o                         
   3  19   4        161.61         91.04        28.42 o                         
   4  19   4        224.55        201.43        35.44 o                         
   5  19   4        484.80        412.37        63.34 o                         
   6  19   4         49.39         70.31        20.95 o                         
   7  19   4        117.35        154.48        36.39 o                         
   8  19   4        224.88        308.09        57.41 o                         
   9  19   4         73.11        113.43        24.62 o                         
  10  19   4        250.45        209.07        57.13 o                         
  -9  20   4         47.12         22.87        35.86 o                         
  -8  20   4         73.59         88.98        19.62 o                         
  -7  20   4         30.57         59.36        17.61 o                         
  -6  20   4          1.14         34.05        13.27 o                         
  -5  20   4         20.01         25.27        15.10 o                         
  -4  20   4        178.67        214.95        30.57 o                         
  -3  20   4        541.02        604.40        50.41 o                         
  -2  20   4       2106.99       1879.31       129.64 o                         
  -1  20   4         50.90         30.98        16.14 o                         
   0  20   4          0.06         -9.31        10.74 o                         
   1  20   4          0.43          4.03        13.60 o                         
   2  20   4         32.89        117.99        29.64 o                         
   3  20   4        118.26        122.39        28.15 o                         
   4  20   4         11.44         30.85        18.22 o                         
   5  20   4          4.48         14.62        16.67 o                         
   6  20   4         32.71         43.58        18.45 o                         
   7  20   4         47.83         77.90        28.33 o                         
   8  20   4         58.20         60.38        21.06 o                         
   9  20   4         22.80         35.25        26.74 o                         
  -8  21   4         35.02         68.27        34.03 o                         
  -7  21   4        157.70        203.12        37.35 o                         
  -6  21   4        134.16         86.28        30.66 o                         
  -5  21   4          6.73         30.24        13.78 o                         
  -4  21   4        203.90        199.21        24.73 o                         
  -3  21   4        362.66        307.40        30.73 o                         
  -2  21   4          0.96         11.84        12.77 o                         
  -1  21   4          0.62         57.93        21.05 o                         
   0  21   4        397.26        451.38        56.32 o                         
   1  21   4        344.56        328.49        52.38 o                         
   2  21   4         82.72         56.03        21.23 o                         
   3  21   4         83.05         96.57        26.10 o                         
   4  21   4         14.21         31.31        24.74 o                         
   5  21   4          0.26         36.37        26.20 o                         
   6  21   4         27.87         35.38        23.75 o                         
   7  21   4         63.76         70.85        31.60 o                         
   8  21   4         99.64        120.34        47.41 o                         
   9  21   4         39.67         12.16        30.39 o                         
  -7  22   4        189.04        255.72        58.95 o                         
  -6  22   4         35.44         61.64        21.90 o                         
  -5  22   4        104.01        117.56        21.98 o                         
  -4  22   4         47.21         52.88        16.33 o                         
  -3  22   4         41.11         65.70        14.33 o                         
  -2  22   4        563.20        575.67        58.77 o                         
  -1  22   4         31.33         34.70        16.77 o                         
   0  22   4         44.25         63.54        24.39 o                         
   1  22   4         73.37        114.87        24.63 o                         
   2  22   4         12.87         88.94        37.87 o                         
   3  22   4        187.52        248.30        55.31 o                         
   4  22   4          8.81          4.87        28.37 o                         
   5  22   4        308.32        228.68        44.08 o                         
   6  22   4        127.24         97.87        41.68 o                         
   7  22   4          4.29          9.72        27.96 o                         
   8  22   4        155.06        160.45        59.56 o                         
  -7  23   4        134.92        133.71        51.05 o                         
  -6  23   4         81.94        222.44        71.72 o                         
  -5  23   4        111.88        195.70        68.07 o                         
  -4  23   4        230.83        141.95        61.38 o                         
  -3  23   4        504.19        451.11        62.50 o                         
  -2  23   4        135.04        138.30        24.36 o                         
  -1  23   4          0.00         29.39        13.11 o                         
   0  23   4         59.57        106.13        24.13 o                         
   1  23   4         14.51         39.02        19.37 o                         
   2  23   4         87.40         29.95        60.78 o                         
   3  23   4        683.38        814.63       120.95 o                         
   4  23   4        227.81        239.77        51.48 o                         
   5  23   4         33.20         86.93        52.27 o                         
   6  23   4          1.42         26.01        31.00 o                         
   7  23   4          2.60         49.84        42.54 o                         
   8  23   4         18.27         51.05        34.03 o                         
  -6  24   4          1.85         24.31        20.66 o                         
  -5  24   4         21.17         82.66        41.33 o                         
  -4  24   4        243.99        329.41        92.38 o                         
  -3  24   4        228.17        145.86        61.99 o                         
  -2  24   4        196.13        234.60        80.22 o                         
  -1  24   4        261.23        273.49        60.78 o                         
   0  24   4         47.18         88.73        43.76 o                         
   1  24   4          6.69         58.35        37.68 o                         
   2  24   4         28.13         72.93        41.33 o                         
   4  24   4        137.80        109.40        61.99 o                         
   5  24   4         88.42        130.06        60.78 o                         
   6  24   4          0.94         46.19        40.11 o                         
   7  24   4         15.35         21.88        25.53 o                         
  -6  25   4        287.64        232.17        74.15 o                         
  -5  25   4         34.62         92.38        41.33 o                         
  -4  25   4         48.52         32.82        40.11 o                         
 -15   0   5        184.33        204.21        65.64 o                         
 -13   0   5        253.95        295.93        63.94 o                         
 -11   0   5        104.06        100.87        19.64 o                         
  -9   0   5       4864.47       4257.17       270.17 o                         
  -7   0   5       3282.66       3392.10       228.61 o                         
  -5   0   5       1118.26        832.90        66.32 o                         
  -3   0   5       9311.62      10104.46       583.71 o                         
  -1   0   5      24389.98      24163.16      2428.96 o                         
   1   0   5      13894.47      14423.86      1461.99 o                         
   3   0   5       7561.44       7380.17       680.30 o                         
   5   0   5          0.79         -3.78         9.12 o                         
   7   0   5        228.41        174.19        21.82 o                         
   9   0   5       1469.24       1666.29        99.16 o                         
  11   0   5       2932.86       2868.54       194.14 o                         
  13   0   5          0.04         13.18         9.36 o                         
  15   0   5         23.80         33.74        20.94 o                         
 -16   1   5         34.50         24.73        21.04 o                         
 -15   1   5        120.04         66.68        29.17 o                         
 -14   1   5        676.89        579.34        67.54 o                         
 -13   1   5        426.52        413.54        66.49 o                         
 -12   1   5        323.69        258.05        31.74 o                         
 -11   1   5       1149.58       1083.33        91.29 o                         
 -10   1   5         76.62         69.61        13.32 o                         
  -9   1   5        294.49        384.73        27.59 o                         
  -8   1   5       1087.96       1244.01        74.69 o                         
  -7   1   5        520.83        476.18        30.65 o                         
  -6   1   5         98.32        123.95        12.30 o                         
  -5   1   5       1237.25       1521.66        75.94 o                         
  -4   1   5      22649.43      20851.42      1622.73 o                         
  -3   1   5       8297.62       8316.14       407.38 o                         
  -2   1   5       7373.99       6697.76       289.56 o                         
  -1   1   5         33.87        296.42        31.43 o                         
   0   1   5      11264.74      10127.80      1312.77 o                         
   1   1   5       3079.88       2817.13       151.85 o                         
   2   1   5         66.17        126.15        18.14 o                         
   3   1   5       3810.09       3938.83       209.57 o                         
   4   1   5        924.05        898.97        46.76 o                         
   5   1   5       5087.65       5189.83       277.46 o                         
   6   1   5       1350.29       1221.34        55.18 o                         
   7   1   5        510.98        486.41        27.95 o                         
   8   1   5        292.76        331.07        29.71 o                         
   9   1   5       1071.79       1101.55        58.22 o                         
  10   1   5        739.68        950.37        47.92 o                         
  11   1   5          1.13         49.81         8.56 o                         
  12   1   5        218.05        269.84        22.85 o                         
  13   1   5          0.01         74.30        11.99 o                         
  14   1   5        157.14        159.86        18.68 o                         
  15   1   5         20.85         73.26        25.34 o                         
 -16   2   5        297.93        408.29        70.81 o                         
 -15   2   5          3.28          0.33        25.53 o                         
 -14   2   5         74.67         29.49        33.88 o                         
 -13   2   5         71.22         93.43        21.85 o                         
 -12   2   5        293.63        323.51        37.24 o                         
 -11   2   5         16.86         69.09        16.73 o                         
 -10   2   5        157.42        187.85        22.18 o                         
  -9   2   5         28.92         24.56        15.47 o                         
  -8   2   5          0.56         -4.95         8.15 o                         
  -7   2   5        449.21        516.27        32.81 o                         
  -6   2   5          3.24         -3.30         4.04 o                         
  -5   2   5       5352.89       5256.93       283.90 o                         
  -4   2   5       1358.32       1146.61        60.42 o                         
  -3   2   5        229.49        220.34        17.95 o                         
  -2   2   5       1911.87       2209.39       111.70 o                         
  -1   2   5       1454.66       1352.88        61.17 o                         
   0   2   5       2906.35       3254.70       175.58 o                         
   1   2   5        138.56        275.83        19.84 o                         
   2   2   5        126.43        168.77        21.09 o                         
   3   2   5        332.50        281.72        18.26 o                         
   4   2   5       1281.78       1421.43        64.34 o                         
   5   2   5        369.24        353.82        24.59 o                         
   6   2   5        548.46        463.71        29.15 o                         
   7   2   5         19.75         29.45         7.93 o                         
   8   2   5         53.46         57.09        10.82 o                         
   9   2   5       1924.39       1787.32        87.88 o                         
  10   2   5        861.90       1071.81        60.27 o                         
  11   2   5       1517.13       1592.45        84.11 o                         
  12   2   5        346.11        445.93        45.82 o                         
  13   2   5        537.00        565.32        38.85 o                         
  14   2   5          1.61         27.66         9.48 o                         
  15   2   5        136.78        189.53        31.36 o                         
  16   2   5         29.37         23.10        26.74 o                         
 -17   3   5          1.39         19.45        53.48 o                         
 -16   3   5         33.07         12.96        20.18 o                         
 -15   3   5        407.07        518.29        61.33 o                         
 -14   3   5        364.31        354.75        43.73 o                         
 -13   3   5        150.04        258.43        41.04 o                         
 -12   3   5        546.48        625.88        58.17 o                         
 -11   3   5        410.05        699.35        51.39 o                         
 -10   3   5       3128.84       2498.80       145.87 o                         
  -9   3   5       3025.07       2563.05       181.29 o                         
  -8   3   5        106.13        109.14        15.58 o                         
  -7   3   5        190.39        212.14        21.31 o                         
  -6   3   5       1591.66       1396.22        75.00 o                         
  -5   3   5        170.06        188.38        15.90 o                         
  -4   3   5       3569.10       3065.55       154.81 o                         
  -3   3   5       1069.96        990.97        53.52 o                         
  -2   3   5        793.67        710.36        34.74 o                         
  -1   3   5        384.93        398.80        27.96 o                         
   0   3   5       1326.85       1339.27        82.50 o                         
   1   3   5       1380.04       1316.68        79.77 o                         
   2   3   5       2341.70       2399.14       126.76 o                         
   3   3   5       4488.44       3899.54       177.84 o                         
   4   3   5        932.39        884.79        46.54 o                         
   5   3   5         49.98         58.95         9.51 o                         
   6   3   5       2252.14       2280.03       117.91 o                         
   7   3   5        723.05        737.40        48.81 o                         
   8   3   5        308.67        399.40        32.36 o                         
   9   3   5        131.48        172.26        17.96 o                         
  10   3   5        546.16        642.11        43.35 o                         
  11   3   5        326.35        428.26        31.07 o                         
  12   3   5          0.55          8.73         8.25 o                         
  13   3   5          0.14         46.62        11.28 o                         
  14   3   5          3.23         21.67        12.42 o                         
  15   3   5          1.17         18.07        13.01 o                         
  16   3   5          8.19         41.33        32.82 o                         
 -17   4   5         47.13         30.39        30.39 o                         
 -16   4   5         18.99         27.47        28.78 o                         
 -15   4   5         20.55         45.40        17.08 o                         
 -14   4   5         10.02         69.18        19.59 o                         
 -13   4   5         79.93         65.22        21.53 o                         
 -12   4   5          5.45         74.93        18.10 o                         
 -11   4   5        874.40        844.17        64.03 o                         
 -10   4   5        595.78        640.19        51.79 o                         
  -9   4   5        139.44        107.29        16.33 o                         
  -8   4   5         28.82         24.37         9.89 o                         
  -7   4   5          3.72          5.82         6.98 o                         
  -6   4   5         43.50         24.92         7.81 o                         
  -5   4   5       4253.64       3707.53       186.72 o                         
  -4   4   5       5837.60       5557.72       297.30 o                         
  -3   4   5       3381.31       3452.20       161.09 o                         
  -2   4   5        660.13        681.55        42.30 o                         
  -1   4   5        952.03       1408.31        85.88 o                         
   0   4   5        481.90        392.97        31.09 o                         
   1   4   5       4910.48       4934.96       287.89 o                         
   2   4   5          4.67         20.65         6.33 o                         
   3   4   5       7365.53       7246.61       384.25 o                         
   4   4   5         53.45         46.18         9.52 o                         
   5   4   5         10.19         -4.95         5.84 o                         
   6   4   5        991.19       1049.44        59.64 o                         
   7   4   5        979.95        929.74        52.75 o                         
   8   4   5        638.00        573.09        51.86 o                         
   9   4   5        649.74        638.65        42.21 o                         
  10   4   5        549.09        612.07        45.30 o                         
  11   4   5        533.53        517.76        38.92 o                         
  12   4   5         17.17         50.29        12.97 o                         
  13   4   5         12.02         13.82         9.35 o                         
  14   4   5        102.62        126.17        18.10 o                         
  15   4   5        198.57        234.12        39.31 o                         
  16   4   5        262.22        199.35        63.21 o                         
 -16   5   5        335.27        333.06        93.60 o                         
 -15   5   5        199.73        236.50        38.56 o                         
 -14   5   5         29.13         75.89        24.67 o                         
 -13   5   5        144.97        199.60        30.66 o                         
 -12   5   5         88.57        149.54        25.82 o                         
 -11   5   5        671.37        728.45        77.86 o                         
 -10   5   5       2299.42       2204.44       120.91 o                         
  -9   5   5       7834.10       7393.33       343.55 o                         
  -8   5   5         46.67         48.86        11.90 o                         
  -7   5   5       1005.50       1121.98        60.50 o                         
  -6   5   5        338.05        393.60        30.88 o                         
  -5   5   5       2363.16       2641.28       118.56 o                         
  -4   5   5      10060.26       9386.51       495.57 o                         
  -3   5   5       1122.48       1178.49        57.80 o                         
  -2   5   5      14765.56      12959.87      1186.55 o                         
  -1   5   5       4668.59       5198.62       276.80 o                         
   0   5   5        342.57        415.34        31.95 o                         
   1   5   5       4502.90       5133.83       334.72 o                         
   2   5   5       5585.99       5706.08       429.02 o                         
   3   5   5          4.83          2.47         5.40 o                         
   4   5   5         15.61         32.11         5.80 o                         
   5   5   5       8242.06       8473.18       493.79 o                         
   6   5   5         14.22         11.26         7.74 o                         
   7   5   5        555.48        592.33        41.02 o                         
   8   5   5          0.13         -6.13         6.13 o                         
   9   5   5        273.86        288.35        25.28 o                         
  10   5   5          4.45        115.50        23.92 o                         
  11   5   5        314.27        385.48        31.13 o                         
  12   5   5        120.23        113.03        17.91 o                         
  13   5   5          1.11         95.25        19.21 o                         
  14   5   5        179.30        125.05        19.78 o                         
  15   5   5         37.11         72.34        28.51 o                         
  16   5   5         10.89         51.05        41.33 o                         
 -16   6   5          0.46          8.51        26.74 o                         
 -15   6   5          2.44         36.88        18.61 o                         
 -14   6   5        229.04        246.65        40.85 o                         
 -13   6   5        157.95        218.72        32.46 o                         
 -12   6   5       1010.18       1064.00       104.37 o                         
 -11   6   5         27.63         70.44        18.65 o                         
 -10   6   5       1989.19       1784.67       108.02 o                         
  -9   6   5       5257.44       5316.38       249.37 o                         
  -8   6   5        681.77        740.01        49.21 o                         
  -7   6   5        156.61        184.22        20.83 o                         
  -6   6   5        207.68        140.92        18.13 o                         
  -5   6   5          4.59         12.83         5.56 o                         
  -4   6   5         45.22         14.44         5.94 o                         
  -3   6   5       5355.91       5474.86       266.65 o                         
  -2   6   5       3127.19       3161.65       158.35 o                         
  -1   6   5        138.40        289.96        28.61 o                         
   0   6   5       2887.16       3750.22       248.85 o                         
   1   6   5       2450.89       2427.83       164.03 o                         
   2   6   5       5568.04       5008.56       293.41 o                         
   3   6   5        227.02        362.56        33.21 o                         
   4   6   5        805.23        825.33        47.86 o                         
   5   6   5        250.80        324.21        36.19 o                         
   6   6   5         16.28         16.17         8.75 o                         
   7   6   5         96.45         79.39        14.00 o                         
   8   6   5       2075.36       1873.27       123.60 o                         
   9   6   5        166.66        121.31        24.72 o                         
  10   6   5        502.74        355.31        31.27 o                         
  11   6   5        821.80        788.00        52.56 o                         
  12   6   5        180.66        262.84        28.27 o                         
  13   6   5         62.30         72.60        18.14 o                         
  14   6   5         27.03         67.91        18.03 o                         
  15   6   5          1.99         58.95        21.59 o                         
  16   6   5        165.61        189.62        71.72 o                         
 -15   7   5        820.37       1081.81       155.59 o                         
 -14   7   5          5.02         18.65        12.98 o                         
 -13   7   5         16.08         16.00        12.42 o                         
 -12   7   5         24.28         47.31        15.59 o                         
 -11   7   5        216.39        275.10        37.60 o                         
 -10   7   5       1936.91       1992.64       103.94 o                         
  -9   7   5       4213.64       3859.79       184.62 o                         
  -8   7   5        880.64       1044.92        65.42 o                         
  -7   7   5        311.12        303.53        26.97 o                         
  -6   7   5       1470.02       1425.99        81.01 o                         
  -5   7   5        533.46        491.39        31.61 o                         
  -4   7   5        161.51        122.62        12.18 o                         
  -3   7   5       6172.32       5870.72       290.35 o                         
  -2   7   5       8440.86       8089.48       524.48 o                         
  -1   7   5       2891.72       3433.90       204.03 o                         
   0   7   5        761.99        732.50        61.82 o                         
   1   7   5       1031.04       1342.01        94.79 o                         
   2   7   5        120.06        139.59        27.49 o                         
   3   7   5        368.12        326.06        26.73 o                         
   4   7   5        133.89        144.75        15.51 o                         
   5   7   5        621.75        597.56        38.69 o                         
   6   7   5       1088.93       1028.97        59.55 o                         
   7   7   5          8.51         -0.88         8.96 o                         
   8   7   5        691.00        719.36        48.83 o                         
   9   7   5        498.64        549.77        86.14 o                         
  10   7   5        583.97        630.39        42.63 o                         
  11   7   5         30.02        131.03        18.96 o                         
  12   7   5          5.22         -4.09         8.45 o                         
  13   7   5        104.97        150.08        19.13 o                         
  14   7   5        211.48        214.30        35.18 o                         
  15   7   5         59.01         83.87        31.52 o                         
  16   7   5        121.99        105.75        60.78 o                         
 -15   8   5          0.72         22.64        15.55 o                         
 -14   8   5        350.53        492.09        57.68 o                         
 -13   8   5        452.53        408.56        46.20 o                         
 -12   8   5          5.33         34.66        21.66 o                         
 -11   8   5        131.44        150.27        22.45 o                         
 -10   8   5        332.47        461.83        51.60 o                         
  -9   8   5        427.98        404.92        35.48 o                         
  -8   8   5        669.83        705.89        50.11 o                         
  -7   8   5          6.61         -8.17         8.17 o                         
  -6   8   5        329.60        366.28        26.60 o                         
  -5   8   5        826.16        810.92        43.90 o                         
  -4   8   5       1820.84       2122.96        96.43 o                         
  -3   8   5        320.27        320.39        24.31 o                         
  -2   8   5        431.07        413.42        36.82 o                         
  -1   8   5        409.09        631.95        41.47 o                         
   0   8   5          0.42         30.23        15.45 o                         
   1   8   5        912.64       1211.75        88.46 o                         
   2   8   5       2514.34       2832.12       189.77 o                         
   3   8   5         21.07          1.69         5.54 o                         
   4   8   5       1909.78       1790.55       113.12 o                         
   5   8   5         53.39         39.85         9.96 o                         
   6   8   5          0.89         -6.66         6.66 o                         
   7   8   5          0.81          2.04         8.28 o                         
   8   8   5        959.46       1180.51        75.85 o                         
   9   8   5         39.36         50.41        12.20 o                         
  10   8   5          6.64        216.81        29.29 o                         
  11   8   5         20.29         44.80        13.13 o                         
  12   8   5         42.17         23.81        11.19 o                         
  13   8   5        135.20        122.96        19.35 o                         
  14   8   5        403.39        318.47        94.81 o                         
  15   8   5         10.46         -2.43        20.42 o                         
  16   8   5          0.16         57.13        48.62 o                         
 -15   9   5         20.53         41.33        27.96 o                         
 -14   9   5         20.49         38.74        16.79 o                         
 -13   9   5        119.30        132.16        28.19 o                         
 -12   9   5         95.03        139.86        25.13 o                         
 -11   9   5          1.23         13.99        10.09 o                         
 -10   9   5          5.54         57.31        19.63 o                         
  -9   9   5        355.58        369.99        33.14 o                         
  -8   9   5        135.05         66.40        15.44 o                         
  -7   9   5        221.69        314.64        38.48 o                         
  -6   9   5         12.65          8.76         7.55 o                         
  -5   9   5       1037.00        959.86        54.95 o                         
  -4   9   5        419.85        340.90        25.02 o                         
  -3   9   5       8203.62       8590.94       417.74 o                         
  -2   9   5       5457.34       5000.18       266.88 o                         
  -1   9   5         85.47        115.89        13.82 o                         
   0   9   5        484.09        460.29        42.02 o                         
   1   9   5        159.71        162.52        23.92 o                         
   2   9   5       6354.72       5943.78       349.85 o                         
   3   9   5        239.15        261.59        28.23 o                         
   4   9   5       1248.97       1329.42        79.78 o                         
   5   9   5        223.19        195.47        21.78 o                         
   6   9   5        785.81       1024.91        69.63 o                         
   7   9   5       2837.93       2691.85       154.05 o                         
   8   9   5       1534.53       1613.68        95.86 o                         
   9   9   5         21.81         17.23        11.07 o                         
  10   9   5        840.30       1000.57        65.36 o                         
  11   9   5        419.86        430.40        39.29 o                         
  12   9   5         41.82        101.59        18.71 o                         
  13   9   5          3.63         38.36        23.33 o                         
  14   9   5        202.72        193.30        52.13 o                         
  15   9   5        410.21        686.43       110.24 o                         
 -15  10   5        374.98        385.32        99.67 o                         
 -14  10   5         74.01        110.06        25.19 o                         
 -13  10   5        195.59        202.90        35.66 o                         
 -12  10   5          0.73         44.81        21.49 o                         
 -11  10   5        284.13        429.16        45.67 o                         
 -10  10   5         32.78         45.95        14.06 o                         
  -9  10   5        897.87        855.28        58.68 o                         
  -8  10   5        128.63        160.06        21.43 o                         
  -7  10   5       3235.49       3133.87       174.95 o                         
  -6  10   5        145.09        236.32        26.02 o                         
  -5  10   5        273.12        231.64        21.69 o                         
  -4  10   5       2383.64       2165.31       111.99 o                         
  -3  10   5        276.89        349.14        25.47 o                         
  -2  10   5       1121.54       1086.70        64.78 o                         
  -1  10   5        766.64        855.32        52.14 o                         
   0  10   5       4131.70       4197.44       252.80 o                         
   1  10   5        267.24        354.20        44.19 o                         
   2  10   5       4129.73       4361.85       288.51 o                         
   3  10   5        486.12        652.62        53.66 o                         
   4  10   5       3243.81       3475.58       210.03 o                         
   5  10   5        812.56        914.56        59.96 o                         
   6  10   5       3161.71       2741.37       152.98 o                         
   7  10   5       1456.96       1373.14        83.92 o                         
   8  10   5        935.03       1001.86        69.12 o                         
   9  10   5       2835.31       2572.07       136.78 o                         
  10  10   5        646.37        566.52        46.67 o                         
  11  10   5        834.81        814.84        65.30 o                         
  12  10   5        719.97        592.58        51.68 o                         
  13  10   5         38.15         91.39        27.49 o                         
  14  10   5        117.92        155.99        47.42 o                         
  15  10   5         19.42         48.62        30.62 o                         
 -15  11   5        583.82        627.21       141.00 o                         
 -14  11   5        428.64        412.09        61.64 o                         
 -13  11   5         54.86        138.70        58.76 o                         
 -12  11   5         71.77         76.28        23.45 o                         
 -11  11   5        715.16        630.66        60.35 o                         
 -10  11   5       3654.26       3389.50       193.92 o                         
  -9  11   5        729.63        684.94        58.23 o                         
  -8  11   5         47.21         64.27        15.37 o                         
  -7  11   5       4354.83       4006.50       189.88 o                         
  -6  11   5        442.47        518.53        39.12 o                         
  -5  11   5        470.34        526.47        38.43 o                         
  -4  11   5       7062.92       7134.20       380.83 o                         
  -3  11   5         20.31         51.87        11.12 o                         
  -2  11   5       3944.70       3787.71       205.48 o                         
  -1  11   5       4245.11       5189.84       306.10 o                         
   0  11   5       3608.94       4049.69       281.77 o                         
   1  11   5      11746.47      12231.65       798.29 o                         
   2  11   5         24.80         10.18        11.74 o                         
   3  11   5        386.38        470.15        42.28 o                         
   4  11   5       1252.32       1350.18        93.78 o                         
   5  11   5        553.40        542.44        42.22 o                         
   6  11   5        400.08        391.12        37.60 o                         
   7  11   5       5451.33       4995.90       328.24 o                         
   8  11   5       2494.46       2445.15       140.49 o                         
   9  11   5        909.00        985.80        63.82 o                         
  10  11   5        127.33        204.92        25.51 o                         
  11  11   5          0.17         54.47        14.84 o                         
  12  11   5          0.00         14.15        10.71 o                         
  13  11   5          0.09         70.45        25.41 o                         
  14  11   5        104.64        261.24        59.27 o                         
 -15  12   5        114.31         85.09        41.33 o                         
 -14  12   5         51.38        137.00        48.62 o                         
 -13  12   5        160.22        290.51        80.22 o                         
 -12  12   5         12.03         25.26        12.83 o                         
 -11  12   5        718.23        623.14        55.77 o                         
 -10  12   5          3.51         62.36        14.33 o                         
  -9  12   5        906.34        909.17        62.19 o                         
  -8  12   5       2655.87       2407.82       128.54 o                         
  -7  12   5          3.92         14.02         9.62 o                         
  -6  12   5        695.31        753.51        53.87 o                         
  -5  12   5       1055.52       1041.64        63.23 o                         
  -4  12   5         39.02         67.90        13.39 o                         
  -3  12   5        679.92        755.76        49.56 o                         
  -2  12   5        286.31        338.77        35.64 o                         
  -1  12   5        794.65       1010.35        59.69 o                         
   0  12   5        462.59        780.02        68.92 o                         
   1  12   5       2638.90       2475.42       153.48 o                         
   2  12   5       2146.42       2048.83       141.72 o                         
   3  12   5       3193.20       2918.67       180.83 o                         
   4  12   5         37.25         43.39        14.43 o                         
   5  12   5        161.80        141.28        22.51 o                         
   6  12   5         41.32         30.54        11.22 o                         
   7  12   5        657.82        583.07        42.27 o                         
   8  12   5        748.72        744.35        62.42 o                         
   9  12   5         42.37         55.87        15.16 o                         
  10  12   5        492.16        510.35        54.61 o                         
  11  12   5         95.52        148.49        20.95 o                         
  12  12   5          0.01         84.45        18.06 o                         
  13  12   5         99.48         90.08        34.17 o                         
 -14  13   5         20.77         70.18        32.22 o                         
 -13  13   5        189.04         59.56        43.76 o                         
 -12  13   5          0.24         12.39        11.89 o                         
 -11  13   5         57.57         91.33        22.26 o                         
 -10  13   5        652.01        625.20        52.06 o                         
  -9  13   5         81.55         94.13        27.62 o                         
  -8  13   5         70.69         71.12        13.14 o                         
  -7  13   5          0.24          1.16         9.08 o                         
  -6  13   5        971.92        972.80        61.50 o                         
  -5  13   5         14.05          4.71         9.69 o                         
  -4  13   5        212.71        230.15        25.84 o                         
  -3  13   5        453.32        454.63        32.91 o                         
  -2  13   5        940.14        998.58        71.16 o                         
  -1  13   5          8.03        148.38        19.25 o                         
   0  13   5        189.76        228.16        28.98 o                         
   1  13   5       1333.39       1238.15        73.98 o                         
   2  13   5        457.20        559.53        65.56 o                         
   3  13   5        298.39        353.48        37.38 o                         
   4  13   5       3310.63       3010.42       187.94 o                         
   5  13   5        374.88        312.70        35.58 o                         
   6  13   5       1229.57       1151.74        96.10 o                         
   7  13   5        167.20        158.48        19.72 o                         
   8  13   5          9.26          2.84         8.89 o                         
   9  13   5       1173.94       1219.93        90.94 o                         
  10  13   5        839.38        765.79        77.01 o                         
  11  13   5        140.44        166.46        24.70 o                         
  12  13   5         27.92         93.61        20.74 o                         
 -14  14   5        114.48         98.46        60.78 o                         
 -13  14   5         64.47         74.25        29.43 o                         
 -12  14   5          1.43         44.12        17.35 o                         
 -11  14   5       2067.53       2366.76       157.21 o                         
 -10  14   5        421.12        357.77        41.07 o                         
  -9  14   5         35.49         30.80        13.56 o                         
  -8  14   5         73.96         60.05        15.41 o                         
  -7  14   5        961.75        890.66        68.39 o                         
  -6  14   5       4047.66       3902.62       214.31 o                         
  -5  14   5         10.11          2.26        10.33 o                         
  -4  14   5         79.48        103.70        17.12 o                         
  -3  14   5          2.51          9.28         9.69 o                         
  -2  14   5        206.41        272.21        25.64 o                         
  -1  14   5         64.94         51.17        14.72 o                         
   0  14   5        436.20        589.70        69.13 o                         
   1  14   5         14.88         26.42        16.44 o                         
   2  14   5        376.49        346.08        32.96 o                         
   3  14   5        779.15        774.12        58.82 o                         
   4  14   5        395.55        379.05        41.40 o                         
   5  14   5        839.98        837.56        69.02 o                         
   6  14   5        238.07        279.87        43.30 o                         
   7  14   5          0.45         -2.02         9.06 o                         
   8  14   5        637.04        453.24        35.14 o                         
   9  14   5         57.93         55.71        19.13 o                         
  10  14   5         41.52         57.40        17.05 o                         
  11  14   5         52.63         66.64        16.56 o                         
  12  14   5         78.81         27.96        35.25 o                         
 -14  15   5        118.88        100.89        57.13 o                         
 -13  15   5         57.85        204.21       113.04 o                         
 -12  15   5         51.76         90.83        22.64 o                         
 -11  15   5        152.52        181.29        26.64 o                         
 -10  15   5        268.40        288.12        39.14 o                         
  -9  15   5        519.87        473.94        60.43 o                         
  -8  15   5        466.52        500.56        38.54 o                         
  -7  15   5         65.98         72.24        15.89 o                         
  -6  15   5        511.69        508.51        39.60 o                         
  -5  15   5        997.09        910.02        60.16 o                         
  -4  15   5        297.83        327.85        29.33 o                         
  -3  15   5         19.13         24.09        10.93 o                         
  -2  15   5        174.03        235.05        24.49 o                         
  -1  15   5       1593.84       1784.76        96.84 o                         
   0  15   5        860.49        931.52        68.33 o                         
   1  15   5       2681.71       2667.11       152.88 o                         
   2  15   5         50.46         59.60        15.60 o                         
   3  15   5       2212.40       2179.89       140.94 o                         
   4  15   5        278.98        171.85        29.85 o                         
   5  15   5        318.57        245.56        29.74 o                         
   6  15   5         20.44          8.94        11.05 o                         
   7  15   5       4124.58       3546.24       250.33 o                         
   8  15   5        213.35        161.36        20.57 o                         
   9  15   5         41.75         43.92        15.62 o                         
  10  15   5        388.81        502.93        77.00 o                         
  11  15   5          4.51         22.01        12.54 o                         
 -13  16   5         20.41        173.82        94.81 o                         
 -12  16   5         15.76         64.82        26.60 o                         
 -11  16   5          1.65         37.90        17.72 o                         
 -10  16   5        471.95        520.00        52.80 o                         
  -9  16   5        291.19        312.16        29.49 o                         
  -8  16   5          5.25         -2.52        10.57 o                         
  -7  16   5        161.19        179.78        23.03 o                         
  -6  16   5         29.09         43.12        12.82 o                         
  -5  16   5        614.88        742.77        52.04 o                         
  -4  16   5       1057.73        966.98        61.76 o                         
  -3  16   5       1273.01       1219.92        83.89 o                         
  -2  16   5        216.96        244.08        27.52 o                         
  -1  16   5         35.92         25.22        11.96 o                         
   0  16   5        275.86        270.21        29.74 o                         
   1  16   5         18.87          8.16        10.86 o                         
   2  16   5        125.32        125.03        23.18 o                         
   3  16   5        320.88        383.04        38.57 o                         
   4  16   5         41.21         32.90        14.57 o                         
   5  16   5        406.12        497.18        44.54 o                         
   6  16   5          5.34          5.33        15.05 o                         
   7  16   5        104.11        170.71        28.55 o                         
   8  16   5        148.32        156.08        25.79 o                         
   9  16   5        773.21        847.14       179.08 o                         
  10  16   5        247.91        171.36        26.54 o                         
  11  16   5        336.73        271.06        57.13 o                         
 -12  17   5        225.80        199.73        47.00 o                         
 -11  17   5          2.99         45.67        17.74 o                         
 -10  17   5          2.81         21.61        18.85 o                         
  -9  17   5         46.78         51.98        18.33 o                         
  -8  17   5         76.76         47.68        13.37 o                         
  -7  17   5         63.59         87.59        16.22 o                         
  -6  17   5        180.23        229.23        29.32 o                         
  -5  17   5        336.14        356.82        32.71 o                         
  -4  17   5        347.01        426.13        36.54 o                         
  -3  17   5        873.84        934.55        62.71 o                         
  -2  17   5        119.91        116.24        17.71 o                         
  -1  17   5         17.88          5.53        12.40 o                         
   0  17   5        215.17        267.24        30.47 o                         
   1  17   5         75.63         50.48        15.73 o                         
   2  17   5        458.84        453.74        41.31 o                         
   3  17   5        301.05        231.84        28.08 o                         
   4  17   5        143.63        103.97        20.78 o                         
   5  17   5         23.99         29.42        16.36 o                         
   6  17   5         16.13         13.78        21.76 o                         
   7  17   5         12.36         29.29        15.74 o                         
   8  17   5        143.34        137.52        34.91 o                         
   9  17   5        243.88        205.28        39.28 o                         
  10  17   5         74.65         88.83        30.39 o                         
  11  17   5         19.79         58.35        31.60 o                         
 -12  18   5        125.08        249.18        79.01 o                         
 -11  18   5         19.05         70.15        26.26 o                         
 -10  18   5         58.31         60.37        19.47 o                         
  -9  18   5        125.54        162.62        33.16 o                         
  -8  18   5        134.70        135.13        19.35 o                         
  -7  18   5        414.17        424.89        36.75 o                         
  -6  18   5         39.63         14.61        11.28 o                         
  -5  18   5        735.20        716.70       124.91 o                         
  -4  18   5        100.71         76.64        17.42 o                         
  -3  18   5        187.56        212.93        26.72 o                         
  -2  18   5         18.76         44.92        12.82 o                         
  -1  18   5        229.28        269.90        30.82 o                         
   0  18   5       1094.22       1180.68        91.00 o                         
   1  18   5        200.64        206.42        28.23 o                         
   2  18   5        770.18        787.13        63.88 o                         
   3  18   5        249.53        174.06        32.81 o                         
   4  18   5        310.66        303.21        61.93 o                         
   5  18   5        529.62        577.12       144.62 o                         
   6  18   5        181.21        186.73        31.43 o                         
   7  18   5         39.24         57.37        18.83 o                         
   8  18   5         68.28         79.77        23.96 o                         
   9  18   5        103.97         82.43        24.41 o                         
  10  18   5        749.51       1044.14       168.96 o                         
 -11  19   5          3.40         27.96        25.53 o                         
 -10  19   5          6.52         33.31        16.95 o                         
  -9  19   5        543.60        509.57        56.49 o                         
  -8  19   5         20.15         32.57        12.58 o                         
  -7  19   5         10.23         36.63        13.30 o                         
  -6  19   5        684.91        640.02        52.41 o                         
  -5  19   5         51.06         38.49        15.44 o                         
  -4  19   5        322.26        300.82        34.90 o                         
  -3  19   5        821.18        848.77        66.76 o                         
  -2  19   5        395.12        377.54        43.04 o                         
  -1  19   5        322.69        399.70        39.18 o                         
   0  19   5         17.26         24.90        18.77 o                         
   1  19   5        867.16        845.30        80.62 o                         
   2  19   5        490.13        482.41        54.81 o                         
   3  19   5        517.92        531.89        65.62 o                         
   4  19   5        910.73        926.27       100.00 o                         
   5  19   5        145.75         95.47        23.96 o                         
   6  19   5         29.27         22.14        15.71 o                         
   7  19   5        172.52        162.85        36.50 o                         
   8  19   5          3.29         13.95        27.96 o                         
   9  19   5        322.71        369.45        90.56 o                         
  10  19   5        795.00        774.29       142.22 o                         
  -9  20   5         79.44        128.85        44.97 o                         
  -8  20   5         74.47         79.56        19.81 o                         
  -7  20   5          3.91         44.91        17.03 o                         
  -6  20   5          0.11          4.19        12.45 o                         
  -5  20   5         25.91         28.55        14.65 o                         
  -4  20   5         73.21         71.87        19.95 o                         
  -3  20   5        623.59        534.58        46.56 o                         
  -2  20   5         21.62         27.33        14.60 o                         
  -1  20   5        160.28        171.43        33.86 o                         
   0  20   5          0.07         -4.76        13.36 o                         
   1  20   5          0.03         47.25        19.98 o                         
   2  20   5        205.55        182.32        37.25 o                         
   3  20   5        418.93        471.26        56.41 o                         
   4  20   5        211.01        262.57        38.89 o                         
   5  20   5         17.06         16.01        15.91 o                         
   6  20   5        225.36        176.61        34.94 o                         
   7  20   5         35.86         31.17        19.69 o                         
   8  20   5         65.05         21.08        16.08 o                         
   9  20   5        162.01        159.23        53.48 o                         
  -8  21   5          9.73         73.09        31.84 o                         
  -7  21   5        253.01        255.69        39.35 o                         
  -6  21   5         16.92         43.08        16.39 o                         
  -5  21   5          0.23         34.47        16.11 o                         
  -4  21   5        128.89        156.83        40.18 o                         
  -3  21   5        110.18        123.10        20.80 o                         
  -2  21   5         15.85         48.97        17.50 o                         
  -1  21   5          0.33         18.78        15.23 o                         
   0  21   5         28.14         47.57        20.48 o                         
   1  21   5        272.91        280.79        55.31 o                         
   2  21   5        209.61        221.73        36.14 o                         
   3  21   5          9.23         33.06        22.63 o                         
   4  21   5        228.12        235.90        42.15 o                         
   5  21   5        143.18         70.48        28.33 o                         
   6  21   5         23.78         19.09        19.11 o                         
   7  21   5        136.57        161.35        39.04 o                         
   8  21   5         55.93         48.89        38.29 o                         
   9  21   5        121.56        171.39        55.91 o                         
  -7  22   5        257.30        403.56        97.24 o                         
  -6  22   5        101.09         94.58        22.49 o                         
  -5  22   5         29.16         36.77        11.29 o                         
  -4  22   5         64.29         69.98        15.85 o                         
  -3  22   5          0.82         16.37        12.83 o                         
  -2  22   5        352.75        306.90        43.86 o                         
  -1  22   5       1711.89       1543.18       121.76 o                         
   0  22   5        158.14        146.57        28.45 o                         
   1  22   5         17.52        275.41        38.07 o                         
   2  22   5         93.37        104.37        29.60 o                         
   3  22   5         85.32         87.42        29.67 o                         
   4  22   5        143.02         58.26        31.82 o                         
   5  22   5          2.40         52.33        24.39 o                         
   6  22   5        487.73        573.79        88.10 o                         
   7  22   5         20.08         26.74        30.39 o                         
   8  22   5         63.91         51.05        31.60 o                         
  -7  23   5          0.09         37.68        25.53 o                         
  -6  23   5         93.63        158.02        59.56 o                         
  -5  23   5          3.11         93.60        48.62 o                         
  -4  23   5         21.12         15.01        12.31 o                         
  -3  23   5        125.79        241.86        38.96 o                         
  -2  23   5        189.61        235.60        36.83 o                         
  -1  23   5          3.64         66.06        22.22 o                         
   0  23   5        537.04        638.59        96.45 o                         
   1  23   5        185.61        410.85        97.24 o                         
   2  23   5        133.65        198.29        48.48 o                         
   3  23   5         69.18        173.39        46.70 o                         
   4  23   5        241.39        305.37        63.33 o                         
   5  23   5        206.30        287.08        59.29 o                         
   6  23   5         91.97         53.48        40.11 o                         
   7  23   5         61.75         52.27        35.25 o                         
  -6  24   5          6.93         47.41        27.96 o                         
  -5  24   5        654.70        717.16       153.16 o                         
  -4  24   5         24.66        109.40        46.19 o                         
  -3  24   5         72.47        147.08        60.78 o                         
  -2  24   5          4.11         25.32        19.78 o                         
  -1  24   5         76.03        104.54        44.97 o                         
   0  24   5         48.40         -4.86        30.39 o                         
   1  24   5         35.78         52.27        41.33 o                         
   2  24   5         12.73         31.60        32.82 o                         
   6  24   5         92.67        160.45        60.78 o                         
   7  24   5          2.78        -13.37        23.10 o                         
  -5  25   5        247.23        307.53        88.73 o                         
   2  25   5         85.70        113.04        59.56 o                         
 -16   0   6        486.54        816.84       164.10 o                         
 -14   0   6         47.08         29.30        28.74 o                         
 -12   0   6        169.96        106.57        22.54 o                         
 -10   0   6       1869.36       1956.21       144.47 o                         
  -8   0   6       2197.83       2153.03       149.21 o                         
  -6   0   6         18.47         73.40        20.07 o                         
  -4   0   6         21.47         22.93         9.95 o                         
  -2   0   6      10057.13       9434.41       546.54 o                         
   0   0   6      25738.73      27108.97      2680.85 o                         
   2   0   6       5428.29       6073.76       457.09 o                         
   4   0   6       2363.43       2119.59       140.30 o                         
   6   0   6      13877.20      15141.80      1133.85 o                         
   8   0   6          2.07         -1.87         7.86 o                         
  10   0   6        212.46        103.97        19.21 o                         
  12   0   6        285.08        208.54        34.70 o                         
  14   0   6          0.02         20.80        16.02 o                         
 -16   1   6        144.03        256.66        59.31 o                         
 -15   1   6        164.22        221.31        77.79 o                         
 -14   1   6        272.02        370.43        58.48 o                         
 -13   1   6        686.50        603.91        61.53 o                         
 -12   1   6        436.75        481.58        59.27 o                         
 -11   1   6        484.10        407.84        36.71 o                         
 -10   1   6       1717.77       1695.08        87.63 o                         
  -9   1   6       3643.40       3279.66       185.24 o                         
  -8   1   6        288.03        353.22        26.51 o                         
  -7   1   6       1490.42       1297.77        81.28 o                         
  -6   1   6       4986.87       5024.97       233.70 o                         
  -5   1   6        420.34        342.00        24.88 o                         
  -4   1   6       2279.48       2512.97       119.20 o                         
  -3   1   6        760.19        595.29        32.93 o                         
  -2   1   6        162.54        231.43        36.84 o                         
  -1   1   6      28826.00      28130.55      1999.63 o                         
   0   1   6      21719.09      24316.00      1991.65 o                         
   1   1   6        636.89       3304.03       250.76 o                         
   2   1   6       8165.29       8031.54       740.47 o                         
   3   1   6        556.64        583.55        49.84 o                         
   4   1   6       1043.70       1157.35        51.36 o                         
   5   1   6       5782.73       4755.75       248.96 o                         
   6   1   6         98.76        138.37        13.74 o                         
   7   1   6          9.50         32.98         9.82 o                         
   8   1   6        385.73        449.31        27.29 o                         
   9   1   6       1550.99       1385.48        65.73 o                         
  10   1   6          3.33         15.61         5.54 o                         
  11   1   6        153.93        234.48        26.54 o                         
  12   1   6         47.03         75.66        16.03 o                         
  13   1   6         24.37         60.97        11.81 o                         
  14   1   6         41.97         81.45        14.82 o                         
  15   1   6         58.38        109.63        31.15 o                         
 -17   2   6        180.21        267.42       113.04 o                         
 -16   2   6         13.15         22.72        32.82 o                         
 -15   2   6        164.41        232.57        50.36 o                         
 -14   2   6        381.37        304.91        39.02 o                         
 -13   2   6         88.64        167.29        26.01 o                         
 -12   2   6         16.41         55.13        17.67 o                         
 -11   2   6        907.67        986.93        65.49 o                         
 -10   2   6       3621.13       3526.36       207.93 o                         
  -9   2   6          9.31         14.70        11.48 o                         
  -8   2   6       6655.64       6586.17       333.52 o                         
  -7   2   6       1265.36       1213.81        60.82 o                         
  -6   2   6       5112.77       4920.79       225.48 o                         
  -5   2   6         39.23         21.52         7.80 o                         
  -4   2   6       2795.86       3025.24       162.81 o                         
  -3   2   6        715.59        757.41        55.68 o                         
  -2   2   6       7650.77       8535.17       366.14 o                         
  -1   2   6       1132.01       1562.20        87.23 o                         
   0   2   6       2955.46       3160.57       157.97 o                         
   1   2   6       5719.39       6087.24       323.87 o                         
   2   2   6       5293.42       5727.15       368.75 o                         
   3   2   6        335.94        330.33        20.59 o                         
   4   2   6       2745.75       2663.15       126.96 o                         
   5   2   6        607.77        602.98        35.94 o                         
   6   2   6       4998.19       5016.18       272.18 o                         
   7   2   6          4.19         11.45         8.33 o                         
   8   2   6        706.05        748.71        49.16 o                         
   9   2   6       1176.40       1322.55        67.50 o                         
  10   2   6         29.98         76.17        12.97 o                         
  11   2   6        694.59        655.61        45.54 o                         
  12   2   6        513.44        800.15        62.40 o                         
  13   2   6         38.14         37.96        11.52 o                         
  14   2   6         54.40         86.08        20.71 o                         
  15   2   6          0.32         35.27        16.39 o                         
  16   2   6          0.03         54.70        36.47 o                         
 -17   3   6         72.22         72.93        47.41 o                         
 -16   3   6         20.31         58.89        27.04 o                         
 -15   3   6       1176.56       1123.86       187.19 o                         
 -14   3   6        116.15        181.64        29.75 o                         
 -13   3   6        322.41        371.92        46.31 o                         
 -12   3   6         24.92         23.36        15.94 o                         
 -11   3   6        929.89       1092.98        71.40 o                         
 -10   3   6         82.46         98.59        18.07 o                         
  -9   3   6          1.13         14.26        10.75 o                         
  -8   3   6         61.24         43.95        11.47 o                         
  -7   3   6         57.69         49.45        10.93 o                         
  -6   3   6       2072.84       2232.22       107.24 o                         
  -5   3   6       1001.74        879.21        48.58 o                         
  -4   3   6       1196.99       1289.91        64.13 o                         
  -3   3   6       9132.24      10007.95       486.53 o                         
  -2   3   6       1209.10       1282.26        59.19 o                         
  -1   3   6       1269.02       1572.98       108.63 o                         
   0   3   6        504.35        670.33        41.63 o                         
   1   3   6       8687.63       7829.50       507.94 o                         
   2   3   6       1660.55       1599.01       126.96 o                         
   3   3   6       1001.43       1035.23        56.39 o                         
   4   3   6        863.78        681.14        42.27 o                         
   5   3   6        117.68         50.61        10.37 o                         
   6   3   6         20.99         38.95         9.88 o                         
   7   3   6        101.88         57.05        11.06 o                         
   8   3   6       2571.73       2431.58       139.33 o                         
   9   3   6       1830.08       1726.88        83.56 o                         
  10   3   6        765.33        987.23        66.33 o                         
  11   3   6          3.51         26.35        10.28 o                         
  12   3   6        396.32        616.78        45.78 o                         
  13   3   6        420.47        359.14        58.58 o                         
  14   3   6         46.41         55.56        13.16 o                         
  15   3   6        398.18        492.56        57.90 o                         
  16   3   6          2.08         31.60        37.68 o                         
 -16   4   6         10.84         20.30        34.03 o                         
 -15   4   6         53.11        112.67        25.93 o                         
 -14   4   6        126.83        178.69        39.10 o                         
 -13   4   6          1.25         11.21        11.97 o                         
 -12   4   6        378.86        340.39        43.28 o                         
 -11   4   6        611.60        624.28        53.42 o                         
 -10   4   6       1521.97       1474.56        90.38 o                         
  -9   4   6        736.13        716.53        47.27 o                         
  -8   4   6        913.23        992.00        74.21 o                         
  -7   4   6       1058.70       1008.98        57.60 o                         
  -6   4   6       1744.76       1665.63        77.30 o                         
  -5   4   6          0.02          8.32         5.47 o                         
  -4   4   6       5680.46       5905.70       254.25 o                         
  -3   4   6       4863.33       5108.46       221.26 o                         
  -2   4   6         20.15         10.15         5.44 o                         
  -1   4   6       3074.03       3244.31       161.05 o                         
   0   4   6       6256.28       7432.98       433.25 o                         
   1   4   6         11.67        216.23        34.35 o                         
   2   4   6          6.10          3.42         5.16 o                         
   3   4   6        994.84        756.31        40.86 o                         
   4   4   6       1743.10       1773.02        84.93 o                         
   5   4   6         41.36         53.56        11.69 o                         
   6   4   6        289.96        445.71        36.07 o                         
   7   4   6       3477.07       3342.57       183.40 o                         
   8   4   6        354.00        352.06        38.18 o                         
   9   4   6       1095.31       1048.14        66.03 o                         
  10   4   6       5166.61       5020.98       253.29 o                         
  11   4   6        130.03        113.52        17.70 o                         
  12   4   6       1669.61       1672.15       115.28 o                         
  13   4   6         77.00         49.92        12.92 o                         
  14   4   6        322.54        353.46        32.78 o                         
  15   4   6        136.68        214.62        35.54 o                         
  16   4   6          4.45         27.96        38.90 o                         
 -16   5   6         44.38        147.08        64.42 o                         
 -15   5   6        135.07        175.62        34.03 o                         
 -14   5   6        155.62        197.39        32.74 o                         
 -13   5   6       1016.23        939.72        79.58 o                         
 -12   5   6        186.78        184.51        28.93 o                         
 -11   5   6        619.19        637.10        49.39 o                         
 -10   5   6       2394.25       2208.15       141.38 o                         
  -9   5   6        969.43        901.61        61.26 o                         
  -8   5   6         31.86          7.60         8.93 o                         
  -7   5   6       1041.92       1062.28        76.08 o                         
  -6   5   6        590.29        710.88        39.74 o                         
  -5   5   6       1154.49       1105.20        57.68 o                         
  -4   5   6       2167.52       2579.56       114.88 o                         
  -3   5   6      12502.67      11076.86       581.83 o                         
  -2   5   6         97.02        192.28        17.58 o                         
  -1   5   6        411.76        990.03        85.87 o                         
   0   5   6       1914.85       2412.70       145.77 o                         
   1   5   6       5000.31       4835.47       283.54 o                         
   2   5   6        544.17        430.34        35.81 o                         
   3   5   6       2757.94       2339.87       117.38 o                         
   4   5   6       2439.01       2406.71       121.64 o                         
   5   5   6       5461.78       4963.93       293.09 o                         
   6   5   6         14.04          2.60         8.72 o                         
   7   5   6        692.64        786.95        70.51 o                         
   8   5   6        432.01        490.62        39.81 o                         
   9   5   6       1771.46       1697.51       117.42 o                         
  10   5   6          4.15         30.61        11.45 o                         
  11   5   6       1252.58       1239.36        72.82 o                         
  12   5   6         21.97         19.36        17.59 o                         
  13   5   6        102.61         73.87        16.27 o                         
  14   5   6        135.63        124.61        18.73 o                         
  15   5   6        191.94        289.90        59.36 o                         
  16   5   6          2.41        103.32        49.84 o                         
 -15   6   6         32.40         70.40        19.96 o                         
 -14   6   6          0.02         17.95        16.30 o                         
 -13   6   6          5.40         10.26        13.50 o                         
 -12   6   6        365.67        293.87        39.47 o                         
 -11   6   6         22.44         67.19        17.07 o                         
 -10   6   6          0.01          8.54         9.83 o                         
  -9   6   6       1290.86       1241.01        78.91 o                         
  -8   6   6        928.38        789.42        50.66 o                         
  -7   6   6          0.36          8.70         8.85 o                         
  -6   6   6         72.80        136.72        14.59 o                         
  -5   6   6       2836.29       3321.90       156.91 o                         
  -4   6   6        234.20        256.86        20.77 o                         
  -3   6   6       2677.13       2787.78       167.18 o                         
  -2   6   6        605.46        711.97        42.77 o                         
  -1   6   6        181.66        254.61        21.66 o                         
   0   6   6       5320.58       5556.64       318.63 o                         
   1   6   6        237.82        257.68        23.99 o                         
   2   6   6       3327.92       2852.99       223.63 o                         
   3   6   6      12541.42      11087.85       643.19 o                         
   4   6   6       1938.16       1766.93        93.21 o                         
   5   6   6       1346.84       1380.23       102.64 o                         
   6   6   6       2172.49       1798.86       114.14 o                         
   7   6   6        120.73        105.66        17.60 o                         
   8   6   6         58.22         46.76        13.17 o                         
   9   6   6       1520.21       1331.40        83.68 o                         
  10   6   6         40.19        151.79        32.15 o                         
  11   6   6        890.05       1019.67        70.51 o                         
  12   6   6         33.31         90.41        17.76 o                         
  13   6   6        185.26        293.21        33.95 o                         
  14   6   6          1.14         25.50        11.73 o                         
  15   6   6         30.48         56.55        26.98 o                         
  16   6   6         75.82         31.60        41.33 o                         
 -15   7   6       1178.92       1351.61       130.26 o                         
 -14   7   6        107.64        150.59        32.32 o                         
 -13   7   6        396.72        337.84        41.41 o                         
 -12   7   6          4.22         10.68        12.83 o                         
 -11   7   6        764.94        625.66        48.29 o                         
 -10   7   6       2166.81       2131.34       116.34 o                         
  -9   7   6      10805.65      10831.83       577.02 o                         
  -8   7   6        314.69        278.39        28.64 o                         
  -7   7   6        212.07        192.20        21.92 o                         
  -6   7   6         62.05         63.54         8.86 o                         
  -5   7   6       1432.33       1445.52        66.36 o                         
  -4   7   6        446.89        579.75        50.11 o                         
  -3   7   6         54.25        112.72        16.18 o                         
  -2   7   6      12448.99      11822.13       621.28 o                         
  -1   7   6       7195.23       6794.16       444.41 o                         
   0   7   6        144.92        116.82        15.88 o                         
   1   7   6       2067.43       3083.45       241.65 o                         
   2   7   6       2767.25       3099.92       209.76 o                         
   3   7   6       7300.94       6833.18       364.22 o                         
   4   7   6       7870.53       7642.64       331.18 o                         
   5   7   6       1518.72       1612.06       102.10 o                         
   6   7   6          0.27         -6.27         7.27 o                         
   7   7   6         27.19         39.20        12.44 o                         
   8   7   6        297.71        284.57        27.44 o                         
   9   7   6       1165.54       1192.50        71.12 o                         
  10   7   6        186.78        256.16        28.16 o                         
  11   7   6         19.73         -4.10         9.85 o                         
  12   7   6         37.15         49.29        13.99 o                         
  13   7   6          9.52         15.89        11.87 o                         
  14   7   6         75.27        123.57        24.21 o                         
  15   7   6          3.41         10.51        38.90 o                         
  16   7   6         34.89         37.68        37.68 o                         
 -15   8   6          8.73         57.34        37.68 o                         
 -14   8   6         12.01         62.11        20.34 o                         
 -13   8   6         21.34          9.91        15.02 o                         
 -12   8   6          1.03         17.04        14.56 o                         
 -11   8   6          0.02        -13.05        13.05 o                         
 -10   8   6       3116.48       2820.84       139.52 o                         
  -9   8   6       1146.94        953.81        68.71 o                         
  -8   8   6       8572.17       8453.75       455.12 o                         
  -7   8   6        799.59        777.20        53.09 o                         
  -6   8   6        987.82        968.07        53.72 o                         
  -5   8   6        152.86        196.48        18.46 o                         
  -4   8   6       2092.67       2542.54       140.52 o                         
  -3   8   6         47.89         59.45        12.85 o                         
  -2   8   6          0.70         13.02         7.60 o                         
  -1   8   6       1607.82       1708.20        95.83 o                         
   0   8   6         62.29         48.14        10.89 o                         
   1   8   6        309.85        577.36        48.74 o                         
   2   8   6       1514.33       1711.69       117.37 o                         
   3   8   6       8444.89       7909.11       422.68 o                         
   4   8   6       6834.19       6859.00       313.83 o                         
   5   8   6         78.72         38.08         8.07 o                         
   6   8   6        575.01        526.48        59.12 o                         
   7   8   6         31.06         27.01        15.13 o                         
   8   8   6       1125.08       1073.87        79.33 o                         
   9   8   6        119.51        120.97        18.18 o                         
  10   8   6        135.38        197.23        22.91 o                         
  11   8   6         45.04        102.70        23.28 o                         
  12   8   6         92.57         94.17        19.25 o                         
  13   8   6         16.49         43.50        13.68 o                         
  14   8   6         26.58         46.27        23.74 o                         
  15   8   6         34.06         75.36        51.05 o                         
  16   8   6         45.48        194.48        79.01 o                         
 -15   9   6         23.41         89.95        38.90 o                         
 -14   9   6          1.29         42.96        16.96 o                         
 -13   9   6          9.34         23.87        15.48 o                         
 -12   9   6         48.45         39.13        18.11 o                         
 -11   9   6          1.25         34.73        13.30 o                         
 -10   9   6       1837.79       1816.61       105.80 o                         
  -9   9   6        479.83        500.93        40.92 o                         
  -8   9   6         79.39        136.80        22.69 o                         
  -7   9   6        401.42        345.08        35.15 o                         
  -6   9   6          2.13         -3.88         8.01 o                         
  -5   9   6        274.26        300.19        24.02 o                         
  -4   9   6        112.20        104.73        13.46 o                         
  -3   9   6       1985.22       1936.47       101.90 o                         
  -2   9   6       9301.96       9423.86       460.33 o                         
  -1   9   6       1305.73       1250.92        73.74 o                         
   0   9   6        166.94        141.81        17.44 o                         
   1   9   6        831.29        957.79        77.74 o                         
   2   9   6       1732.51       1848.32       130.64 o                         
   3   9   6       1826.84       1733.05        99.30 o                         
   4   9   6        307.82        267.59        24.81 o                         
   5   9   6        493.13        629.02        41.47 o                         
   6   9   6        640.53        565.92        32.89 o                         
   7   9   6       1793.45       1889.66       135.55 o                         
   8   9   6         21.94         47.15        14.08 o                         
   9   9   6        572.81        610.85        60.07 o                         
  10   9   6       1433.92       1328.90        95.49 o                         
  11   9   6         18.50         39.94        14.84 o                         
  12   9   6        216.20        183.57        25.89 o                         
  13   9   6        122.15        189.77        28.30 o                         
  14   9   6          7.34         23.66        23.70 o                         
  15   9   6         12.80         66.85        41.33 o                         
 -15  10   6         90.00         77.79        43.76 o                         
 -14  10   6          5.44          1.04        13.11 o                         
 -13  10   6         49.90         43.73        19.64 o                         
 -12  10   6          3.60        119.48        29.75 o                         
 -11  10   6        366.97        404.74        37.13 o                         
 -10  10   6        191.30        241.12        25.59 o                         
  -9  10   6        444.37        443.26        39.84 o                         
  -8  10   6        614.52        669.34        69.40 o                         
  -7  10   6        275.68        239.15        25.07 o                         
  -6  10   6        366.58        456.43        33.14 o                         
  -5  10   6         19.36         -3.13         6.74 o                         
  -4  10   6        230.60        295.38        25.84 o                         
  -3  10   6        307.94        315.11        27.08 o                         
  -2  10   6       1539.21       2056.68       114.68 o                         
  -1  10   6       1077.77       1117.06        74.02 o                         
   0  10   6       6283.61       6949.22       458.65 o                         
   1  10   6       1132.12       1221.81        92.79 o                         
   2  10   6       5399.59       6031.18       393.82 o                         
   3  10   6        474.33        515.41        41.05 o                         
   4  10   6        669.15        655.13        50.26 o                         
   5  10   6         77.96        119.60        14.84 o                         
   6  10   6        947.93       1084.05        66.29 o                         
   7  10   6         94.10         66.83        15.75 o                         
   8  10   6       5787.23       5130.05       352.27 o                         
   9  10   6        538.09        539.82        59.36 o                         
  10  10   6        124.45        166.47        24.87 o                         
  11  10   6         98.28        118.92        24.51 o                         
  12  10   6        780.94        822.90        74.63 o                         
  13  10   6         47.37         41.08        14.56 o                         
  14  10   6         34.27        149.51        66.85 o                         
 -15  11   6        142.67        215.15        72.93 o                         
 -14  11   6          0.14         12.31        21.27 o                         
 -13  11   6         12.00        -10.34        10.34 o                         
 -12  11   6          1.11         12.11        11.02 o                         
 -11  11   6        193.10        192.90        43.85 o                         
 -10  11   6        803.22        699.49        53.75 o                         
  -9  11   6       2164.64       2031.86       132.99 o                         
  -8  11   6       3356.66       3276.18       169.48 o                         
  -7  11   6          1.01         -5.78         6.79 o                         
  -6  11   6          6.08          3.75         9.08 o                         
  -5  11   6        591.71        546.69        38.14 o                         
  -4  11   6       4782.70       4900.67       290.49 o                         
  -3  11   6       4238.80       4126.99       222.53 o                         
  -2  11   6       4631.94       4663.79       254.04 o                         
  -1  11   6        589.43        834.39        54.87 o                         
   0  11   6        270.05        333.34        33.63 o                         
   1  11   6       1619.84       1666.90       120.44 o                         
   2  11   6        907.92       1188.20        83.36 o                         
   3  11   6        456.07        406.83        36.57 o                         
   4  11   6        267.63        317.24        38.90 o                         
   5  11   6        115.04        121.21        20.32 o                         
   6  11   6        465.50        547.24        39.95 o                         
   7  11   6       1855.71       1688.56        84.61 o                         
   8  11   6        647.52        571.97        56.78 o                         
   9  11   6        153.34        116.50        20.49 o                         
  10  11   6          0.63         -2.70        10.70 o                         
  11  11   6         45.18        109.24        22.39 o                         
  12  11   6        483.88        489.64        97.02 o                         
  13  11   6       1711.44       1788.34       427.87 o                         
 -15  12   6         19.42         97.24        43.76 o                         
 -14  12   6         70.65        101.50        31.66 o                         
 -13  12   6         12.26          8.79        17.04 o                         
 -12  12   6        424.88        419.83        50.19 o                         
 -11  12   6         27.34         43.93        17.05 o                         
 -10  12   6         20.08         70.50        16.37 o                         
  -9  12   6        137.55        124.00        21.43 o                         
  -8  12   6          9.13         11.44        11.33 o                         
  -7  12   6         46.91         30.79        11.96 o                         
  -6  12   6        168.81        180.21        21.33 o                         
  -5  12   6          6.19         26.34        12.02 o                         
  -4  12   6       3288.13       3413.54       160.25 o                         
  -3  12   6        243.41        343.96        28.41 o                         
  -2  12   6         30.14         64.14        10.79 o                         
  -1  12   6          0.04        271.40        62.73 o                         
   0  12   6        208.07        378.48        61.01 o                         
   1  12   6       2540.01       2509.00       175.58 o                         
   2  12   6       1069.08       1215.48        78.69 o                         
   3  12   6       2002.60       1903.18       136.82 o                         
   4  12   6         50.58         42.90        15.64 o                         
   5  12   6        112.86        133.09        22.19 o                         
   6  12   6          0.91          5.45         9.96 o                         
   7  12   6       2861.34       3008.77       171.08 o                         
   8  12   6         17.52         24.31        14.57 o                         
   9  12   6          4.45         43.64        14.05 o                         
  10  12   6         15.56         15.65        12.71 o                         
  11  12   6          3.50         27.54        18.39 o                         
  12  12   6          0.32         33.75        11.65 o                         
  13  12   6         54.02         84.42        63.21 o                         
 -14  13   6         61.03         47.41        42.54 o                         
 -13  13   6          0.29         25.91        16.64 o                         
 -12  13   6          6.50         18.42        13.59 o                         
 -11  13   6         59.57        112.50        22.35 o                         
 -10  13   6         15.39         41.01        14.22 o                         
  -9  13   6         92.83        106.18        21.79 o                         
  -8  13   6         17.12         20.52        12.19 o                         
  -7  13   6         85.21         87.33        17.17 o                         
  -6  13   6        260.35        264.41        26.38 o                         
  -5  13   6          1.27         27.68        12.77 o                         
  -4  13   6         11.39         22.33        10.32 o                         
  -3  13   6        250.72        252.53        23.21 o                         
  -2  13   6          7.41          8.64         7.93 o                         
  -1  13   6         94.98        145.22        15.79 o                         
   0  13   6        672.51        752.24       103.67 o                         
   1  13   6        360.72        407.51        46.70 o                         
   2  13   6          0.13         -7.55         8.46 o                         
   3  13   6        152.36        206.25        28.07 o                         
   4  13   6       3708.46       3564.42       215.31 o                         
   5  13   6       4501.76       4254.21       292.85 o                         
   6  13   6       1039.88       1049.32        88.40 o                         
   7  13   6        693.44        733.27        66.86 o                         
   8  13   6       1099.03       1116.01        79.17 o                         
   9  13   6       1295.95       1300.17       105.39 o                         
  10  13   6         10.78         71.72        87.52 o                         
  11  13   6        463.77        428.89        55.97 o                         
  12  13   6          1.62         55.82        13.91 o                         
 -13  14   6         20.50         38.16        26.20 o                         
 -12  14   6         77.86         87.38        21.69 o                         
 -11  14   6         37.79         55.59        17.03 o                         
 -10  14   6        236.06        213.80        28.63 o                         
  -9  14   6        298.03        318.18        34.85 o                         
  -8  14   6          2.24          3.58         9.17 o                         
  -7  14   6         87.27         74.86        15.16 o                         
  -6  14   6        400.34        311.95        29.42 o                         
  -5  14   6        499.53        595.45        44.43 o                         
  -4  14   6         28.39         31.39        13.17 o                         
  -3  14   6        190.56        149.99        17.47 o                         
  -2  14   6       1238.29       1189.82        74.96 o                         
  -1  14   6         99.88        611.06        67.53 o                         
   0  14   6         15.34         27.68        14.60 o                         
   1  14   6       3282.75       3230.68       182.34 o                         
   2  14   6         52.16         79.82        18.12 o                         
   3  14   6        137.64        150.03        26.30 o                         
   4  14   6       2232.88       2222.66       145.72 o                         
   5  14   6         85.54         82.15        36.32 o                         
   6  14   6         19.52         13.97        12.82 o                         
   7  14   6        462.24        495.75        48.02 o                         
   8  14   6        319.47        316.30        29.87 o                         
   9  14   6         89.16         76.50        22.76 o                         
  10  14   6         42.24         63.35        17.13 o                         
  11  14   6         40.76         87.47        30.35 o                         
  12  14   6         25.65         38.90        18.20 o                         
 -13  15   6         42.71         61.97        29.01 o                         
 -12  15   6        186.83        156.05        44.52 o                         
 -11  15   6         38.76         29.84        13.83 o                         
 -10  15   6        103.27        175.87        28.46 o                         
  -9  15   6         81.33         93.06        19.83 o                         
  -8  15   6         91.89        119.90        20.93 o                         
  -7  15   6         14.34          5.80         9.88 o                         
  -6  15   6        189.10        201.72        24.14 o                         
  -5  15   6         18.35         10.96        10.42 o                         
  -4  15   6        390.91        348.32        31.12 o                         
  -3  15   6        205.91        266.85        24.02 o                         
  -2  15   6        224.21        406.61        46.09 o                         
  -1  15   6        364.18        563.36        43.26 o                         
   0  15   6        295.44        352.48        36.28 o                         
   1  15   6       2276.81       2039.21       120.01 o                         
   2  15   6       3785.71       3560.82       199.20 o                         
   3  15   6        595.01        627.76        51.85 o                         
   4  15   6       1069.47        821.47        79.22 o                         
   5  15   6       3812.05       3381.52       235.44 o                         
   6  15   6         38.77         18.33        13.90 o                         
   7  15   6         37.46         19.13        11.96 o                         
   8  15   6        310.44        247.86        30.85 o                         
   9  15   6         81.02         65.25        23.16 o                         
  10  15   6       1123.43       1025.84        84.30 o                         
  11  15   6        150.65         64.42        31.60 o                         
 -13  16   6         23.61         65.64        38.90 o                         
 -12  16   6          4.86         48.04        24.82 o                         
 -11  16   6         52.38        109.01        26.80 o                         
 -10  16   6         96.87        138.49        40.15 o                         
  -9  16   6         43.56         73.95        17.17 o                         
  -8  16   6        157.30        149.27        26.02 o                         
  -7  16   6         29.18          6.97        10.33 o                         
  -6  16   6         90.47         77.99        15.88 o                         
  -5  16   6        198.80        163.64        21.18 o                         
  -4  16   6       3281.70       2872.32       162.04 o                         
  -3  16   6        112.35        113.65        17.13 o                         
  -2  16   6       1415.52       1787.35       120.97 o                         
  -1  16   6        579.72        670.56        49.73 o                         
   0  16   6         49.05         40.38        15.12 o                         
   1  16   6        318.05        437.29        43.95 o                         
   2  16   6       5328.69       5311.12       298.46 o                         
   3  16   6        231.16        249.10        30.33 o                         
   4  16   6       3647.16       3341.98       233.47 o                         
   5  16   6        746.45        795.25        63.16 o                         
   6  16   6          0.09        -17.09        17.09 o                         
   7  16   6        282.54        289.94        44.91 o                         
   8  16   6        897.77        846.52        87.21 o                         
   9  16   6         79.40         70.39        26.67 o                         
  10  16   6        132.61        183.43        47.82 o                         
  11  16   6        153.96        176.25        48.62 o                         
 -13  17   6         29.12         55.91        36.47 o                         
 -12  17   6         27.93         44.42        24.48 o                         
 -11  17   6          1.90         56.54        28.50 o                         
 -10  17   6        291.25        223.76        46.49 o                         
  -9  17   6         13.69         16.16        10.85 o                         
  -8  17   6       1303.93       1337.96        90.92 o                         
  -7  17   6         32.17         43.26        14.28 o                         
  -6  17   6        725.48        730.88        58.58 o                         
  -5  17   6          9.44         22.56        14.86 o                         
  -4  17   6        255.43        223.03        33.97 o                         
  -3  17   6       1357.40       1431.44        88.75 o                         
  -2  17   6       1215.91       1062.48        70.59 o                         
  -1  17   6         64.33         95.20        18.34 o                         
   0  17   6        962.94       1112.69        83.08 o                         
   1  17   6        248.18        223.49        31.31 o                         
   2  17   6          0.10         49.02        14.80 o                         
   3  17   6        192.60        227.37        28.85 o                         
   4  17   6         75.62        108.02        26.89 o                         
   5  17   6        589.79        538.11        57.14 o                         
   6  17   6          1.39          9.22        13.47 o                         
   7  17   6        905.84        779.02        65.90 o                         
   8  17   6          2.07         23.87        12.85 o                         
   9  17   6          0.07         25.35        13.56 o                         
  10  17   6         10.33         11.40        16.56 o                         
  11  17   6          1.55         -7.29        17.02 o                         
 -12  18   6         29.96        110.61        44.97 o                         
 -11  18   6          6.80         27.36        20.08 o                         
 -10  18   6       1001.46       1030.93        94.05 o                         
  -9  18   6         13.00          7.31         9.28 o                         
  -8  18   6        391.80        312.70        33.19 o                         
  -7  18   6        283.38        347.86        33.03 o                         
  -6  18   6         14.21         39.90        13.53 o                         
  -5  18   6          1.14         13.73        13.39 o                         
  -4  18   6        591.02        685.09        55.01 o                         
  -3  18   6        493.43        449.02        51.26 o                         
  -2  18   6        756.85        703.51        50.45 o                         
  -1  18   6        741.11        752.64        62.21 o                         
   0  18   6         75.55         30.06        14.73 o                         
   1  18   6        146.51        222.55        29.56 o                         
   2  18   6          2.67         45.80        16.59 o                         
   3  18   6        254.22        265.14        37.91 o                         
   4  18   6         56.50         50.45        20.47 o                         
   5  18   6         33.49         52.69        20.21 o                         
   6  18   6         20.88         38.94        18.23 o                         
   7  18   6          0.16         16.21        22.78 o                         
   8  18   6        170.50        198.63        40.23 o                         
   9  18   6        598.46        608.54        92.44 o                         
  10  18   6          0.70         25.53        29.17 o                         
 -11  19   6          2.01         51.43        27.69 o                         
 -10  19   6        126.14        161.46        34.67 o                         
  -9  19   6        229.88        255.86        39.30 o                         
  -8  19   6          3.30         27.50        12.95 o                         
  -7  19   6          1.17         15.95        10.74 o                         
  -6  19   6        238.80        252.64        29.84 o                         
  -5  19   6          2.66         -9.27         9.89 o                         
  -4  19   6        179.75        142.24        23.19 o                         
  -3  19   6        350.28        322.13        43.91 o                         
  -2  19   6          1.35         58.97        23.51 o                         
  -1  19   6        116.53        102.97        22.54 o                         
   0  19   6          9.32         26.26        14.00 o                         
   1  19   6         33.60         28.25        15.59 o                         
   2  19   6        590.85        525.93        91.47 o                         
   3  19   6        190.17        226.34        37.17 o                         
   4  19   6        482.33        405.90        49.98 o                         
   5  19   6         77.12        114.68        36.49 o                         
   6  19   6        177.41        171.67        30.97 o                         
   7  19   6        141.15        142.69        33.58 o                         
   8  19   6         60.30         69.42        25.70 o                         
   9  19   6          3.93         35.52        23.02 o                         
  10  19   6        226.36        198.13        53.48 o                         
 -10  20   6         11.44         59.50        34.09 o                         
  -9  20   6         27.45         66.85        30.39 o                         
  -8  20   6          3.28         19.87        15.79 o                         
  -7  20   6         24.48         25.02        28.25 o                         
  -6  20   6          1.10         19.68        15.34 o                         
  -5  20   6         77.39         93.48        25.41 o                         
  -4  20   6        136.36        172.69        28.97 o                         
  -3  20   6        125.41         76.22        22.11 o                         
  -2  20   6        601.46        662.12        68.42 o                         
  -1  20   6         75.90        100.25        23.92 o                         
   0  20   6        158.03        133.92        29.89 o                         
   1  20   6         67.53        135.51        28.90 o                         
   2  20   6         24.37         25.80        24.56 o                         
   3  20   6         28.32          5.27        15.91 o                         
   4  20   6          0.03          8.78        16.84 o                         
   5  20   6        438.19        444.50        81.65 o                         
   6  20   6         19.34        -14.96        21.27 o                         
   7  20   6         13.43         20.09        16.56 o                         
   8  20   6        161.01        182.63        44.02 o                         
   9  20   6          0.19         82.66        41.33 o                         
  -8  21   6         64.35        101.61        24.51 o                         
  -7  21   6         42.96         93.03        23.17 o                         
  -6  21   6        122.18        178.01        31.83 o                         
  -5  21   6          5.59         26.97        15.27 o                         
  -4  21   6         88.61         74.97        23.03 o                         
  -3  21   6        233.15        172.15        26.42 o                         
  -2  21   6        511.92        423.92        50.33 o                         
  -1  21   6        206.38        222.97        35.97 o                         
   0  21   6        202.12        218.83        39.15 o                         
   1  21   6        214.67        292.75        48.46 o                         
   2  21   6         17.36         68.97        23.36 o                         
   3  21   6         97.70        178.94        35.50 o                         
   4  21   6        307.48        244.27        53.21 o                         
   5  21   6        622.04        833.27        94.37 o                         
   6  21   6         49.35         52.27        25.40 o                         
   7  21   6        268.14        178.78        66.85 o                         
   8  21   6        411.40        367.09        92.38 o                         
   9  21   6        124.84        234.60        68.07 o                         
  -7  22   6         28.95         74.15        38.90 o                         
  -6  22   6         61.63         94.87        25.49 o                         
  -5  22   6         54.05         77.61        20.13 o                         
  -4  22   6        210.70        185.56        26.46 o                         
  -3  22   6         20.52         66.96        24.00 o                         
  -2  22   6        268.35        343.77        60.17 o                         
  -1  22   6         59.39         74.40        22.84 o                         
   0  22   6         30.57         55.41        21.83 o                         
   1  22   6        300.36        299.99        41.49 o                         
   2  22   6         11.32         49.99        25.86 o                         
   3  22   6          0.02         37.16        44.37 o                         
   4  22   6         89.09         60.79        36.39 o                         
   5  22   6         10.75         71.69        25.19 o                         
   6  22   6        153.30          4.86        48.62 o                         
   7  22   6         98.45        165.31        66.85 o                         
   8  22   6          6.65          9.72        25.53 o                         
  -7  23   6         32.76         64.42        43.76 o                         
  -6  23   6          1.71         60.78        35.25 o                         
  -5  23   6         16.58         97.24        31.80 o                         
  -4  23   6        198.48        279.57        61.99 o                         
  -3  23   6         54.34         64.89        19.46 o                         
  -2  23   6        336.76        455.82        94.81 o                         
  -1  23   6        128.44        216.33        48.14 o                         
   0  23   6        112.15        132.34        33.63 o                         
   1  23   6        327.76        262.65        50.49 o                         
   2  23   6        419.12        393.83        94.81 o                         
   3  23   6         29.57         45.78        27.14 o                         
   4  23   6         29.33         23.10        23.21 o                         
   5  23   6          8.12        -24.31        24.31 o                         
   6  23   6         21.00         58.35        43.76 o                         
   7  23   6         79.53        113.04        51.05 o                         
   8  23   6         33.86         66.85        37.68 o                         
  -6  24   6        558.91        622.35       134.92 o                         
  -5  24   6         46.06         75.36        36.47 o                         
  -4  24   6        195.09        232.17        75.36 o                         
  -3  24   6         53.33         60.78        43.76 o                         
  -2  24   6        252.53        423.00        89.95 o                         
  -1  24   6         85.69         81.44        41.33 o                         
   0  24   6        186.45        323.33        85.09 o                         
   1  24   6          0.26          9.72        32.82 o                         
   2  24   6        374.22        431.51       103.32 o                         
   7  24   6         46.20         52.27        38.90 o                         
  -5  25   6          0.08         60.78        36.47 o                         
   1  25   6          0.10         35.25        64.42 o                         
   2  25   6         23.92          1.22        31.60 o                         
 -15   0   7         11.99         38.90        38.90 o                         
 -13   0   7         20.20         27.39        34.03 o                         
 -11   0   7        246.82        218.92        25.12 o                         
  -9   0   7       1581.10       1344.89       107.06 o                         
  -7   0   7       2018.53       1914.61       157.19 o                         
  -5   0   7        239.96        293.76        29.21 o                         
  -3   0   7      29602.49      27059.16      2921.19 o                         
  -1   0   7         13.48       2989.10       282.35 o                         
   1   0   7      33091.95      29384.00      2878.89 o                         
   3   0   7      13458.73      11873.30      1544.94 o                         
   5   0   7       4545.60       5096.31       302.21 o                         
   7   0   7        383.06        502.50        65.79 o                         
   9   0   7       1866.43       1834.00       144.48 o                         
  11   0   7         31.08          9.02        10.43 o                         
  13   0   7        473.32        306.31        94.81 o                         
  15   0   7         43.11         92.38        43.76 o                         
 -16   1   7         37.19         61.99        44.97 o                         
 -15   1   7        365.32        310.60        62.96 o                         
 -14   1   7         99.89         79.01        33.49 o                         
 -13   1   7         54.84         96.34        18.30 o                         
 -12   1   7        406.55        252.08        40.87 o                         
 -11   1   7        487.41        446.47        38.46 o                         
 -10   1   7        279.05        264.91        24.90 o                         
  -9   1   7       5107.70       4595.02       231.03 o                         
  -8   1   7         80.02         94.34        12.81 o                         
  -7   1   7          4.73         -5.51         6.62 o                         
  -6   1   7       3955.96       4106.31       221.85 o                         
  -5   1   7        207.59        245.17        20.37 o                         
  -4   1   7      20298.32      19448.18      1122.54 o                         
  -3   1   7       1089.58       1143.41        51.35 o                         
  -2   1   7       9737.17       8692.16       354.86 o                         
  -1   1   7        685.12       1615.09        90.48 o                         
   0   1   7       7304.25       7875.32       385.92 o                         
   1   1   7       9569.10      10731.38       694.22 o                         
   2   1   7       9596.17       9191.85       482.08 o                         
   3   1   7         44.03         60.06         8.48 o                         
   4   1   7        484.97        479.69        29.59 o                         
   5   1   7        112.69        139.55        16.03 o                         
   6   1   7       3091.70       2773.72       151.52 o                         
   7   1   7       1734.11       1658.02        80.85 o                         
   8   1   7        317.12        290.80        27.13 o                         
   9   1   7          0.62         20.86        15.47 o                         
  10   1   7       1814.63       1866.05       104.55 o                         
  11   1   7         67.50         86.72        12.57 o                         
  12   1   7         90.55         68.58        12.80 o                         
  13   1   7          2.48         29.67        10.87 o                         
  14   1   7         37.32         76.00        18.70 o                         
  15   1   7         28.37         38.25        23.70 o                         
 -16   2   7        574.57        655.41       102.64 o                         
 -15   2   7          1.91          4.86        19.71 o                         
 -14   2   7        625.12        676.20        81.57 o                         
 -13   2   7          1.02         15.63        11.91 o                         
 -12   2   7        989.57       1039.34        82.25 o                         
 -11   2   7         87.92        129.80        26.39 o                         
 -10   2   7        597.35        665.77        76.65 o                         
  -9   2   7        240.70        265.26        27.53 o                         
  -8   2   7       3401.27       3300.43       185.40 o                         
  -7   2   7        280.07        275.38        26.96 o                         
  -6   2   7       1809.97       2213.75       115.86 o                         
  -5   2   7         38.62         19.71         7.59 o                         
  -4   2   7       2639.07       2709.26       127.93 o                         
  -3   2   7         23.03         64.95         9.00 o                         
  -2   2   7          1.96         11.61         6.00 o                         
  -1   2   7       4663.19       5116.78       235.61 o                         
   0   2   7       9727.30      10553.54       679.94 o                         
   1   2   7      10206.70       9686.19       625.38 o                         
   2   2   7        715.29        655.45        40.53 o                         
   3   2   7        160.23        252.99        18.78 o                         
   4   2   7       1031.53       1137.22        51.85 o                         
   5   2   7         94.76        115.24        10.41 o                         
   6   2   7       3621.23       3691.22       243.99 o                         
   7   2   7         18.07          5.33         7.71 o                         
   8   2   7         18.45         14.94         9.59 o                         
   9   2   7        205.32        168.41        23.82 o                         
  10   2   7       2759.65       2804.96       137.63 o                         
  11   2   7         53.28        449.86        67.79 o                         
  12   2   7         47.12         73.53        12.82 o                         
  13   2   7        122.57        139.45        21.03 o                         
  14   2   7         71.26        111.75        17.25 o                         
  15   2   7          0.06         17.05        17.63 o                         
  16   2   7         15.53         -1.22        26.74 o                         
 -16   3   7        548.82        717.71       149.51 o                         
 -15   3   7        203.19        226.90        45.94 o                         
 -14   3   7        172.24        207.35        36.21 o                         
 -13   3   7          5.31         41.09        14.64 o                         
 -12   3   7       1675.04       1505.18       150.36 o                         
 -11   3   7        289.40        297.01        33.54 o                         
 -10   3   7       3910.26       3706.63       225.49 o                         
  -9   3   7       1074.35        958.45        82.45 o                         
  -8   3   7        647.39        706.56        59.44 o                         
  -7   3   7        381.48        429.68        28.08 o                         
  -6   3   7         32.67         75.62        12.38 o                         
  -5   3   7          0.93         -0.19         6.14 o                         
  -4   3   7       3092.60       3134.90       147.60 o                         
  -3   3   7       3610.34       3506.25       175.81 o                         
  -2   3   7      18041.48      17066.04      2211.05 o                         
  -1   3   7      27334.27      23816.49      1724.66 o                         
   0   3   7       1020.98       1022.15        54.56 o                         
   1   3   7        539.45       3101.88       353.11 o                         
   2   3   7         47.12         42.31        15.88 o                         
   3   3   7       1264.89       1252.08        66.87 o                         
   4   3   7         42.44         10.08         5.45 o                         
   5   3   7      13335.31      12047.62       688.73 o                         
   6   3   7        282.53        273.33        24.75 o                         
   7   3   7        325.58        269.83        27.06 o                         
   8   3   7         14.32         18.66         9.61 o                         
   9   3   7         63.01         72.93        24.07 o                         
  10   3   7        234.05        287.80        26.93 o                         
  11   3   7         72.03         85.19        17.37 o                         
  12   3   7        100.15        180.31        23.37 o                         
  13   3   7         13.41         43.52        14.22 o                         
  14   3   7          2.59         19.94         9.49 o                         
  15   3   7         36.78         33.17        27.35 o                         
 -16   4   7        960.13        960.65       177.47 o                         
 -15   4   7         55.86         66.88        19.62 o                         
 -14   4   7        109.11        154.90        27.80 o                         
 -13   4   7         94.49         91.69        20.75 o                         
 -12   4   7         86.22        256.99        37.73 o                         
 -11   4   7        107.07        126.80        21.05 o                         
 -10   4   7       1556.58       1890.38       105.77 o                         
  -9   4   7       1741.51       1860.82       112.64 o                         
  -8   4   7        827.94        935.86        63.17 o                         
  -7   4   7          7.15         -5.01         6.17 o                         
  -6   4   7         75.46         53.87        10.42 o                         
  -5   4   7       1691.05       1702.39        83.17 o                         
  -4   4   7        200.99        213.81        18.43 o                         
  -3   4   7          0.60         18.31         7.01 o                         
  -2   4   7        309.10        256.34        19.57 o                         
  -1   4   7       4755.25       4631.57       231.02 o                         
   0   4   7        346.91        278.71        23.90 o                         
   1   4   7        409.32        866.20        58.69 o                         
   2   4   7       1051.41        863.78        57.60 o                         
   3   4   7       7237.25       6746.55       439.70 o                         
   4   4   7       4041.26       4154.04       221.71 o                         
   5   4   7        907.97        921.19        54.93 o                         
   6   4   7        272.85        209.81        36.98 o                         
   7   4   7        680.07        612.96       103.61 o                         
   8   4   7       1469.06       1346.31        91.98 o                         
   9   4   7       2139.64       2025.97       118.66 o                         
  10   4   7          8.75         29.61        12.99 o                         
  11   4   7        276.33        263.98        30.92 o                         
  12   4   7         68.32         35.42        16.80 o                         
  13   4   7          7.41         13.21        13.47 o                         
  14   4   7        226.32        275.26        35.03 o                         
  15   4   7          0.72         16.55        15.29 o                         
  16   4   7         19.01        -19.45        25.53 o                         
 -16   5   7        157.82        135.28        61.04 o                         
 -15   5   7          4.42         13.15        14.19 o                         
 -14   5   7          0.00         26.45        15.95 o                         
 -13   5   7         40.90         77.93        18.91 o                         
 -12   5   7         63.22         67.30        20.72 o                         
 -11   5   7          0.55        156.72        25.38 o                         
 -10   5   7        381.21        292.38        27.51 o                         
  -9   5   7        119.09        179.80        22.69 o                         
  -8   5   7          0.35         -6.52         9.30 o                         
  -7   5   7       1406.59       1235.80        69.47 o                         
  -6   5   7         79.96        146.02        18.81 o                         
  -5   5   7        542.67        558.76        34.54 o                         
  -4   5   7       1581.17       2050.10        93.45 o                         
  -3   5   7       5405.64       5654.58       281.03 o                         
  -2   5   7       9618.78      10519.24       555.37 o                         
  -1   5   7       1358.72       1525.65        74.82 o                         
   0   5   7        280.90        378.82        34.07 o                         
   1   5   7       2104.44       2112.29       118.00 o                         
   2   5   7      11081.21      12208.06       697.65 o                         
   3   5   7         89.56        134.19        14.78 o                         
   4   5   7       5968.01       6569.94       305.16 o                         
   5   5   7       8043.46       9685.80       564.04 o                         
   6   5   7       2575.09       2430.06       150.20 o                         
   7   5   7        751.61        829.23        70.67 o                         
   8   5   7       3250.92       2826.21       196.05 o                         
   9   5   7        195.57        215.97        26.76 o                         
  10   5   7       2279.76       2297.81       167.20 o                         
  11   5   7        375.77        370.36        54.66 o                         
  12   5   7        175.25        248.06        29.84 o                         
  13   5   7          0.04         29.35        18.90 o                         
  14   5   7         74.76         60.21        15.45 o                         
  15   5   7         62.85        199.57        46.94 o                         
  16   5   7        130.17        207.86        76.58 o                         
 -15   6   7          8.08         61.04        21.59 o                         
 -14   6   7         70.42         36.49        20.96 o                         
 -13   6   7        222.79        267.61        42.86 o                         
 -12   6   7        366.49        323.29        39.76 o                         
 -11   6   7        399.46        538.04        49.21 o                         
 -10   6   7       2442.99       1963.15       116.13 o                         
  -9   6   7         34.49         54.41        13.19 o                         
  -8   6   7       1794.82       1612.21        87.77 o                         
  -7   6   7       3397.22       2889.89       149.20 o                         
  -6   6   7        692.45        758.97        42.44 o                         
  -5   6   7       4185.39       4258.07       185.96 o                         
  -4   6   7       1891.69       1860.68        86.39 o                         
  -3   6   7       7192.36       8410.28       487.39 o                         
  -2   6   7       1256.09       1201.55        64.81 o                         
  -1   6   7       2359.59       3510.05       326.52 o                         
   0   6   7        914.54       1061.09        62.45 o                         
   1   6   7      16176.49      16356.82      1220.64 o                         
   2   6   7        280.63        361.57        31.89 o                         
   3   6   7      13291.41      14268.39      1068.35 o                         
   4   6   7        802.51        788.24        49.49 o                         
   5   6   7        495.28        708.14        51.61 o                         
   6   6   7       3292.04       3271.10       178.77 o                         
   7   6   7        123.44        123.46        19.53 o                         
   8   6   7        440.25        411.44        42.54 o                         
   9   6   7       6299.27       4942.97       297.13 o                         
  10   6   7        320.50        236.88        27.31 o                         
  11   6   7         24.37        103.84        23.15 o                         
  12   6   7        403.41        431.08        48.49 o                         
  13   6   7          1.97         38.10        14.09 o                         
  14   6   7         61.01        115.83        24.60 o                         
  15   6   7        237.31        256.63       100.28 o                         
  16   6   7         52.05         92.38        54.70 o                         
 -15   7   7         62.17         55.40        20.13 o                         
 -14   7   7        789.50        743.14        84.35 o                         
 -13   7   7          4.89          3.45        15.82 o                         
 -12   7   7         39.77         79.57        22.10 o                         
 -11   7   7         16.67         21.58        18.20 o                         
 -10   7   7        945.73        983.88        62.82 o                         
  -9   7   7       2812.07       2584.34       127.34 o                         
  -8   7   7       1852.79       1725.70        92.56 o                         
  -7   7   7         96.41         89.47        16.61 o                         
  -6   7   7          1.21         11.54         5.95 o                         
  -5   7   7       1773.60       1673.80        83.08 o                         
  -4   7   7       7556.45       7861.19       515.67 o                         
  -3   7   7       2513.48       2531.33       137.64 o                         
  -2   7   7       1283.11       1435.37        81.65 o                         
  -1   7   7          3.63         -1.00         7.67 o                         
   0   7   7        836.16        775.50        54.98 o                         
   1   7   7         10.12         -6.94         6.94 o                         
   2   7   7       1680.73       1814.87       126.68 o                         
   3   7   7         41.74         22.06         9.30 o                         
   4   7   7       2181.49       2103.54       107.56 o                         
   5   7   7         76.05         66.64         9.10 o                         
   6   7   7          0.02          4.65         9.00 o                         
   7   7   7        421.24        504.56        42.71 o                         
   8   7   7       2370.12       2204.66       154.76 o                         
   9   7   7       1572.70       1627.53       102.32 o                         
  10   7   7        609.93        612.37        51.16 o                         
  11   7   7        602.65        573.68        62.46 o                         
  12   7   7        134.46        116.80        28.43 o                         
  13   7   7         49.50        106.16        21.88 o                         
  14   7   7        234.21        272.82        63.21 o                         
  15   7   7          8.71         60.78        29.50 o                         
  16   7   7        311.67        268.63        92.38 o                         
 -15   8   7         74.08         27.90        37.68 o                         
 -14   8   7         45.65         24.54        31.46 o                         
 -13   8   7         22.09          6.87        26.67 o                         
 -12   8   7        166.42        167.53        54.68 o                         
 -11   8   7        546.57        484.74        41.95 o                         
 -10   8   7        252.71        303.35        29.25 o                         
  -9   8   7        248.30        217.33        24.37 o                         
  -8   8   7         20.48         36.06        14.10 o                         
  -7   8   7        504.32        537.36        41.55 o                         
  -6   8   7        155.24        118.62        13.35 o                         
  -5   8   7          3.25         -5.30         5.30 o                         
  -4   8   7        754.09        857.63        54.27 o                         
  -3   8   7        223.76        144.14        16.56 o                         
  -2   8   7        740.97       1080.57        64.51 o                         
  -1   8   7        767.10        807.56        64.03 o                         
   0   8   7       1197.65       1493.00        94.63 o                         
   1   8   7          5.75         57.93        11.82 o                         
   2   8   7       3206.67       3439.32       230.70 o                         
   3   8   7        490.36        472.68        37.43 o                         
   4   8   7        752.96        814.13        58.15 o                         
   5   8   7       1497.12       1418.82        76.22 o                         
   6   8   7        480.24        581.30        56.49 o                         
   7   8   7        600.87        561.16        46.37 o                         
   8   8   7       1772.56       1685.43       102.66 o                         
   9   8   7        186.87        249.73        28.47 o                         
  10   8   7        530.34        686.17        55.54 o                         
  11   8   7         32.72         69.03        17.18 o                         
  12   8   7         14.07         34.71        14.62 o                         
  13   8   7        270.53        340.36        48.77 o                         
  14   8   7        160.23        386.69       142.22 o                         
  15   8   7          0.01         -1.22        23.10 o                         
 -15   9   7         34.82        104.91        36.47 o                         
 -14   9   7        239.19        175.30        43.35 o                         
 -13   9   7          0.93         54.66        19.75 o                         
 -12   9   7          3.30         22.35        13.86 o                         
 -11   9   7         27.50         41.51        13.84 o                         
 -10   9   7         16.34         79.08        15.38 o                         
  -9   9   7          0.07         -8.87         8.87 o                         
  -8   9   7        944.53        944.10        85.20 o                         
  -7   9   7       1533.63       1563.94       107.02 o                         
  -6   9   7         90.15         62.34        10.65 o                         
  -5   9   7         91.72         70.79        11.59 o                         
  -4   9   7        191.10        204.57        20.70 o                         
  -3   9   7         89.00        127.51        16.51 o                         
  -2   9   7         90.11         69.38        12.02 o                         
  -1   9   7       1028.17       1178.08        72.38 o                         
   0   9   7        832.40        837.62        68.45 o                         
   1   9   7        511.25        573.13        49.00 o                         
   2   9   7        458.84        484.24        33.44 o                         
   3   9   7        755.37        902.37        71.37 o                         
   4   9   7       1105.57       1055.41        62.81 o                         
   5   9   7          3.11         10.03         6.46 o                         
   6   9   7          0.14         -9.15         9.15 o                         
   7   9   7         89.46        102.90        17.98 o                         
   8   9   7        637.00        713.84        70.08 o                         
   9   9   7        228.03        261.76        30.78 o                         
  10   9   7         56.37         97.07        20.76 o                         
  11   9   7       1301.77       1310.95       103.50 o                         
  12   9   7        368.69        391.65        50.71 o                         
  13   9   7        312.19        329.40        42.85 o                         
  14   9   7          6.69         33.88        51.05 o                         
  15   9   7         31.10         91.16        77.79 o                         
 -15  10   7         38.84         38.90        34.03 o                         
 -14  10   7        119.27        103.53        33.72 o                         
 -13  10   7         94.24         85.97        22.19 o                         
 -12  10   7        312.37        458.26        64.33 o                         
 -11  10   7         73.74         89.53        18.57 o                         
 -10  10   7        430.74        388.74        34.76 o                         
  -9  10   7         27.81         53.03        14.88 o                         
  -8  10   7        669.72        611.22        50.93 o                         
  -7  10   7         28.84         24.06        13.46 o                         
  -6  10   7       2836.46       2502.06       134.83 o                         
  -5  10   7          6.91          1.83         8.27 o                         
  -4  10   7         58.36         32.28        16.34 o                         
  -3  10   7         89.70        135.83        19.07 o                         
  -2  10   7        815.63        852.49        52.29 o                         
  -1  10   7       7626.90       8086.28       431.36 o                         
   0  10   7       1315.59       1511.68        93.99 o                         
   1  10   7       5581.11       6818.99       401.41 o                         
   2  10   7       1952.93       2434.90       175.50 o                         
   3  10   7       7946.65       7667.92       506.41 o                         
   4  10   7       1493.50       1467.83        90.81 o                         
   5  10   7        196.68        207.26        27.09 o                         
   6  10   7        688.84        753.03        91.84 o                         
   7  10   7       3045.66       3014.34       173.31 o                         
   8  10   7         20.55          4.72        13.77 o                         
   9  10   7       1391.03       1385.79       119.01 o                         
  10  10   7        254.28        194.39        34.90 o                         
  11  10   7         94.77         80.39        21.76 o                         
  12  10   7         29.15         54.25        17.55 o                         
  13  10   7         42.12         55.75        17.23 o                         
  14  10   7         29.82         82.66        47.41 o                         
 -15  11   7          9.20         74.15        44.97 o                         
 -14  11   7          6.86         48.62        35.25 o                         
 -13  11   7          4.65        207.09        58.34 o                         
 -12  11   7        183.88        294.79        42.67 o                         
 -11  11   7        349.70        281.02        36.73 o                         
 -10  11   7          1.26         19.74        11.04 o                         
  -9  11   7         18.82         12.27        11.66 o                         
  -8  11   7       1384.93       1349.19        83.98 o                         
  -7  11   7          0.45         -7.03         7.03 o                         
  -6  11   7        613.85        675.41        47.24 o                         
  -5  11   7          2.13         -8.19         8.19 o                         
  -4  11   7       1141.17       1236.40        66.07 o                         
  -3  11   7       1442.88       1466.95        80.36 o                         
  -2  11   7       3382.15       3260.90       163.80 o                         
  -1  11   7       2646.82       2190.38       131.98 o                         
   0  11   7        100.52        163.84        20.70 o                         
   1  11   7          2.32        211.72        31.52 o                         
   2  11   7       1926.89       2063.35       145.82 o                         
   3  11   7       3354.19       3448.95       193.16 o                         
   4  11   7          0.04         -8.16         8.16 o                         
   5  11   7        708.63        670.73        45.22 o                         
   6  11   7        105.21         97.38        12.57 o                         
   7  11   7        606.06        585.84        48.51 o                         
   8  11   7        147.15        129.03        20.27 o                         
   9  11   7         60.14         50.69        18.84 o                         
  10  11   7        549.78        674.44        79.70 o                         
  11  11   7        131.26        241.20        35.62 o                         
  12  11   7         81.40        173.70        31.71 o                         
  13  11   7         64.11        115.01        37.32 o                         
 -15  12   7          6.20         44.97        35.25 o                         
 -14  12   7         15.39         68.68        27.50 o                         
 -13  12   7          8.23         48.24        19.86 o                         
 -12  12   7         90.17        128.99        22.73 o                         
 -11  12   7         21.02          8.54        11.69 o                         
 -10  12   7         98.91         68.81        20.47 o                         
  -9  12   7        372.22        531.13        56.71 o                         
  -8  12   7        599.15        743.52        59.79 o                         
  -7  12   7         47.94         64.90        17.89 o                         
  -6  12   7          7.88          3.50         9.64 o                         
  -5  12   7        499.96        534.40        39.59 o                         
  -4  12   7       1435.90       1284.62        68.45 o                         
  -3  12   7        137.03        124.72        16.07 o                         
  -2  12   7        707.94        747.17        48.19 o                         
  -1  12   7        357.13        404.27        44.84 o                         
   0  12   7        426.41        454.45        39.16 o                         
   1  12   7        770.19        840.85        76.10 o                         
   2  12   7        624.89        685.15        64.44 o                         
   3  12   7          3.63         15.76        11.47 o                         
   4  12   7         98.57         83.39        18.91 o                         
   5  12   7        296.91        218.72        28.32 o                         
   6  12   7         20.25         17.41         9.16 o                         
   7  12   7       3416.22       2716.21       156.64 o                         
   8  12   7       1057.69       1190.30        87.30 o                         
   9  12   7        290.24        299.59        44.04 o                         
  10  12   7         67.78         66.04        19.40 o                         
  11  12   7       1304.39       1208.00       143.87 o                         
  12  12   7          8.59         40.45        15.98 o                         
  13  12   7         71.61        122.77        51.05 o                         
 -13  13   7         50.20         52.92        24.04 o                         
 -12  13   7         22.02         59.14        25.56 o                         
 -11  13   7        187.35        242.62        29.73 o                         
 -10  13   7         54.36         12.75        13.14 o                         
  -9  13   7          3.63         31.62        12.33 o                         
  -8  13   7        575.56        523.28        39.34 o                         
  -7  13   7         23.92         47.64        13.03 o                         
  -6  13   7        175.43        153.64        20.40 o                         
  -5  13   7        906.83        882.22        54.06 o                         
  -4  13   7        453.28        518.09        35.92 o                         
  -3  13   7        512.12        544.64        40.85 o                         
  -2  13   7         18.63         51.33        10.94 o                         
  -1  13   7       1444.29       1406.54        86.87 o                         
   0  13   7       1399.08       1645.83       126.19 o                         
   1  13   7        465.31        605.29        68.61 o                         
   2  13   7        863.15        796.22        60.48 o                         
   3  13   7         73.21         59.28        21.61 o                         
   4  13   7        428.38        485.34        47.37 o                         
   5  13   7       1568.18       1320.23       116.07 o                         
   6  13   7        526.39        481.71        43.05 o                         
   7  13   7          1.79         -3.68         6.72 o                         
   8  13   7          5.58          8.06        11.76 o                         
   9  13   7          6.35          9.26        11.09 o                         
  10  13   7        244.52        394.63        59.78 o                         
  11  13   7        185.46        254.16        41.23 o                         
  12  13   7         13.71         30.08        26.57 o                         
 -13  14   7          5.46         32.34        43.15 o                         
 -12  14   7          0.58         31.37        18.39 o                         
 -11  14   7        436.58        546.37        49.42 o                         
 -10  14   7        267.89        265.88        44.21 o                         
  -9  14   7          3.32         15.65        11.98 o                         
  -8  14   7         26.21         56.32        18.46 o                         
  -7  14   7         23.18         29.30        11.40 o                         
  -6  14   7        185.78        169.38        23.55 o                         
  -5  14   7        175.58        149.80        20.47 o                         
  -4  14   7       1753.96       1706.11       143.26 o                         
  -3  14   7         16.57         20.76        10.85 o                         
  -2  14   7       1144.56       1360.51        73.02 o                         
  -1  14   7       1181.69       1110.06        65.82 o                         
   0  14   7        305.78        502.67        82.10 o                         
   1  14   7        999.05       1379.29       149.91 o                         
   2  14   7        107.75        141.60        21.79 o                         
   3  14   7       1057.82       1210.13       123.49 o                         
   4  14   7        512.52        495.57        48.54 o                         
   5  14   7         50.62         20.40        15.37 o                         
   6  14   7        472.25        427.63        40.13 o                         
   7  14   7        560.33        524.38        49.60 o                         
   8  14   7        445.29        333.86        36.78 o                         
   9  14   7        899.39        844.22        98.71 o                         
  10  14   7        107.96        193.14        35.58 o                         
  11  14   7         35.57         71.96        17.94 o                         
  12  14   7          7.45         17.02        20.66 o                         
 -13  15   7         62.94        136.51        40.82 o                         
 -12  15   7         42.34         53.36        22.49 o                         
 -11  15   7        125.77        111.79        27.35 o                         
 -10  15   7          5.41        138.83        29.83 o                         
  -9  15   7        103.51        106.32        38.10 o                         
  -8  15   7          1.68         22.80        10.54 o                         
  -7  15   7         30.08         32.12        15.78 o                         
  -6  15   7        611.55        699.68        57.39 o                         
  -5  15   7         29.74         30.07        13.13 o                         
  -4  15   7       2091.00       2049.09       103.81 o                         
  -3  15   7        235.13        262.48        24.18 o                         
  -2  15   7         67.98         59.23        13.80 o                         
  -1  15   7        756.76        979.81        70.70 o                         
   0  15   7         58.04         39.53        17.03 o                         
   1  15   7       2537.24       2307.91       135.21 o                         
   2  15   7        368.70        418.09        56.40 o                         
   3  15   7        526.26        558.76        94.53 o                         
   4  15   7       1626.33       1571.44       130.14 o                         
   5  15   7          0.11         12.72        13.18 o                         
   6  15   7        883.15        873.16       152.55 o                         
   7  15   7        516.35        403.15        46.93 o                         
   8  15   7          0.02          4.85         7.42 o                         
   9  15   7          0.01         25.13        14.32 o                         
  10  15   7          0.01         21.65        13.70 o                         
  11  15   7        132.67        130.29        25.55 o                         
 -13  16   7        221.66        204.21        77.79 o                         
 -12  16   7        174.22        157.87        42.54 o                         
 -11  16   7         29.06         51.21        17.97 o                         
 -10  16   7       1123.55       1118.67       100.83 o                         
  -9  16   7          3.61         21.81        13.03 o                         
  -8  16   7         25.43         43.20        14.31 o                         
  -7  16   7        188.13        239.61        30.83 o                         
  -6  16   7        484.24        450.12        47.16 o                         
  -5  16   7         66.84        105.36        18.37 o                         
  -4  16   7        426.90        376.86        33.89 o                         
  -3  16   7        741.34        848.62        54.27 o                         
  -2  16   7       1711.48       1642.68        91.25 o                         
  -1  16   7         90.66         66.82        18.72 o                         
   0  16   7       1271.14       1443.27        97.85 o                         
   1  16   7          6.04         19.09        11.92 o                         
   2  16   7       3070.55       2829.21       179.02 o                         
   3  16   7       2754.25       2356.03       151.63 o                         
   4  16   7        647.80        653.77        60.59 o                         
   5  16   7        429.97        406.49       107.57 o                         
   6  16   7        116.08         98.06        27.94 o                         
   7  16   7        160.24        113.98        24.87 o                         
   8  16   7        116.51        112.54        21.45 o                         
   9  16   7         64.36         95.29        49.74 o                         
  10  16   7         65.00         88.96        44.37 o                         
  11  16   7        131.27        147.08        47.41 o                         
 -13  17   7         50.42        114.26        48.62 o                         
 -12  17   7        149.29        143.32        45.26 o                         
 -11  17   7         10.37         10.19        23.69 o                         
 -10  17   7         41.79         76.50        22.32 o                         
  -9  17   7          3.90         13.24         8.60 o                         
  -8  17   7          5.91          0.98        12.14 o                         
  -7  17   7         70.40         52.81        22.02 o                         
  -6  17   7         22.09         53.16        16.61 o                         
  -5  17   7        453.92        419.78        36.83 o                         
  -4  17   7          0.48         10.90        10.96 o                         
  -3  17   7        268.38        264.27        30.13 o                         
  -2  17   7       1223.38       1258.44        83.20 o                         
  -1  17   7        229.95        378.60        36.66 o                         
   0  17   7        462.53        457.67        39.79 o                         
   1  17   7       1089.17        994.08        87.40 o                         
   2  17   7          0.08         29.55        14.43 o                         
   3  17   7        181.31        183.11        28.69 o                         
   4  17   7          1.18         34.94        15.83 o                         
   5  17   7        159.29        101.01        24.21 o                         
   6  17   7        166.77        179.85        72.47 o                         
   7  17   7         87.76        112.62        24.36 o                         
   8  17   7         60.65         51.40        17.02 o                         
   9  17   7        409.68        358.54        61.09 o                         
  10  17   7          6.85         55.24        23.65 o                         
  11  17   7        159.49        166.53        76.58 o                         
 -12  18   7         47.06         46.19        40.11 o                         
 -11  18   7          6.53         34.99        23.59 o                         
 -10  18   7         55.48        103.92        30.94 o                         
  -9  18   7         49.35         16.37        16.62 o                         
  -8  18   7         19.76         24.81        12.29 o                         
  -7  18   7         38.42         50.17        15.63 o                         
  -6  18   7          1.59          6.58        11.47 o                         
  -5  18   7        113.67        139.55        20.38 o                         
  -4  18   7          9.42          5.56        12.23 o                         
  -3  18   7          0.63        -10.19        10.19 o                         
  -2  18   7          0.22         34.31        10.55 o                         
  -1  18   7         62.04        436.32        44.00 o                         
   0  18   7        400.01        382.43        38.28 o                         
   1  18   7       3854.87       3650.15       235.44 o                         
   2  18   7        540.09        497.70        51.85 o                         
   3  18   7         51.04         91.23        24.51 o                         
   4  18   7        259.11        233.54        37.68 o                         
   5  18   7        192.08        218.05        35.08 o                         
   6  18   7          0.08         33.69        16.94 o                         
   7  18   7        596.73        354.47        64.57 o                         
   8  18   7         15.43          9.40        16.25 o                         
   9  18   7          1.46         -7.29        16.61 o                         
  10  18   7        297.95        351.29        80.22 o                         
 -11  19   7          4.71         56.52        55.31 o                         
 -10  19   7        337.20        458.41        65.48 o                         
  -9  19   7         92.45        168.58        43.40 o                         
  -8  19   7          2.06         36.69        13.60 o                         
  -7  19   7        355.78        363.48        46.70 o                         
  -6  19   7        109.78        112.79        21.83 o                         
  -5  19   7        167.40        206.69        28.76 o                         
  -4  19   7          3.16         -8.85        14.26 o                         
  -3  19   7         51.43         56.66        17.90 o                         
  -2  19   7        106.07        130.73        34.04 o                         
  -1  19   7         11.66         66.22        17.79 o                         
   0  19   7        400.41        458.30        58.44 o                         
   1  19   7        496.45        482.94        57.44 o                         
   2  19   7        117.85        132.88        29.98 o                         
   3  19   7        322.64        410.70        58.22 o                         
   4  19   7        185.02        189.26        34.14 o                         
   5  19   7         75.99         28.31        31.76 o                         
   6  19   7         50.48         28.25        19.69 o                         
   7  19   7         80.37         82.41        23.54 o                         
   8  19   7        163.58        145.48        28.42 o                         
   9  19   7         27.49         62.27        26.98 o                         
  10  19   7         57.47        182.33        54.70 o                         
 -10  20   7         20.05         45.09        23.19 o                         
  -9  20   7        101.60         68.42        46.04 o                         
  -8  20   7          3.01         42.13        14.07 o                         
  -7  20   7         18.36         27.03        20.56 o                         
  -6  20   7        304.02        264.33        38.53 o                         
  -5  20   7        124.47        117.29        27.45 o                         
  -4  20   7        426.19        489.93        52.75 o                         
  -3  20   7          4.27         21.19        14.77 o                         
  -2  20   7         59.33        101.45        29.92 o
[truncated: 607,339 more chars]
